# Supplementary material for: Genome-wide investigation of the AP2/ERF gene family in ginger: evolution and expression profiling during development and abiotic stresses
Source: BMC Plant Biol. 2021 Nov 25;21:561. doi: 10.1186/s12870-021-03329-3 (PMC8620233; doi:10.1186/s12870-021-03329-3)
Supplement: Supplementary file 2 — Additional file 2: Table S1. List of the 163 ZoAP2ERF genes identified in this study. [file 12870_2021_3329_MOESM2_ESM.xlsx]

## Sheet: Sheet1
Additional file 1:Table S1 List of the 163 ZoAP2/ERF genes identified in this study
Subfamily	Gene	Gene ID	chromosome	stand	Start	end	No. of exon	No. of intron	a.a. length	Mw(KDa)	pI	Domain
AP2	ZoAP2#01	Maker00064389	Chr01	+	80943057	80946467	9	8	529	58.68	5.81	AP2(2)
AP2	ZoAP2#02	Maker00031935	Chr01	-	83675395	83678324	8	7	671	73.07	6.26	AP2(2)
AP2	ZoAP2#03	Maker00031851	Chr01	+	84482919	84485182	7	6	383	42.62	6.17	AP2(2)
AP2	ZoAP2#04	Maker00040732	Chr01	-	94997192	94995474	7	6	379	42.59	5.92	AP2(2)
AP2	ZoAP2#05	Maker00040751	Chr01	+	95705311	95708150	8	7	620	68.09	6.54	AP2(2)
AP2	ZoAP2#06	Maker00056806	Chr02	+	26259933	26266725	6	5	608	66.72	7.35	AP2(2)
AP2	ZoAP2#07	Maker00045011	Chr02	+	85733375	85736901	8	7	608	67.52	6.06	AP2(2)
AP2	ZoAP2#08	Maker00044554	Chr02	+	88715548	88717242	7	6	389	42.39	6.63	AP2(2)
AP2	ZoAP2#09	Maker00044986	Chr02	-	91602115	91604974	8	7	615	67.52	6.54	AP2(2)
AP2	ZoAP2#10	Maker00070622	Chr03	-	116363491	116365399	9	8	353	39.8	6.69	AP2(2)
AP2	ZoAP2#11	Maker00070663	Chr03	-	116424758	116426831	10	9	365	41.09	5.78	AP2(2)
AP2	ZoAP2#12	Maker00046278	Chr04	-	10396950	10399863	8	7	625	66.61	6.29	AP2(2)
AP2	ZoAP2#13	Maker00069653	Chr04	+	20012675	20015714	8	7	584	64.69	6.77	AP2(2)
AP2	ZoAP2#14	Maker00047172	Chr04	-	24640143	24642967	8	7	614	66.72	6.61	AP2(2)
AP2	ZoAP2#15	Maker00015892	Chr04	-	118743201	118747430	10	9	456	50.86	6.55	AP2(2)
AP2	ZoAP2#16	Maker00021643	Chr05	+	1402769	1406970	9	8	465	51.56	8.82	AP2(2)
AP2	ZoAP2#17	Maker00009306	Chr05	+	18862699	18865662	9	8	442	49.07	6.44	AP2(2)
AP2	ZoAP2#18	Maker00077533	Chr06	+	16849127	16853340	9	8	442	48.75	6.67	AP2(2)
AP2	ZoAP2#19	Maker00078547	Chr06	+	28642278	28644265	8	7	370	40.84	5.24	AP2(2)
AP2	ZoAP2#20	Maker00038720	Chr07	+	7589284	7591486	10	9	468	51.95	5.81	AP2(2)
AP2	ZoAP2#21	Maker00035944	Chr07	+	123373371	123375433	6	5	314	35.39	6.35	AP2(2)
AP2	ZoAP2#22	Maker00024659	Chr07	+	129255472	129257593	10	9	461	50.64	6.84	AP2(2)
AP2	ZoAP2#23	Maker00013849	Chr07	+	139937022	139947936	12	11	583	63.17	8.44	AP2(2)
AP2	ZoAP2#24	Maker00036479	Chr07	+	152981430	152983947	8	7	531	58.74	6.66	AP2(2)
AP2	ZoAP2#25	Maker00032246	Chr09	+	10132874	10136161	7	6	663	72.62	7.74	AP2(2)
AP2	ZoAP2#26	Maker00029481	Chr09	-	72589067	72591199	9	8	497	54.23	6.11	AP2(2)
AP2	ZoAP2#27	Maker00061654	Chr10	-	24553030	24558787	10	9	498	54.16	5.05	AP2(2)
AP2	ZoAP2#28	Maker00060495	Chr10	+	52028715	52031555	7	6	609	66.76	7.98	AP2(2)
AP2	ZoAP2#29	Maker00010195	Chr10	+	144455213	144460406	10	9	450	49.97	5.73	AP2(2)
AP2	ZoAP2#30	Maker00031488	Chr11	+	1896108	1899278	10	9	475	52.69	6.03	AP2(2)
AP2	ZoAP2#31	Maker00011210	Chr11	-	6522679	6525153	8	7	617	66.74	7.71	AP2(2)
AP2	ZoAP2#32	Maker00021069	Chr11	+	34732642	34734066	5	4	275	30.45	8.15	AP2(2)
AP2	ZoAP2#33	Maker00015276	Chr11	-	151844492	151847837	10	9	447	48.97	6.74	AP2(2)
AP2	ZoAP2#34	Maker00015038	Chr11	+	154669377	154684514	8	7	582	64.46	6.05	AP2(2)
AP2	ZoAP2#35	Maker00000910	Chr11	+	173888788	173896516	13	12	606	67.55	6.66	AP2(2)
ERF	ZoERF#001	Maker00030653	Chr01	-	3400893	3401525	1	0	211	23.12	9.46	AP2(1)
ERF	ZoERF#002	Maker00012298	Chr01	+	9029129	9029482	1	0	118	13.14	5.57	AP2(1)
ERF	ZoERF#003	Maker00012440	Chr01	+	9083016	9083366	1	0	117	13	7.82	AP2(1)
ERF	ZoERF#004	Maker00064555	Chr01	+	77907487	77909483	2	1	329	36.51	8.52	AP2(1)
ERF	ZoERF#005	Maker00064441	Chr01	+	75103213	75105798	2	1	250	26.73	11.17	AP2(1)
ERF	ZoERF#006	Maker00031856	Chr01	+	86352577	86353260	1	0	228	24.26	8.84	AP2(1)
ERF	ZoERF#007	Maker00019380	Chr02	+	2584173	2584736	1	0	188	20.48	7.86	AP2(1)
ERF	ZoERF#008	Maker00056637	Chr02	-	20249021	20250040	1	0	340	37.04	5.4	AP2(1)
ERF	ZoERF#009	Maker00045149	Chr02	-	52930661	52931494	1	0	278	30.2	8.42	AP2(1)
ERF	ZoERF#010	Maker00044534	Chr02	+	83587555	83588202	1	0	216	23.48	5.48	AP2(1)
ERF	ZoERF#011	Maker00044754	Chr02	+	89531482	89532000	1	0	173	18.24	10.11	AP2(1)
ERF	ZoERF#012	Maker00045369	Chr02	+	92210328	92213050	6	5	403	44.95	6.32	AP2(1)
ERF	ZoERF#013	Maker00044823	Chr02	+	94729073	94729735	1	0	221	23.14	9.47	AP2(1)
ERF	ZoERF#014	Maker00034447	Chr03	+	151715	152260	1	0	182	20.09	9.21	AP2(1)
ERF	ZoERF#015	Maker00071941	Chr03	-	8759730	8760242	1	0	171	18.19	9.66	AP2(1)
ERF	ZoERF#016	Maker00030925	Chr03	-	101729510	101730118	1	0	203	22.03	8.36	AP2(1)
ERF	ZoERF#017	Maker00070640	Chr03	-	111537891	111538499	1	0	203	21.59	5.94	AP2(1)
ERF	ZoERF#018	Maker00070719	Chr03	+	116933672	116937657	3	2	396	44.85	5.93	AP2(1)
ERF	ZoERF#019	Maker00067469	Chr03	-	125909952	125913476	2	1	359	40.54	5.08	AP2(1)
ERF	ZoERF#020	Maker00011366	Chr03	-	136348120	136350219	2	1	324	35.95	6.89	AP2(1)
ERF	ZoERF#021	Maker00001467	Chr03	+	163195572	163196491	2	1	219	22.89	9.1	AP2(1)
ERF	ZoERF#022	Maker00023067	Chr04	+	926464	926934	1	0	157	17.4	5.94	AP2(1)
ERF	ZoERF#023	Maker00035026	Chr04	-	6127351	6127701	1	0	117	12.92	5.93	AP2(1)
ERF	ZoERF#024	Maker00035064	Chr04	+	7878736	7882670	4	3	385	43.29	5.34	AP2(1)
ERF	ZoERF#025	Maker00020837	Chr04	-	31460887	31461924	1	0	245	25.93	5.03	AP2(1)
ERF	ZoERF#026	Maker00053454	Chr04	+	48548813	48549613	1	0	267	29.95	8.76	AP2(1)
ERF	ZoERF#027	Maker00055601	Chr04	+	102527285	102532522	3	2	368	40.54	5.41	AP2(1)
ERF	ZoERF#028	Maker00055538	Chr04	-	112956502	112957323	1	0	274	30.23	8.58	AP2(1)
ERF	ZoERF#029	Maker00016133	Chr04	+	115457083	115457858	2	1	161	17.91	6.07	AP2(1)
ERF	ZoERF#030	Maker00015865	Chr04	-	118937007	118937758	1	0	166	17.94	9.86	AP2(1)
ERF	ZoERF#031	Maker00021591	Ch05	-	145311	145907	1	0	199	21.76	9.14	AP2(1)
ERF	ZoERF#032	Maker00021390	Ch05	+	5281830	5286285	2	1	373	41.31	5.5	AP2(1)
ERF	ZoERF#033	Maker00009550	Ch05	+	12516589	12517329	1	0	247	26.25	6.53	AP2(1)
ERF	ZoERF#034	Maker00009576	Ch05	-	14900780	14902059	2	1	235	25.9	8.65	AP2(1)
ERF	ZoERF#035	Maker00009553	Ch05	-	16013951	16014595	1	0	215	23.51	9	AP2(1)
ERF	ZoERF#036	Maker00009526	Ch05	-	17561407	17562295	2	1	145	16.57	7.72	AP2(1)
ERF	ZoERF#037	Maker00009412	Ch05	+	19350560	19351219	1	0	220	23.73	4.77	AP2(1)
ERF	ZoERF#038	Maker00038512	Ch05	-	20924007	20924627	1	0	207	21.75	6.1	AP2(1)
ERF	ZoERF#039	Maker00038422	Ch05	+	22046866	22048415	2	1	234	25.25	9.01	AP2(1)
ERF	ZoERF#040	Maker00038477	Ch05	+	22468456	22469217	1	0	254	27.92	7.59	AP2(1)
ERF	ZoERF#041	Maker00026654	Ch05	-	28476572	28477284	2	1	203	21.94	7.03	AP2(1)
ERF	ZoERF#042	Maker00025373	Ch05	+	32164444	32166195	3	2	361	39.97	4.98	AP2(1)
ERF	ZoERF#043	Maker00033624	Ch05	+	63482447	63483649	1	0	401	42.65	7.08	AP2(1)
ERF	ZoERF#044	Maker00033684	Ch05	+	64233914	64234555	1	0	214	22.56	6.3	AP2(1)
ERF	ZoERF#045	Maker00016282	Ch05	-	68111969	68114583	1	0	301	32.98	5.24	AP2(1)
ERF	ZoERF#046	Maker00076412	Ch05	-	120630369	120631040	1	0	224	24.24	5.97	AP2(1)
ERF	ZoERF#047	Maker00009887	Ch05	-	127944254	127945586	2	1	196	21.29	7.68	AP2(1)
ERF	ZoERF#048	Maker00032108	Ch05	+	132680384	132681229	1	0	282	30.89	6.25	AP2(1)
ERF	ZoERF#049	Maker00030216	Ch05	-	140569368	140570201	1	0	278	30.47	6.83	AP2(1)
ERF	ZoERF#050	Maker00020535	Ch06	-	375486	378578	8	7	635	69.15	7.15	AP2(1)
ERF	ZoERF#051	Maker00020576	Ch06	-	967479	968216	1	0	246	26.12	9.6	AP2(1)
ERF	ZoERF#052	Maker00022654	Ch06	-	8788195	8788779	1	0	195	21.3	5.35	AP2(1)
ERF	ZoERF#053	Maker00022869	Ch06	+	10409824	10411264	2	1	323	35.45	8.74	AP2(1)
ERF	ZoERF#054	Maker00022914	Ch06	+	10999309	10999677	1	0	123	13.7	5.79	AP2(1)
ERF	ZoERF#055	Maker00022862	Ch06	-	12851236	12851841	1	0	202	21.61	5.39	AP2(1)
ERF	ZoERF#056	Maker00077960	Ch06	-	18237856	18238314	1	0	153	16.99	8.53	AP2(1)
ERF	ZoERF#057	Maker00077603	Ch06	+	40053256	40053852	1	0	199	21.31	9.91	AP2(1)
ERF	ZoERF#058	Maker00077626	Ch06	+	43336326	43337009	1	0	228	24.24	6.15	AP2(1)
ERF	ZoERF#059	Maker00006056	Ch06	+	69283538	69284107	1	0	190	20.18	7.7	AP2(1)
ERF	ZoERF#060	Maker00039145	Chr07	+	2140639	2141195	1	0	167	17.76	9.66	AP2(1)
ERF	ZoERF#061	Maker00038853	Chr07	-	7606581	7607210	1	0	210	22.55	7.84	AP2(1)
ERF	ZoERF#062	Maker00065574	Chr07	-	16618663	16619246	2	1	171	18.84	8.32	AP2(1)
ERF	ZoERF#063	Maker00036104	Chr07	+	30897492	30897953	1	0	154	16.62	4.75	AP2(1)
ERF	ZoERF#064	Maker00035615	Chr07	-	123187438	123188052	1	0	205	22.13	9.06	AP2(1)
ERF	ZoERF#065	Maker00035647	Chr07	+	127158941	127159378	1	0	146	15.88	4.82	AP2(1)
ERF	ZoERF#066	Maker00035390	Chr07	+	129095386	129096015	1	0	210	22.75	9.86	AP2(1)
ERF	ZoERF#067	Maker00036452	Chr07	+	151352647	151353565	1	0	257	28.02	5.06	AP2(1)
ERF	ZoERF#068	Maker00016868	Chr07	+	159638730	159639263	1	0	178	19.48	6.19	AP2(1)
ERF	ZoERF#069	Maker00068433	Chr08	-	19959991	19960494	1	0	168	18.4	5.05	AP2(1)
ERF	ZoERF#070	Maker00068713	Chr08	-	33350225	33350905	1	0	227	23.72	4.93	AP2(1)
ERF	ZoERF#071	Maker00009021	Chr08	-	113230533	113232015	3	2	227	24.1	5.69	AP2(1)
ERF	ZoERF#072	Maker00036924	Chr08	+	126496919	126497407	1	0	163	17.9	5.63	AP2(1)
ERF	ZoERF#073	Maker00037479	Chr08	+	136261966	136262562	1	0	199	21.66	9.27	AP2(1)
ERF	ZoERF#074	Maker00037764	Chr08	-	137367177	137371401	2	1	337	36.85	6.11	AP2(1)
ERF	ZoERF#075	Maker00037381	Chr08	+	137391531	137393858	3	2	285	29.67	6.44	AP2(1)
ERF	ZoERF#076	Maker00032245	Chr09	+	10357796	10358554	1	0	253	26.64	9.27	AP2(1)
ERF	ZoERF#077	Maker00012685	Chr09	+	23046857	23047495	1	0	213	23.05	7.95	AP2(1)
ERF	ZoERF#078	Maker00013097	Chr09	+	23050289	23050855	1	0	189	20.34	8.08	AP2(1)
ERF	ZoERF#079	Maker00012655	Chr09	-	26442319	26448867	2	1	457	50.66	5.83	AP2(1)
ERF	ZoERF#080	Maker00064647	Chr09	+	58013135	58013989	1	0	285	30.66	5.05	AP2(1)
ERF	ZoERF#081	Maker00008742	Chr09	-	66740966	66743528	1	0	190	20.16	5.03	AP2(1)
ERF	ZoERF#082	Maker00029280	Chr09	-	72890828	72894528	2	1	246	26.67	9.38	AP2(1)
ERF	ZoERF#083	Maker00029470	Chr09	-	74725936	74726595	1	0	220	23.49	5.25	AP2(1)
ERF	ZoERF#084	Maker00028473	Chr09	+	74992818	74993576	1	0	253	27.91	5.15	AP2(1)
ERF	ZoERF#085	Maker00029135	Chr09	-	83657160	83661563	2	1	223	24.78	9.64	AP2(1)
ERF	ZoERF#086	Maker00028816	Chr09	+	103606219	103610530	2	1	193	20.96	9.02	AP2(1)
ERF	ZoERF#087	Maker00004922	Chr09	+	115626000	115627169	1	0	390	43.1	4.77	AP2(1)
ERF	ZoERF#088	Maker00004861	Chr09	+	117949791	117951965	2	1	232	25.65	5.57	AP2(1)
ERF	ZoERF#089	Maker00057813	Chr09	-	126998946	126999491	1	0	182	19.18	9.83	AP2(1)
ERF	ZoERF#090	Maker00058224	Chr09	-	133130401	133133219	9	8	619	66.22	5.94	AP2(1)
ERF	ZoERF#091	Maker00022489	Chr10	+	4364999	4365844	1	0	282	30.52	6.5	AP2(1)
ERF	ZoERF#092	Maker00068950	Chr10	-	10086771	10087472	2	1	203	21.87	8.98	AP2(1)
ERF	ZoERF#093	Maker00061441	Chr10	-	26514267	26518269	2	1	253	26.91	9.57	AP2(1)
ERF	ZoERF#094	Maker00061775	Chr10	+	31252866	31253507	1	0	214	23.18	10.23	AP2(1)
ERF	ZoERF#095	Maker00061762	Chr10	+	34747248	34748036	1	0	263	28.5	6.34	AP2(1)
ERF	ZoERF#096	Maker00060881	Chr10	+	50055578	50056312	1	0	245	26.36	9.3	AP2(1)
ERF	ZoERF#097	Maker00068055	Chr10	+	63856699	63857220	1	0	174	18.67	10.62	AP2(1)
ERF	ZoERF#098	Maker00038276	Chr10	+	143517602	143518639	2	1	238	26.21	10.29	AP2(1)
ERF	ZoERF#099	Maker00010384	Chr10	-	145809466	145809906	1	0	147	15.88	6.13	AP2(1)
ERF	ZoERF#100	Maker00010371	Chr10	-	152592271	152598795	2	1	217	24.56	8.6	AP2(1)
ERF	ZoERF#101	Maker00000441	Chr10	-	154662608	154663336	2	1	217	23.86	4.93	AP2(1)
ERF	ZoERF#102	Maker00000530	Chr10	-	161901331	161904418	2	1	226	25.11	4.58	AP2(1)
ERF	ZoERF#103	Maker00011227	Chr11	-	9815091	9815837	1	0	249	26.5	9.91	AP2(1)
ERF	ZoERF#104	Maker00025131	Chr11	+	15749317	15749880	1	0	188	20.16	6.15	AP2(1)
ERF	ZoERF#105	Maker00077283	Chr11	+	73477314	73478306	1	0	331	35.89	6.67	AP2(1)
ERF	ZoERF#106	Maker00077337	Chr11	+	78920917	78921846	1	0	310	34.43	5.61	AP2(1)
ERF	ZoERF#107	Maker00077239	Chr11	-	82225449	82226297	1	0	283	30.93	5.85	AP2(1)
ERF	ZoERF#108	Maker00052245	Chr11	-	92956659	92958878	2	1	363	40.53	4.73	AP2(1)
ERF	ZoERF#109	Maker00052066	Chr11	-	94500597	94503979	3	2	284	31.87	4.67	AP2(1)
ERF	ZoERF#110	Maker00005544	Chr11	+	109630916	109632741	5	4	444	47.69	6.54	AP2(1)
ERF	ZoERF#111	Maker00008128	Chr11	-	130234266	130236388	2	1	336	37.94	5.99	AP2(1)
ERF	ZoERF#112	Maker00016386	Chr11	+	135531774	135532586	1	0	271	29.02	5.68	AP2(1)
ERF	ZoERF#113	Maker00034718	Chr11	+	155503897	155505256	2	1	343	36.44	5.34	AP2(1)
ERF	ZoERF#114	Maker00000943	Chr11	-	169027128	169027745	1	0	206	22.29	10.08	AP2(1)
ERF	ZoERF#115	Maker00067748	Scarfold	NA	NA	NA	NA	NA	195	20.91	5.31	AP2(1)
ERF	ZoERF#116	Maker00058996	Scarfold	NA	NA	NA	NA	NA	262	27.68	5.76	AP2(1)
ERF	ZoERF#117	Maker00044912	Scarfold	NA	NA	NA	NA	NA	371	41.96	4.95	AP2(1)
ERF	ZoERF#118	Maker00021402	Scarfold	NA	NA	NA	NA	NA	377	42.6	9.02	AP2(1)
ERF	ZoERF#119	Maker00004369	Scarfold	NA	NA	NA	NA	NA	207	22.41	9.55	AP2(1)
ERF	ZoERF#120	Maker00027389	Scarfold	NA	NA	NA	NA	NA	253	26.79	9.43	AP2(1)
RAV	ZoRAV#1	Maker00044857	Chr02	+	84694841	84699752	2	1	384	43.34	9.7	AP2(1),B3(1)
RAV	ZoRAV#2	Maker00030401	Chr09	-	2825072	2829649	1	0	297	33.23	9.47	AP2(1),B3(1)
RAV	ZoRAV#3	Maker00060654	Chr10	+	44883062	44884129	1	0	356	39.05	9.81	AP2(1),B3(1)
Sololist	ZoAP2Solo#1	Maker00077546	Ch06	-	25347532	25350935	6	5	233	26.67	9.01	AP2(1)
Sololist	ZoAP2Solo#2	Maker00051501	Chr07	-	95415894	95421349	7	6	389	43.65	6.95	AP2(1)
Sololist	ZoAP2Solo#3	Maker00058165	Chr09	+	133435595	133449547	5	4	436	49.34	4.91	AP2(1)
Sololist	ZoAP2Solo#4	Maker00017440	Chr10	-	139692157	139697110	5	4	221	25.51	7.89	AP2(1)
Sololist	ZoAP2Solo#5	Maker00052326	Chr11	+	96899450	96906946	8	7	298	33.01	7.05	AP2(1)
