# Supplementary material for: Genome-wide investigation of the AP2/ERF gene family in ginger: evolution and expression profiling during development and abiotic stresses
Source: BMC Plant Biol. 2021 Nov 25;21:561. doi: 10.1186/s12870-021-03329-3 (PMC8620233; doi:10.1186/s12870-021-03329-3)
Supplement: Supplementary file 5 — Additional file 5: Table S2. Summary of cis-elements is in the promoter regions of ZoAP2/ERF family genes in ginger. [file 12870_2021_3329_MOESM5_ESM.xls]

## Sheet: Sheet1
Additional file 5 Table S2. Summary of cis-elements is in the promoter regions of AP2/ERF family genes in ginger
Common Name	Gene ID	Site Name	Sequence	Position	Strand	Function
ZoAP2#01	Maker00064389	ABRE	ACGTG	397	+	ABA responsiveness
ZoAP2#01	Maker00064389	ARE	AAACCA	1300	-	Anaerobic induction
ZoAP2#01	Maker00064389	TGA-box	TGACGTAA	489	-	Auxin responsiveness
ZoAP2#01	Maker00064389	P-box	CCTTTTG	1837	-	Gibberellin-responsiveness
ZoAP2#01	Maker00064389	TATC-box	TATCCCA	1689	+	Gibberellin-responsiveness
ZoAP2#01	Maker00064389	AT1-motif	AATTATTTTTTATT	903	-	Light responsiveness
ZoAP2#01	Maker00064389	G-Box	CACGTT	396	-	Light responsiveness
ZoAP2#01	Maker00064389	MRE	AACCTAA	9	+	Light responsiveness
ZoAP2#01	Maker00064389	Box 4	ATTAAT	15	+	Light responsiveness
ZoAP2#01	Maker00064389	Box 4	ATTAAT	212	+	Light responsiveness
ZoAP2#01	Maker00064389	Box 4	ATTAAT	264	+	Light responsiveness
ZoAP2#01	Maker00064389	Box 4	ATTAAT	272	+	Light responsiveness
ZoAP2#01	Maker00064389	Box 4	ATTAAT	312	+	Light responsiveness
ZoAP2#01	Maker00064389	Box 4	ATTAAT	701	+	Light responsiveness
ZoAP2#01	Maker00064389	Box 4	ATTAAT	791	+	Light responsiveness
ZoAP2#01	Maker00064389	Box 4	ATTAAT	795	+	Light responsiveness
ZoAP2#01	Maker00064389	Box 4	ATTAAT	918	+	Light responsiveness
ZoAP2#01	Maker00064389	Box 4	ATTAAT	925	+	Light responsiveness
ZoAP2#01	Maker00064389	Box 4	ATTAAT	948	+	Light responsiveness
ZoAP2#01	Maker00064389	Box 4	ATTAAT	1086	-	Light responsiveness
ZoAP2#01	Maker00064389	Box 4	ATTAAT	1103	-	Light responsiveness
ZoAP2#01	Maker00064389	Box 4	ATTAAT	1151	-	Light responsiveness
ZoAP2#01	Maker00064389	GATA-motif	AAGATAAGATT	24	+	Light responsiveness
ZoAP2#01	Maker00064389	AE-box	AGAAACAA	1561	+	Light responsiveness
ZoAP2#01	Maker00064389	GT1-motif	GGTTAA	7	-	Light responsiveness
ZoAP2#01	Maker00064389	GT1-motif	GGTTAA	41	-	Light responsiveness
ZoAP2#01	Maker00064389	LTR	CCGAAA	1403	+	Low-temperature responsiveness
ZoAP2#01	Maker00064389	TGACG-motif	TGACG	492	-	MeJA-responsiveness
ZoAP2#01	Maker00064389	TGACG-motif	TGACG	1486	-	MeJA-responsiveness
ZoAP2#01	Maker00064389	TGACG-motif	TGACG	1811	+	MeJA-responsiveness
ZoAP2#01	Maker00064389	CGTCA-motif	CGTCA	492	+	MeJA-responsiveness
ZoAP2#01	Maker00064389	CGTCA-motif	CGTCA	1486	+	MeJA-responsiveness
ZoAP2#01	Maker00064389	CGTCA-motif	CGTCA	1811	-	MeJA-responsiveness
ZoAP2#01	Maker00064389	CAT-box	GCCACT	508	-	Meristem expression
ZoAP2#01	Maker00064389	TCA-element	TCAGAAGAGG	562	-	Salicylic acid responsiveness
ZoAP2#01	Maker00064389	TCA-element	CCATCTTTTT	1838	-	Salicylic acid responsiveness
ZoAP2#02	Maker00031935	AuxRR-core	GGTCCAT	815	-	Auxin responsiveness
ZoAP2#02	Maker00031935	MBS	CAACTG	427	-	Drought-inducibility
ZoAP2#02	Maker00031935	MBS	CAACTG	1474	-	Drought-inducibility
ZoAP2#02	Maker00031935	TATC-box	TATCCCA	568	+	Gibberellin-responsiveness
ZoAP2#02	Maker00031935	TATC-box	TATCCCA	1206	+	Gibberellin-responsiveness
ZoAP2#02	Maker00031935	chs-CMA1a	TTACTTAA	967	-	Light responsiveness
ZoAP2#02	Maker00031935	TCT-motif	TCTTAC	1525	-	Light responsiveness
ZoAP2#02	Maker00031935	ACE	GACACGTATG	292	+	Light responsiveness
ZoAP2#02	Maker00031935	G-box	CACGAC	946	+	Light responsiveness
ZoAP2#02	Maker00031935	Box 4	ATTAAT	929	+	Light responsiveness
ZoAP2#02	Maker00031935	Box 4	ATTAAT	974	+	Light responsiveness
ZoAP2#02	Maker00031935	ATC-motif	AGTAATCT	867	+	Light responsiveness
ZoAP2#02	Maker00031935	GATA-motif	GATAGGA	471	+	Light responsiveness
ZoAP2#02	Maker00031935	GATA-motif	AAGGATAAGG	699	-	Light responsiveness
ZoAP2#02	Maker00031935	I-box	gGATAAGGTG	697	-	Light responsiveness
ZoAP2#02	Maker00031935	I-box	ccttatcct	699	+	Light responsiveness
ZoAP2#02	Maker00031935	RY-element	CATGCATG	575	+	Seed-specific regulation
ZoAP2#02	Maker00031935	RY-element	CATGCATG	1069	-	Seed-specific regulation
ZoAP2#03	Maker00031851	ABRE	ACGTG	910	-	ABA responsiveness
ZoAP2#03	Maker00031851	ARE	AAACCA	1868	+	Anaerobic induction
ZoAP2#03	Maker00031851	MBS	CAACTG	248	-	Drought-inducibility
ZoAP2#03	Maker00031851	GATA-motif	GATAGGA	1553	-	Light responsiveness
ZoAP2#03	Maker00031851	LAMP-element	CTTTATCA	1817	+	Light responsiveness
ZoAP2#03	Maker00031851	G-box	CACGAC	362	+	Light responsiveness
ZoAP2#03	Maker00031851	G-Box	CACGTT	910	+	Light responsiveness
ZoAP2#03	Maker00031851	Box 4	ATTAAT	209	+	Light responsiveness
ZoAP2#03	Maker00031851	Box 4	ATTAAT	887	+	Light responsiveness
ZoAP2#03	Maker00031851	Box 4	ATTAAT	951	+	Light responsiveness
ZoAP2#03	Maker00031851	Box 4	ATTAAT	1499	-	Light responsiveness
ZoAP2#03	Maker00031851	Box 4	ATTAAT	1603	-	Light responsiveness
ZoAP2#03	Maker00031851	Box 4	ATTAAT	1824	-	Light responsiveness
ZoAP2#03	Maker00031851	ATCT-motif	AATCTAATCC	538	+	Light responsiveness
ZoAP2#03	Maker00031851	TCT-motif	TCTTAC	463	+	Light responsiveness
ZoAP2#03	Maker00031851	chs-CMA1a	TTACTTAA	40	-	Light responsiveness
ZoAP2#03	Maker00031851	chs-CMA1a	TTACTTAA	141	+	Light responsiveness
ZoAP2#03	Maker00031851	ACA-motif	AATCACAACCATA	476	-	Light responsiveness
ZoAP2#03	Maker00031851	LTR	CCGAAA	194	+	Low-temperature responsiveness
ZoAP2#03	Maker00031851	CGTCA-motif	CGTCA	1795	-	MeJA-responsiveness
ZoAP2#03	Maker00031851	TGACG-motif	TGACG	1795	+	MeJA-responsiveness
ZoAP2#04	Maker00040732	ABRE	ACGTG	619	+	ABA responsiveness
ZoAP2#04	Maker00040732	ABRE	AACCCGG	1327	+	ABA responsiveness
ZoAP2#04	Maker00040732	ABRE	ACGTG	1506	-	ABA responsiveness
ZoAP2#04	Maker00040732	ABRE	ACGTG	1737	-	ABA responsiveness
ZoAP2#04	Maker00040732	TC-rich repeats	ATTCTCTAAC	531	+	Defense and stress responsiveness
ZoAP2#04	Maker00040732	TC-rich repeats	GTTTTCTTAC	877	+	Defense and stress responsiveness
ZoAP2#04	Maker00040732	MBS	CAACTG	1829	+	Drought-inducibility
ZoAP2#04	Maker00040732	GARE-motif	TCTGTTG	1911	+	Gibberellin-responsiveness
ZoAP2#04	Maker00040732	TCT-motif	TCTTAC	1309	+	Light responsiveness
ZoAP2#04	Maker00040732	G-Box	CACGTT	618	-	Light responsiveness
ZoAP2#04	Maker00040732	G-box	TACGTG	1506	-	Light responsiveness
ZoAP2#04	Maker00040732	G-box	CACGTC	1737	+	Light responsiveness
ZoAP2#04	Maker00040732	G-box	CACGAC	1841	+	Light responsiveness
ZoAP2#04	Maker00040732	ATCT-motif	AATCTAATCC	955	+	Light responsiveness
ZoAP2#04	Maker00040732	Box 4	ATTAAT	257	+	Light responsiveness
ZoAP2#04	Maker00040732	Box 4	ATTAAT	457	+	Light responsiveness
ZoAP2#04	Maker00040732	Box 4	ATTAAT	592	+	Light responsiveness
ZoAP2#04	Maker00040732	L-box	ATCCCACCTAC	1285	-	Light responsiveness
ZoAP2#04	Maker00040732	TCT-motif	TCTTAC	881	+	Light responsiveness
ZoAP2#04	Maker00040732	TCT-motif	TCTTAC	1419	-	Light responsiveness
ZoAP2#04	Maker00040732	GA-motif	ATAGATAA	16	-	Light responsiveness
ZoAP2#04	Maker00040732	GA-motif	ATAGATAA	492	+	Light responsiveness
ZoAP2#04	Maker00040732	GT1-motif	GGTTAA	1876	-	Light responsiveness
ZoAP2#04	Maker00040732	LTR	CCGAAA	306	+	Low-temperature responsiveness
ZoAP2#04	Maker00040732	TGACG-motif	TGACG	1088	+	MeJA-responsiveness
ZoAP2#04	Maker00040732	CGTCA-motif	CGTCA	1088	-	MeJA-responsiveness
ZoAP2#05	Maker00040751	ABRE	ACGTG	74	+	ABA responsiveness
ZoAP2#05	Maker00040751	ARE	AAACCA	127	-	Anaerobic induction
ZoAP2#05	Maker00040751	ARE	AAACCA	155	-	Anaerobic induction
ZoAP2#05	Maker00040751	ARE	AAACCA	607	+	Anaerobic induction
ZoAP2#05	Maker00040751	ARE	AAACCA	1979	-	Anaerobic induction
ZoAP2#05	Maker00040751	AuxRR-core	GGTCCAT	790	-	Auxin responsiveness
ZoAP2#05	Maker00040751	MBS	CAACTG	1435	-	Drought-inducibility
ZoAP2#05	Maker00040751	MBS	CAACTG	1970	+	Drought-inducibility
ZoAP2#05	Maker00040751	TATC-box	TATCCCA	1164	+	Gibberellin-responsiveness
ZoAP2#05	Maker00040751	GATA-motif	AAGGATAAGG	1557	-	Light responsiveness
ZoAP2#05	Maker00040751	G-Box	CACGTT	73	-	Light responsiveness
ZoAP2#05	Maker00040751	Box 4	ATTAAT	844	+	Light responsiveness
ZoAP2#05	Maker00040751	Box 4	ATTAAT	888	+	Light responsiveness
ZoAP2#05	Maker00040751	Box 4	ATTAAT	892	+	Light responsiveness
ZoAP2#05	Maker00040751	Box 4	ATTAAT	1364	-	Light responsiveness
ZoAP2#05	Maker00040751	Box 4	ATTAAT	1567	-	Light responsiveness
ZoAP2#05	Maker00040751	GATA-motif	AAGGATAAGG	463	+	Light responsiveness
ZoAP2#05	Maker00040751	TCT-motif	TCTTAC	1013	-	Light responsiveness
ZoAP2#05	Maker00040751	ACA-motif	AATCACAACCATA	907	+	Light responsiveness
ZoAP2#05	Maker00040751	RY-element	CATGCATG	553	+	Seed-specific regulation
ZoAP2#06	Maker00056806	ARE	AAACCA	810	+	Anaerobic induction
ZoAP2#06	Maker00056806	MBS	CAACTG	1616	+	Drought-inducibility
ZoAP2#06	Maker00056806	GCN4_motif	TGAGTCA	1901	+	Drought-inducibility
ZoAP2#06	Maker00056806	GARE-motif	TCTGTTG	1214	+	Gibberellin-responsiveness
ZoAP2#06	Maker00056806	chs-Unit 1 m1	ACCTAACCCGG	1402	+	Light responsiveness
ZoAP2#06	Maker00056806	TCT-motif	TCTTAC	249	-	Light responsiveness
ZoAP2#06	Maker00056806	G-box	CACGAC	896	-	Light responsiveness
ZoAP2#06	Maker00056806	G-box	ACACGTG(G/t)CACC	1907	+	Light responsiveness
ZoAP2#06	Maker00056806	MRE	AACCTAA	1964	+	Light responsiveness
ZoAP2#06	Maker00056806	Box 4	ATTAAT	1654	-	Light responsiveness
ZoAP2#06	Maker00056806	chs-CMA2a	TCACTTGA	283	-	Light responsiveness
ZoAP2#06	Maker00056806	GATA-motif	AAGGATAAGG	1831	-	Light responsiveness
ZoAP2#06	Maker00056806	AAAC-motif	CAATCAAAACCT	1191	+	Light responsiveness
ZoAP2#06	Maker00056806	GT1-motif	GGTTAA	193	+	Light responsiveness
ZoAP2#06	Maker00056806	LTR	CCGAAA	163	-	Low-temperature responsiveness
ZoAP2#06	Maker00056806	LTR	CCGAAA	1886	+	Low-temperature responsiveness
ZoAP2#06	Maker00056806	TGACG-motif	TGACG	949	-	MeJA-responsiveness
ZoAP2#06	Maker00056806	TGACG-motif	TGACG	1893	-	MeJA-responsiveness
ZoAP2#06	Maker00056806	CGTCA-motif	CGTCA	949	+	MeJA-responsiveness
ZoAP2#06	Maker00056806	CGTCA-motif	CGTCA	1893	+	MeJA-responsiveness
ZoAP2#06	Maker00056806	CAT-box	GCCACT	277	-	Meristem expression
ZoAP2#07	Maker00045011	ABRE	ACGTG	1708	-	ABA responsiveness
ZoAP2#07	Maker00045011	ARE	AAACCA	1258	-	Anaerobic induction
ZoAP2#07	Maker00045011	TATC-box	TATCCCA	1735	+	Gibberellin-responsiveness
ZoAP2#07	Maker00045011	GATA-motif	AAGATAAGATT	1177	+	Light responsiveness
ZoAP2#07	Maker00045011	TCT-motif	TCTTAC	1728	+	Light responsiveness
ZoAP2#07	Maker00045011	G-box	TACGTG	1708	-	Light responsiveness
ZoAP2#07	Maker00045011	MRE	AACCTAA	1269	-	Light responsiveness
ZoAP2#07	Maker00045011	TCT-motif	TCTTAC	274	+	Light responsiveness
ZoAP2#07	Maker00045011	TCT-motif	TCTTAC	1327	+	Light responsiveness
ZoAP2#07	Maker00045011	I-box	GTATAAGGCC	1362	-	Light responsiveness
ZoAP2#07	Maker00045011	AT1-motif	AATTATTTTTTATT	814	-	Light responsiveness
ZoAP2#07	Maker00045011	CGTCA-motif	CGTCA	327	-	MeJA-responsiveness
ZoAP2#07	Maker00045011	TGACG-motif	TGACG	327	+	MeJA-responsiveness
ZoAP2#08	Maker00044554	ABRE	ACGTG	853	-	ABA responsiveness
ZoAP2#08	Maker00044554	ABRE	ACGTG	1527	+	ABA responsiveness
ZoAP2#08	Maker00044554	ARE	AAACCA	387	+	Anaerobic induction
ZoAP2#08	Maker00044554	ARE	AAACCA	867	-	Anaerobic induction
ZoAP2#08	Maker00044554	ARE	AAACCA	1270	-	Anaerobic induction
ZoAP2#08	Maker00044554	TGA-element	AACGAC	712	-	Auxin responsiveness
ZoAP2#08	Maker00044554	TGA-element	AACGAC	859	-	Auxin responsiveness
ZoAP2#08	Maker00044554	ACE	CTAACGTATT	1481	-	Light responsiveness
ZoAP2#08	Maker00044554	G-Box	CACGTT	1526	-	Light responsiveness
ZoAP2#08	Maker00044554	G-box	CACGTC	853	+	Light responsiveness
ZoAP2#08	Maker00044554	G-box	CACGAC	1634	-	Light responsiveness
ZoAP2#08	Maker00044554	Box 4	ATTAAT	15	+	Light responsiveness
ZoAP2#08	Maker00044554	Box 4	ATTAAT	224	+	Light responsiveness
ZoAP2#08	Maker00044554	Box 4	ATTAAT	592	+	Light responsiveness
ZoAP2#08	Maker00044554	Box 4	ATTAAT	1042	-	Light responsiveness
ZoAP2#08	Maker00044554	Box 4	ATTAAT	1046	-	Light responsiveness
ZoAP2#08	Maker00044554	Box 4	ATTAAT	1166	-	Light responsiveness
ZoAP2#08	Maker00044554	Box 4	ATTAAT	1504	-	Light responsiveness
ZoAP2#08	Maker00044554	TCT-motif	TCTTAC	1490	-	Light responsiveness
ZoAP2#08	Maker00044554	AT1-motif	AATTATTTTTTATT	724	-	Light responsiveness
ZoAP2#08	Maker00044554	AE-box	AGAAACAA	1311	-	Light responsiveness
ZoAP2#08	Maker00044554	GT1-motif	GGTTAA	1522	+	Light responsiveness
ZoAP2#08	Maker00044554	CAT-box	GCCACT	1936	-	Meristem expression
ZoAP2#08	Maker00044554	NON-box	AGATCGACG	1033	-	Meristem specific activation
ZoAP2#08	Maker00044554	TCA-element	CCATCTTTTT	170	-	Salicylic acid responsiveness
ZoAP2#09	Maker00044986	ABRE	ACGTG	110	+	ABA responsiveness
ZoAP2#09	Maker00044986	ARE	AAACCA	167	-	Anaerobic induction
ZoAP2#09	Maker00044986	ARE	AAACCA	590	+	Anaerobic induction
ZoAP2#09	Maker00044986	ARE	AAACCA	1979	-	Anaerobic induction
ZoAP2#09	Maker00044986	AuxRR-core	GGTCCAT	770	-	Auxin responsiveness
ZoAP2#09	Maker00044986	MBS	CAACTG	1419	-	Drought-inducibility
ZoAP2#09	Maker00044986	MBS	CAACTG	1822	+	Drought-inducibility
ZoAP2#09	Maker00044986	MBS	CAACTG	1970	+	Drought-inducibility
ZoAP2#09	Maker00044986	TATC-box	TATCCCA	1146	+	Gibberellin-responsiveness
ZoAP2#09	Maker00044986	TCT-motif	TCTTAC	994	-	Light responsiveness
ZoAP2#09	Maker00044986	G-Box	CACGTT	109	-	Light responsiveness
ZoAP2#09	Maker00044986	Box 4	ATTAAT	824	+	Light responsiveness
ZoAP2#09	Maker00044986	Box 4	ATTAAT	868	+	Light responsiveness
ZoAP2#09	Maker00044986	Box 4	ATTAAT	872	+	Light responsiveness
ZoAP2#09	Maker00044986	Box 4	ATTAAT	1348	-	Light responsiveness
ZoAP2#09	Maker00044986	Box 4	ATTAAT	1551	-	Light responsiveness
ZoAP2#09	Maker00044986	GATA-motif	AAGGATAAGG	446	+	Light responsiveness
ZoAP2#09	Maker00044986	GATA-motif	AAGGATAAGG	1541	-	Light responsiveness
ZoAP2#09	Maker00044986	ACA-motif	AATCACAACCATA	887	+	Light responsiveness
ZoAP2#09	Maker00044986	LTR	CCGAAA	983	-	Low-temperature responsiveness
ZoAP2#09	Maker00044986	RY-element	CATGCATG	536	+	Seed-specific regulation
ZoAP2#10	Maker00070622	ABRE	ACGTG	1149	+	ABA responsiveness
ZoAP2#10	Maker00070622	ARE	AAACCA	1630	+	Anaerobic induction
ZoAP2#10	Maker00070622	TGA-element	AACGAC	1713	+	Auxin responsiveness
ZoAP2#10	Maker00070622	TC-rich repeats	GTTTTCTTAC	1321	-	Defense and stress responsiveness
ZoAP2#10	Maker00070622	TC-rich repeats	ATTCTCTAAC	1511	+	Defense and stress responsiveness
ZoAP2#10	Maker00070622	GCN4_motif	TGAGTCA	878	+	Drought-inducibility
ZoAP2#10	Maker00070622	GATA-motif	AAGGATAAGG	1899	-	Light responsiveness
ZoAP2#10	Maker00070622	ACE	GACACGTATG	745	+	Light responsiveness
ZoAP2#10	Maker00070622	ACE	GCGACGTACC	1645	-	Light responsiveness
ZoAP2#10	Maker00070622	G-box	CACGTC	1148	-	Light responsiveness
ZoAP2#10	Maker00070622	G-box	CACGAC	1650	-	Light responsiveness
ZoAP2#10	Maker00070622	Box 4	ATTAAT	1395	-	Light responsiveness
ZoAP2#10	Maker00070622	Box 4	ATTAAT	1586	-	Light responsiveness
ZoAP2#10	Maker00070622	ATC-motif	AGTAATCT	720	+	Light responsiveness
ZoAP2#10	Maker00070622	chs-CMA1a	TTACTTAA	1886	-	Light responsiveness
ZoAP2#10	Maker00070622	TCT-motif	TCTTAC	1321	-	Light responsiveness
ZoAP2#10	Maker00070622	I-box	gGATAAGGTG	1897	-	Light responsiveness
ZoAP2#10	Maker00070622	I-box	ccttatcct	1899	+	Light responsiveness
ZoAP2#10	Maker00070622	Sp1	GGGCGG	1230	+	Light responsiveness
ZoAP2#10	Maker00070622	LTR	CCGAAA	1933	+	Low-temperature responsiveness
ZoAP2#10	Maker00070622	CGTCA-motif	CGTCA	162	-	MeJA-responsiveness
ZoAP2#10	Maker00070622	CGTCA-motif	CGTCA	687	+	MeJA-responsiveness
ZoAP2#10	Maker00070622	CGTCA-motif	CGTCA	798	+	MeJA-responsiveness
ZoAP2#10	Maker00070622	CGTCA-motif	CGTCA	1022	-	MeJA-responsiveness
ZoAP2#10	Maker00070622	CGTCA-motif	CGTCA	1212	-	MeJA-responsiveness
ZoAP2#10	Maker00070622	CGTCA-motif	CGTCA	1372	-	MeJA-responsiveness
ZoAP2#10	Maker00070622	CGTCA-motif	CGTCA	1784	+	MeJA-responsiveness
ZoAP2#10	Maker00070622	TGACG-motif	TGACG	162	+	MeJA-responsiveness
ZoAP2#10	Maker00070622	TGACG-motif	TGACG	687	-	MeJA-responsiveness
ZoAP2#10	Maker00070622	TGACG-motif	TGACG	798	-	MeJA-responsiveness
ZoAP2#10	Maker00070622	TGACG-motif	TGACG	1022	+	MeJA-responsiveness
ZoAP2#10	Maker00070622	TGACG-motif	TGACG	1212	+	MeJA-responsiveness
ZoAP2#10	Maker00070622	TGACG-motif	TGACG	1372	+	MeJA-responsiveness
ZoAP2#10	Maker00070622	TGACG-motif	TGACG	1784	-	MeJA-responsiveness
ZoAP2#11	Maker00070663	ABRE	ACGTG	397	-	ABA responsiveness
ZoAP2#11	Maker00070663	ABRE	ACGTG	1433	+	ABA responsiveness
ZoAP2#11	Maker00070663	ABRE	ACGTG	1498	-	ABA responsiveness
ZoAP2#11	Maker00070663	ARE	AAACCA	1575	+	Anaerobic induction
ZoAP2#11	Maker00070663	TGA-element	AACGAC	1319	-	Auxin responsiveness
ZoAP2#11	Maker00070663	TGA-element	AACGAC	1715	+	Auxin responsiveness
ZoAP2#11	Maker00070663	TC-rich repeats	ATTCTCTAAC	537	-	Defense and stress responsiveness
ZoAP2#11	Maker00070663	TC-rich repeats	GTTTTCTTAC	1020	-	Defense and stress responsiveness
ZoAP2#11	Maker00070663	TC-rich repeats	GTTTTCTTAC	1169	-	Defense and stress responsiveness
ZoAP2#11	Maker00070663	MBS	CAACTG	1983	-	Drought-inducibility
ZoAP2#11	Maker00070663	MBSI	aaaAaaC(G/C)GTTA	1372	+	Flavonoid biosynthetic genes regulation
ZoAP2#11	Maker00070663	TATC-box	TATCCCA	468	-	Gibberellin-responsiveness
ZoAP2#11	Maker00070663	I-box	gGATAAGGTG	1839	-	Light responsiveness
ZoAP2#11	Maker00070663	TCT-motif	TCTTAC	1020	-	Light responsiveness
ZoAP2#11	Maker00070663	G-box	TACGTG	1432	+	Light responsiveness
ZoAP2#11	Maker00070663	G-box	TACGTG	1498	-	Light responsiveness
ZoAP2#11	Maker00070663	G-Box	CACGTT	397	+	Light responsiveness
ZoAP2#11	Maker00070663	Box 4	ATTAAT	741	+	Light responsiveness
ZoAP2#11	Maker00070663	Box 4	ATTAAT	764	+	Light responsiveness
ZoAP2#11	Maker00070663	Box 4	ATTAAT	867	+	Light responsiveness
ZoAP2#11	Maker00070663	Box 4	ATTAAT	904	+	Light responsiveness
ZoAP2#11	Maker00070663	Box 4	ATTAAT	959	+	Light responsiveness
ZoAP2#11	Maker00070663	Box 4	ATTAAT	1251	-	Light responsiveness
ZoAP2#11	Maker00070663	Box 4	ATTAAT	1485	-	Light responsiveness
ZoAP2#11	Maker00070663	I-box	ccttatcct	1841	+	Light responsiveness
ZoAP2#11	Maker00070663	GTGGC-motif	CATCGTGTGGC	1346	+	Light responsiveness
ZoAP2#11	Maker00070663	GATA-motif	AAGGATAAGG	1841	-	Light responsiveness
ZoAP2#11	Maker00070663	AAAC-motif	CAATCAAAACCT	482	+	Light responsiveness
ZoAP2#11	Maker00070663	GT1-motif	GGTTAA	1280	-	Light responsiveness
ZoAP2#11	Maker00070663	GT1-motif	GGTTAA	1368	+	Light responsiveness
ZoAP2#11	Maker00070663	GT1-motif	GGTTAA	1662	-	Light responsiveness
ZoAP2#11	Maker00070663	LTR	CCGAAA	1885	+	Low-temperature responsiveness
ZoAP2#11	Maker00070663	TGACG-motif	TGACG	523	-	MeJA-responsiveness
ZoAP2#11	Maker00070663	TGACG-motif	TGACG	1743	-	MeJA-responsiveness
ZoAP2#11	Maker00070663	CGTCA-motif	CGTCA	523	+	MeJA-responsiveness
ZoAP2#11	Maker00070663	CGTCA-motif	CGTCA	1743	+	MeJA-responsiveness
ZoAP2#12	Maker00046278	ABRE	ACGTG	979	-	ABA responsiveness
ZoAP2#12	Maker00046278	ABRE	CACGTG	1045	-	ABA responsiveness
ZoAP2#12	Maker00046278	ABRE	ACGTG	1046	+	ABA responsiveness
ZoAP2#12	Maker00046278	ABRE	CACGTG	1053	-	ABA responsiveness
ZoAP2#12	Maker00046278	ABRE	ACGTG	1054	+	ABA responsiveness
ZoAP2#12	Maker00046278	ARE	AAACCA	373	+	Anaerobic induction
ZoAP2#12	Maker00046278	P-box	CCTTTTG	215	+	Gibberellin-responsiveness
ZoAP2#12	Maker00046278	TCCC-motif	TCTCCCT	1478	+	Light responsiveness
ZoAP2#12	Maker00046278	TCT-motif	TCTTAC	1701	-	Light responsiveness
ZoAP2#12	Maker00046278	chs-CMA1a	TTACTTAA	1905	+	Light responsiveness
ZoAP2#12	Maker00046278	G-box	TACGTG	979	-	Light responsiveness
ZoAP2#12	Maker00046278	G-box	CACGTG	1045	-	Light responsiveness
ZoAP2#12	Maker00046278	G-box	CACGTG	1053	-	Light responsiveness
ZoAP2#12	Maker00046278	G-Box	CACGTG	1045	-	Light responsiveness
ZoAP2#12	Maker00046278	G-Box	CACGTG	1053	-	Light responsiveness
ZoAP2#12	Maker00046278	MRE	AACCTAA	1816	-	Light responsiveness
ZoAP2#12	Maker00046278	ATCT-motif	AATCTAATCC	283	+	Light responsiveness
ZoAP2#12	Maker00046278	Box 4	ATTAAT	414	+	Light responsiveness
ZoAP2#12	Maker00046278	Box 4	ATTAAT	431	+	Light responsiveness
ZoAP2#12	Maker00046278	Box 4	ATTAAT	1183	-	Light responsiveness
ZoAP2#12	Maker00046278	Box 4	ATTAAT	1434	-	Light responsiveness
ZoAP2#12	Maker00046278	Gap-box	CAAATGAA(A/G)A	1542	-	Light responsiveness
ZoAP2#12	Maker00046278	TCCC-motif	TCTCCCT	1506	-	Light responsiveness
ZoAP2#12	Maker00046278	TCT-motif	TCTTAC	823	-	Light responsiveness
ZoAP2#12	Maker00046278	GATA-motif	GATAGGA	582	+	Light responsiveness
ZoAP2#12	Maker00046278	GATA-motif	AAGGATAAGG	1565	-	Light responsiveness
ZoAP2#12	Maker00046278	GT1-motif	GTGTGTGAA	1750	-	Light responsiveness
ZoAP2#12	Maker00046278	GT1-motif	GGTTAA	1819	+	Light responsiveness
ZoAP2#12	Maker00046278	GT1-motif	GGTTAA	1909	-	Light responsiveness
ZoAP2#12	Maker00046278	Sp1	GGGCGG	80	+	Light responsiveness
ZoAP2#12	Maker00046278	Sp1	GGGCGG	1096	-	Light responsiveness
ZoAP2#12	Maker00046278	TGACG-motif	TGACG	6	+	MeJA-responsiveness
ZoAP2#12	Maker00046278	TGACG-motif	TGACG	1384	+	MeJA-responsiveness
ZoAP2#12	Maker00046278	CGTCA-motif	CGTCA	6	-	MeJA-responsiveness
ZoAP2#12	Maker00046278	CGTCA-motif	CGTCA	1384	-	MeJA-responsiveness
ZoAP2#12	Maker00046278	CAT-box	GCCACT	1519	-	Meristem expression
ZoAP2#12	Maker00046278	RY-element	CATGCATG	1470	-	Seed-specific regulation
ZoAP2#13	Maker00069653	ABRE	CACGTG	88	+	ABA responsiveness
ZoAP2#13	Maker00069653	ABRE	ACGTG	89	+	ABA responsiveness
ZoAP2#13	Maker00069653	ABRE	TACGGTC	1691	-	ABA responsiveness
ZoAP2#13	Maker00069653	ABRE	CGTACGTGCA	1883	+	ABA responsiveness
ZoAP2#13	Maker00069653	ABRE	ACGTG	1886	+	ABA responsiveness
ZoAP2#13	Maker00069653	GC-motif	CCCCCG	1747	+	Anoxic specific inducibility
ZoAP2#13	Maker00069653	AuxRR-core	GGTCCAT	1113	+	Auxin responsiveness
ZoAP2#13	Maker00069653	TGA-element	AACGAC	1742	+	Auxin responsiveness
ZoAP2#13	Maker00069653	TCT-motif	TCTTAC	1600	-	Light responsiveness
ZoAP2#13	Maker00069653	G-Box	CACGTG	88	+	Light responsiveness
ZoAP2#13	Maker00069653	G-box	CACGTG	88	+	Light responsiveness
ZoAP2#13	Maker00069653	G-box	CACGAC	987	-	Light responsiveness
ZoAP2#13	Maker00069653	G-box	TACGTG	1885	+	Light responsiveness
ZoAP2#13	Maker00069653	MRE	AACCTAA	1986	-	Light responsiveness
ZoAP2#13	Maker00069653	Box 4	ATTAAT	275	+	Light responsiveness
ZoAP2#13	Maker00069653	Box 4	ATTAAT	333	+	Light responsiveness
ZoAP2#13	Maker00069653	LAMP-element	CTTTATCA	1217	+	Light responsiveness
ZoAP2#13	Maker00069653	GT1-motif	GGTTAA	377	-	Light responsiveness
ZoAP2#13	Maker00069653	LTR	CCGAAA	37	-	Low-temperature responsiveness
ZoAP2#13	Maker00069653	TGACG-motif	TGACG	298	-	MeJA-responsiveness
ZoAP2#13	Maker00069653	TGACG-motif	TGACG	721	-	MeJA-responsiveness
ZoAP2#13	Maker00069653	TGACG-motif	TGACG	819	-	MeJA-responsiveness
ZoAP2#13	Maker00069653	TGACG-motif	TGACG	887	-	MeJA-responsiveness
ZoAP2#13	Maker00069653	TGACG-motif	TGACG	926	-	MeJA-responsiveness
ZoAP2#13	Maker00069653	CGTCA-motif	CGTCA	298	+	MeJA-responsiveness
ZoAP2#13	Maker00069653	CGTCA-motif	CGTCA	721	+	MeJA-responsiveness
ZoAP2#13	Maker00069653	CGTCA-motif	CGTCA	819	+	MeJA-responsiveness
ZoAP2#13	Maker00069653	CGTCA-motif	CGTCA	887	+	MeJA-responsiveness
ZoAP2#13	Maker00069653	CGTCA-motif	CGTCA	926	+	MeJA-responsiveness
ZoAP2#14	Maker00047172	ABRE	CACGTG	440	+	ABA responsiveness
ZoAP2#14	Maker00047172	ABRE	ACGTG	441	+	ABA responsiveness
ZoAP2#14	Maker00047172	ARE	AAACCA	566	-	Anaerobic induction
ZoAP2#14	Maker00047172	ARE	AAACCA	1691	-	Anaerobic induction
ZoAP2#14	Maker00047172	TC-rich repeats	GTTTTCTTAC	1945	+	Defense and stress responsiveness
ZoAP2#14	Maker00047172	MBS	CAACTG	1358	-	Drought-inducibility
ZoAP2#14	Maker00047172	ACE	CTAACGTATT	1018	+	Light responsiveness
ZoAP2#14	Maker00047172	G-Box	CACGTG	440	+	Light responsiveness
ZoAP2#14	Maker00047172	G-Box	TCCACATGGCA	1382	+	Light responsiveness
ZoAP2#14	Maker00047172	G-box	ACACGTGT	439	+	Light responsiveness
ZoAP2#14	Maker00047172	G-box	CACGTG	440	+	Light responsiveness
ZoAP2#14	Maker00047172	GATA-motif	AAGGATAAGG	597	-	Light responsiveness
ZoAP2#14	Maker00047172	TGACG-motif	TGACG	260	+	MeJA-responsiveness
ZoAP2#14	Maker00047172	TGACG-motif	TGACG	358	-	MeJA-responsiveness
ZoAP2#14	Maker00047172	CGTCA-motif	CGTCA	260	-	MeJA-responsiveness
ZoAP2#14	Maker00047172	CGTCA-motif	CGTCA	358	+	MeJA-responsiveness
ZoAP2#14	Maker00047172	CAT-box	GCCACT	1344	-	Meristem expression
ZoAP2#15	Maker00015892	ABRE	ACGTG	1085	+	ABA responsiveness
ZoAP2#15	Maker00015892	ABRE	ACGTG	1132	+	ABA responsiveness
ZoAP2#15	Maker00015892	ABRE	CACGTG	1182	-	ABA responsiveness
ZoAP2#15	Maker00015892	ABRE	ACGTG	1183	+	ABA responsiveness
ZoAP2#15	Maker00015892	ABRE	CACGTG	1679	-	ABA responsiveness
ZoAP2#15	Maker00015892	ABRE	ACGTG	1680	+	ABA responsiveness
ZoAP2#15	Maker00015892	MBS	CAACTG	1742	+	Drought-inducibility
ZoAP2#15	Maker00015892	GARE-motif	TCTGTTG	1363	-	Gibberellin-responsiveness
ZoAP2#15	Maker00015892	P-box	CCTTTTG	1206	-	Gibberellin-responsiveness
ZoAP2#15	Maker00015892	TCT-motif	TCTTAC	1149	+	Light responsiveness
ZoAP2#15	Maker00015892	G-Box	CACGTG	1182	-	Light responsiveness
ZoAP2#15	Maker00015892	G-Box	CACGTG	1679	-	Light responsiveness
ZoAP2#15	Maker00015892	G-box	CACGTC	1084	-	Light responsiveness
ZoAP2#15	Maker00015892	G-box	CACGTC	1131	-	Light responsiveness
ZoAP2#15	Maker00015892	G-box	CACGTG	1182	-	Light responsiveness
ZoAP2#15	Maker00015892	G-box	CACGTG	1679	-	Light responsiveness
ZoAP2#15	Maker00015892	Box 4	ATTAAT	943	+	Light responsiveness
ZoAP2#15	Maker00015892	Box 4	ATTAAT	1247	-	Light responsiveness
ZoAP2#15	Maker00015892	Box 4	ATTAAT	1336	-	Light responsiveness
ZoAP2#15	Maker00015892	ATC-motif	AGCTATCCA	697	+	Light responsiveness
ZoAP2#15	Maker00015892	ATCT-motif	AATCTAATCC	1792	-	Light responsiveness
ZoAP2#15	Maker00015892	TCT-motif	TCTTAC	1102	+	Light responsiveness
ZoAP2#15	Maker00015892	GT1-motif	GGTTAA	858	-	Light responsiveness
ZoAP2#15	Maker00015892	GT1-motif	GGTTAA	1557	-	Light responsiveness
ZoAP2#15	Maker00015892	3-AF1 binding site	TAAGAGAGGAA	1096	-	Light responsiveness
ZoAP2#15	Maker00015892	3-AF1 binding site	TAAGAGAGGAA	1143	-	Light responsiveness
ZoAP2#15	Maker00015892	LTR	CCGAAA	517	+	Low-temperature responsiveness
ZoAP2#15	Maker00015892	LTR	CCGAAA	1772	+	Low-temperature responsiveness
ZoAP2#15	Maker00015892	CGTCA-motif	CGTCA	260	-	MeJA-responsiveness
ZoAP2#15	Maker00015892	TGACG-motif	TGACG	260	+	MeJA-responsiveness
ZoAP2#16	Maker00021643	ABRE	ACGTG	15	-	ABA responsiveness
ZoAP2#16	Maker00021643	ARE	AAACCA	951	+	Anaerobic induction
ZoAP2#16	Maker00021643	ARE	AAACCA	1637	-	Anaerobic induction
ZoAP2#16	Maker00021643	TGA-element	AACGAC	347	+	Auxin responsiveness
ZoAP2#16	Maker00021643	TC-rich repeats	ATTCTCTAAC	515	+	Defense and stress responsiveness
ZoAP2#16	Maker00021643	MBS	CAACTG	908	-	Drought-inducibility
ZoAP2#16	Maker00021643	MBS	CAACTG	997	-	Drought-inducibility
ZoAP2#16	Maker00021643	MBS	CAACTG	1371	-	Drought-inducibility
ZoAP2#16	Maker00021643	MBS	CAACTG	1957	-	Drought-inducibility
ZoAP2#16	Maker00021643	Box 4	ATTAAT	527	+	Light responsiveness
ZoAP2#16	Maker00021643	Box 4	ATTAAT	551	+	Light responsiveness
ZoAP2#16	Maker00021643	Box 4	ATTAAT	578	+	Light responsiveness
ZoAP2#16	Maker00021643	Box 4	ATTAAT	589	+	Light responsiveness
ZoAP2#16	Maker00021643	TCT-motif	TCTTAC	669	-	Light responsiveness
ZoAP2#16	Maker00021643	TCT-motif	TCTTAC	985	-	Light responsiveness
ZoAP2#16	Maker00021643	GATA-motif	GATAGGG	1509	-	Light responsiveness
ZoAP2#16	Maker00021643	I-box	cCATATCCAAT	1509	+	Light responsiveness
ZoAP2#16	Maker00021643	GT1-motif	GGTTAAT	369	+	Light responsiveness
ZoAP2#16	Maker00021643	GT1-motif	GGTTAA	479	-	Light responsiveness
ZoAP2#16	Maker00021643	G-box	CACGTC	15	+	Light responsiveness
ZoAP2#16	Maker00021643	G-box	CACGAC	1354	-	Light responsiveness
ZoAP2#16	Maker00021643	CGTCA-motif	CGTCA	316	+	MeJA-responsiveness
ZoAP2#16	Maker00021643	CGTCA-motif	CGTCA	1167	+	MeJA-responsiveness
ZoAP2#16	Maker00021643	TGACG-motif	TGACG	316	-	MeJA-responsiveness
ZoAP2#16	Maker00021643	TGACG-motif	TGACG	1167	-	MeJA-responsiveness
ZoAP2#16	Maker00021643	TCA-element	CCATCTTTTT	722	+	Salicylic acid responsiveness
ZoAP2#16	Maker00021643	TCA-element	CCATCTTTTT	1103	-	Salicylic acid responsiveness
ZoAP2#17	Maker00009306	ABRE	ACGTG	133	+	ABA responsiveness
ZoAP2#17	Maker00009306	ABRE	ACGTG	252	+	ABA responsiveness
ZoAP2#17	Maker00009306	ABRE	CACGTG	752	+	ABA responsiveness
ZoAP2#17	Maker00009306	ABRE	ACGTG	753	+	ABA responsiveness
ZoAP2#17	Maker00009306	ABRE	ACGTG	944	+	ABA responsiveness
ZoAP2#17	Maker00009306	ABRE	GCAACGTGTC	1298	+	ABA responsiveness
ZoAP2#17	Maker00009306	ABRE	ACGTG	1301	+	ABA responsiveness
ZoAP2#17	Maker00009306	AuxRR-core	GGTCCAT	283	+	Auxin responsiveness
ZoAP2#17	Maker00009306	TGA-element	AACGAC	916	-	Auxin responsiveness
ZoAP2#17	Maker00009306	circadian	CAAAGATATC	1671	-	Circadian control
ZoAP2#17	Maker00009306	TATC-box	TATCCCA	436	-	Gibberellin-responsiveness
ZoAP2#17	Maker00009306	Box 4	ATTAAT	47	+	Light responsiveness
ZoAP2#17	Maker00009306	Box 4	ATTAAT	1034	-	Light responsiveness
ZoAP2#17	Maker00009306	TCT-motif	TCTTAC	1821	-	Light responsiveness
ZoAP2#17	Maker00009306	GATA-motif	AAGGATAAGG	1836	-	Light responsiveness
ZoAP2#17	Maker00009306	GA-motif	ATAGATAA	70	+	Light responsiveness
ZoAP2#17	Maker00009306	I-box	gGATAAGGTG	1834	-	Light responsiveness
ZoAP2#17	Maker00009306	I-box	ccttatcct	1836	+	Light responsiveness
ZoAP2#17	Maker00009306	Box II	TGGTAATAA	628	+	Light responsiveness
ZoAP2#17	Maker00009306	GT1-motif	GGTTAA	359	+	Light responsiveness
ZoAP2#17	Maker00009306	G-box	TACGTG	251	+	Light responsiveness
ZoAP2#17	Maker00009306	G-box	GCCACGTGGA	750	-	Light responsiveness
ZoAP2#17	Maker00009306	G-box	CACGTG	752	+	Light responsiveness
ZoAP2#17	Maker00009306	G-box	TACGTG	943	+	Light responsiveness
ZoAP2#17	Maker00009306	G-box	GCCACGTGGA	1360	+	Light responsiveness
ZoAP2#17	Maker00009306	G-Box	CACGTT	132	-	Light responsiveness
ZoAP2#17	Maker00009306	G-Box	TCCACATGGCA	548	-	Light responsiveness
ZoAP2#17	Maker00009306	G-Box	CACGTG	752	+	Light responsiveness
ZoAP2#17	Maker00009306	G-Box	CACGTT	1300	-	Light responsiveness
ZoAP2#17	Maker00009306	G-Box	TCCACATGGCA	1359	-	Light responsiveness
ZoAP2#17	Maker00009306	LTR	CCGAAA	1200	+	Low-temperature responsiveness
ZoAP2#17	Maker00009306	LTR	CCGAAA	1876	+	Low-temperature responsiveness
ZoAP2#17	Maker00009306	CGTCA-motif	CGTCA	756	-	MeJA-responsiveness
ZoAP2#17	Maker00009306	CGTCA-motif	CGTCA	1117	-	MeJA-responsiveness
ZoAP2#17	Maker00009306	CGTCA-motif	CGTCA	1581	+	MeJA-responsiveness
ZoAP2#17	Maker00009306	TGACG-motif	TGACG	756	+	MeJA-responsiveness
ZoAP2#17	Maker00009306	TGACG-motif	TGACG	1117	+	MeJA-responsiveness
ZoAP2#17	Maker00009306	TGACG-motif	TGACG	1581	-	MeJA-responsiveness
ZoAP2#17	Maker00009306	CAT-box	GCCACT	783	-	Meristem expression
ZoAP2#17	Maker00009306	TCA-element	CCATCTTTTT	562	-	Salicylic acid responsiveness
ZoAP2#18	Maker00077533	ARE	AAACCA	1674	-	Anaerobic induction
ZoAP2#18	Maker00077533	circadian	CAAAGATATC	138	-	Circadian control
ZoAP2#18	Maker00077533	Box 4	ATTAAT	105	+	Light responsiveness
ZoAP2#18	Maker00077533	Box 4	ATTAAT	280	+	Light responsiveness
ZoAP2#18	Maker00077533	Box 4	ATTAAT	493	+	Light responsiveness
ZoAP2#18	Maker00077533	Box 4	ATTAAT	539	+	Light responsiveness
ZoAP2#18	Maker00077533	Box 4	ATTAAT	667	+	Light responsiveness
ZoAP2#18	Maker00077533	Box 4	ATTAAT	1075	-	Light responsiveness
ZoAP2#18	Maker00077533	Box 4	ATTAAT	1353	-	Light responsiveness
ZoAP2#18	Maker00077533	TCT-motif	TCTTAC	1232	-	Light responsiveness
ZoAP2#18	Maker00077533	TCT-motif	TCTTAC	1487	+	Light responsiveness
ZoAP2#18	Maker00077533	GATA-motif	GATAGGG	1	+	Light responsiveness
ZoAP2#18	Maker00077533	GT1-motif	GGTTAA	1282	+	Light responsiveness
ZoAP2#18	Maker00077533	GT1-motif	GGTTAA	1759	+	Light responsiveness
ZoAP2#18	Maker00077533	G-box	CACGAC	1906	-	Light responsiveness
ZoAP2#18	Maker00077533	LTR	CCGAAA	1701	-	Low-temperature responsiveness
ZoAP2#18	Maker00077533	CAT-box	GCCACT	1399	+	Meristem expression
ZoAP2#18	Maker00077533	TCA-element	CCATCTTTTT	1291	-	Salicylic acid responsiveness
ZoAP2#18	Maker00077533	WUN-motif	AAATTTCCT	1017	+	Wound responsiveness
ZoAP2#20	Maker00038720	ABRE	ACGTG	85	+	ABA responsiveness
ZoAP2#20	Maker00038720	ABRE	CACGTG	919	+	ABA responsiveness
ZoAP2#20	Maker00038720	ABRE	ACGTG	920	+	ABA responsiveness
ZoAP2#20	Maker00038720	ABRE	ACGTG	964	-	ABA responsiveness
ZoAP2#20	Maker00038720	ABRE	AACCCGG	1143	-	ABA responsiveness
ZoAP2#20	Maker00038720	ABRE	ACGTG	1445	+	ABA responsiveness
ZoAP2#20	Maker00038720	circadian	CAAAGATATC	1585	-	Circadian control
ZoAP2#20	Maker00038720	GARE-motif	TCTGTTG	1639	+	Gibberellin-responsiveness
ZoAP2#20	Maker00038720	P-box	CCTTTTG	1606	-	Gibberellin-responsiveness
ZoAP2#20	Maker00038720	GT1-motif	GGTTAA	1440	+	Light responsiveness
ZoAP2#20	Maker00038720	G-box	CACGTG	919	+	Light responsiveness
ZoAP2#20	Maker00038720	G-box	TACGTG	964	-	Light responsiveness
ZoAP2#20	Maker00038720	G-Box	CACGTT	84	-	Light responsiveness
ZoAP2#20	Maker00038720	G-Box	CACGTG	919	+	Light responsiveness
ZoAP2#20	Maker00038720	G-Box	CACGTT	1444	-	Light responsiveness
ZoAP2#20	Maker00038720	MRE	AACCTAA	456	+	Light responsiveness
ZoAP2#20	Maker00038720	ATCT-motif	AATCTAATCC	594	-	Light responsiveness
ZoAP2#20	Maker00038720	TCT-motif	TCTTAC	1196	-	Light responsiveness
ZoAP2#20	Maker00038720	LAMP-element	CTTTATCA	1370	-	Light responsiveness
ZoAP2#20	Maker00038720	TCCC-motif	TCTCCCT	1520	-	Light responsiveness
ZoAP2#20	Maker00038720	GATA-motif	AAGATAAGATT	740	-	Light responsiveness
ZoAP2#20	Maker00038720	GATA-motif	AAGGATAAGG	1609	+	Light responsiveness
ZoAP2#20	Maker00038720	LTR	CCGAAA	1286	-	Low-temperature responsiveness
ZoAP2#20	Maker00038720	CGTCA-motif	CGTCA	41	-	MeJA-responsiveness
ZoAP2#20	Maker00038720	TGACG-motif	TGACG	41	+	MeJA-responsiveness
ZoAP2#20	Maker00038720	CAT-box	GCCACT	892	-	Meristem expression
ZoAP2#21	Maker00035944	ABRE	ACGTG	1529	+	ABA responsiveness
ZoAP2#21	Maker00035944	ARE	AAACCA	558	+	Anaerobic induction
ZoAP2#21	Maker00035944	ARE	AAACCA	680	+	Anaerobic induction
ZoAP2#21	Maker00035944	ARE	AAACCA	720	+	Anaerobic induction
ZoAP2#21	Maker00035944	ARE	AAACCA	1254	-	Anaerobic induction
ZoAP2#21	Maker00035944	GC-motif	CCCCCG	1197	+	Anoxic specific inducibility
ZoAP2#21	Maker00035944	TGA-element	AACGAC	118	-	Auxin responsiveness
ZoAP2#21	Maker00035944	circadian	CAAAGATATC	433	+	Circadian control
ZoAP2#21	Maker00035944	MBS	CAACTG	609	+	Drought-inducibility
ZoAP2#21	Maker00035944	MBS	CAACTG	673	+	Drought-inducibility
ZoAP2#21	Maker00035944	Box 4	ATTAAT	394	+	Light responsiveness
ZoAP2#21	Maker00035944	Box 4	ATTAAT	1902	-	Light responsiveness
ZoAP2#21	Maker00035944	ATCT-motif	AATCTAATCC	1818	+	Light responsiveness
ZoAP2#21	Maker00035944	CAG-motif	GAAAGGCAGAC	523	+	Light responsiveness
ZoAP2#21	Maker00035944	I-box	TGATAATGT	543	+	Light responsiveness
ZoAP2#21	Maker00035944	TCT-motif	TCTTAC	428	+	Light responsiveness
ZoAP2#21	Maker00035944	TCT-motif	TCTTAC	515	+	Light responsiveness
ZoAP2#21	Maker00035944	GT1-motif	GGTTAAT	302	+	Light responsiveness
ZoAP2#21	Maker00035944	G-Box	CACGTT	1528	-	Light responsiveness
ZoAP2#21	Maker00035944	G-box	CACGAC	1431	+	Light responsiveness
ZoAP2#21	Maker00035944	MRE	AACCTAA	299	-	Light responsiveness
ZoAP2#21	Maker00035944	CGTCA-motif	CGTCA	1281	+	MeJA-responsiveness
ZoAP2#21	Maker00035944	CGTCA-motif	CGTCA	1463	-	MeJA-responsiveness
ZoAP2#21	Maker00035944	CGTCA-motif	CGTCA	1487	-	MeJA-responsiveness
ZoAP2#21	Maker00035944	CGTCA-motif	CGTCA	1563	+	MeJA-responsiveness
ZoAP2#21	Maker00035944	CGTCA-motif	CGTCA	1604	-	MeJA-responsiveness
ZoAP2#21	Maker00035944	CGTCA-motif	CGTCA	1619	-	MeJA-responsiveness
ZoAP2#21	Maker00035944	TGACG-motif	TGACG	1281	-	MeJA-responsiveness
ZoAP2#21	Maker00035944	TGACG-motif	TGACG	1463	+	MeJA-responsiveness
ZoAP2#21	Maker00035944	TGACG-motif	TGACG	1487	+	MeJA-responsiveness
ZoAP2#21	Maker00035944	TGACG-motif	TGACG	1563	-	MeJA-responsiveness
ZoAP2#21	Maker00035944	TGACG-motif	TGACG	1604	+	MeJA-responsiveness
ZoAP2#21	Maker00035944	TGACG-motif	TGACG	1619	+	MeJA-responsiveness
ZoAP2#21	Maker00035944	CAT-box	GCCACT	1695	+	Meristem expression
ZoAP2#21	Maker00035944	TCA-element	CCATCTTTTT	369	+	Salicylic acid responsiveness
ZoAP2#22	Maker00024659	ABRE	ACGTG	1145	+	ABA responsiveness
ZoAP2#22	Maker00024659	ABRE	ACGTG	1460	-	ABA responsiveness
ZoAP2#22	Maker00024659	ARE	AAACCA	988	-	Anaerobic induction
ZoAP2#22	Maker00024659	TGA-element	AACGAC	571	-	Auxin responsiveness
ZoAP2#22	Maker00024659	TGA-element	AACGAC	859	+	Auxin responsiveness
ZoAP2#22	Maker00024659	MBS	CAACTG	908	-	Drought-inducibility
ZoAP2#22	Maker00024659	ACA-motif	AATTACAGCCATT	998	+	Light responsiveness
ZoAP2#22	Maker00024659	Box 4	ATTAAT	943	+	Light responsiveness
ZoAP2#22	Maker00024659	Box 4	ATTAAT	947	+	Light responsiveness
ZoAP2#22	Maker00024659	TCCC-motif	TCTCCCT	1809	+	Light responsiveness
ZoAP2#22	Maker00024659	G-box	CACGTC	1144	-	Light responsiveness
ZoAP2#22	Maker00024659	G-box	CACGTC	1460	+	Light responsiveness
ZoAP2#22	Maker00024659	G-box	CACGAC	1498	+	Light responsiveness
ZoAP2#22	Maker00024659	CGTCA-motif	CGTCA	1462	+	MeJA-responsiveness
ZoAP2#22	Maker00024659	TGACG-motif	TGACG	1462	-	MeJA-responsiveness
ZoAP2#22	Maker00024659	CAT-box	GCCACT	1830	-	Meristem expression
ZoAP2#23	Maker00013849	ABRE	ACGTG	1056	-	ABA responsiveness
ZoAP2#23	Maker00013849	ABRE	CACGTG	1270	-	ABA responsiveness
ZoAP2#23	Maker00013849	ABRE	ACGTG	1271	+	ABA responsiveness
ZoAP2#23	Maker00013849	ABRE	GCAACGTGTC	1497	-	ABA responsiveness
ZoAP2#23	Maker00013849	ARE	AAACCA	64	-	Anaerobic induction
ZoAP2#23	Maker00013849	ARE	AAACCA	82	+	Anaerobic induction
ZoAP2#23	Maker00013849	ARE	AAACCA	361	+	Anaerobic induction
ZoAP2#23	Maker00013849	ARE	AAACCA	513	+	Anaerobic induction
ZoAP2#23	Maker00013849	ARE	AAACCA	728	-	Anaerobic induction
ZoAP2#23	Maker00013849	ARE	AAACCA	1312	-	Anaerobic induction
ZoAP2#23	Maker00013849	ARE	AAACCA	1656	-	Anaerobic induction
ZoAP2#23	Maker00013849	TGA-element	AACGAC	1029	+	Auxin responsiveness
ZoAP2#23	Maker00013849	TGA-element	AACGAC	1719	+	Auxin responsiveness
ZoAP2#23	Maker00013849	MBS	CAACTG	422	+	Drought-inducibility
ZoAP2#23	Maker00013849	MBS	CAACTG	522	-	Drought-inducibility
ZoAP2#23	Maker00013849	MBS	CAACTG	637	-	Drought-inducibility
ZoAP2#23	Maker00013849	MBS	CAACTG	956	-	Drought-inducibility
ZoAP2#23	Maker00013849	MBS	CAACTG	1488	-	Drought-inducibility
ZoAP2#23	Maker00013849	MBS	CAACTG	1801	+	Drought-inducibility
ZoAP2#23	Maker00013849	Box 4	ATTAAT	338	+	Light responsiveness
ZoAP2#23	Maker00013849	Box 4	ATTAAT	875	+	Light responsiveness
ZoAP2#23	Maker00013849	Sp1	GGGCGG	1905	-	Light responsiveness
ZoAP2#23	Maker00013849	G-box	CACGTC	1056	+	Light responsiveness
ZoAP2#23	Maker00013849	G-box	CACGTG	1270	-	Light responsiveness
ZoAP2#23	Maker00013849	G-Box	TCCACATGGCA	157	-	Light responsiveness
ZoAP2#23	Maker00013849	G-Box	CACGTGAAA	1267	-	Light responsiveness
ZoAP2#23	Maker00013849	G-Box	CACGTG	1270	-	Light responsiveness
ZoAP2#23	Maker00013849	LTR	CCGAAA	73	-	Low-temperature responsiveness
ZoAP2#23	Maker00013849	TGACG-motif	TGACG	1058	-	MeJA-responsiveness
ZoAP2#23	Maker00013849	TGACG-motif	TGACG	1203	-	MeJA-responsiveness
ZoAP2#23	Maker00013849	TGACG-motif	TGACG	1728	+	MeJA-responsiveness
ZoAP2#23	Maker00013849	TGACG-motif	TGACG	1825	-	MeJA-responsiveness
ZoAP2#23	Maker00013849	TGACG-motif	TGACG	1965	+	MeJA-responsiveness
ZoAP2#23	Maker00013849	CGTCA-motif	CGTCA	1058	+	MeJA-responsiveness
ZoAP2#23	Maker00013849	CGTCA-motif	CGTCA	1203	+	MeJA-responsiveness
ZoAP2#23	Maker00013849	CGTCA-motif	CGTCA	1728	-	MeJA-responsiveness
ZoAP2#23	Maker00013849	CGTCA-motif	CGTCA	1825	+	MeJA-responsiveness
ZoAP2#23	Maker00013849	CGTCA-motif	CGTCA	1965	-	MeJA-responsiveness
ZoAP2#23	Maker00013849	TCA-element	CCATCTTTTT	234	+	Salicylic acid responsiveness
ZoAP2#23	Maker00013849	RY-element	CATGCATG	1376	-	Seed-specific regulation
ZoAP2#24	Maker00036479	ARE	AAACCA	282	+	Anaerobic induction
ZoAP2#24	Maker00036479	ARE	AAACCA	1534	-	Anaerobic induction
ZoAP2#24	Maker00036479	ARE	AAACCA	1840	-	Anaerobic induction
ZoAP2#24	Maker00036479	ARE	AAACCA	1899	-	Anaerobic induction
ZoAP2#24	Maker00036479	AuxRR-core	GGTCCAT	1589	-	Auxin responsiveness
ZoAP2#24	Maker00036479	TGA-element	AACGAC	151	+	Auxin responsiveness
ZoAP2#24	Maker00036479	circadian	CAAAGATATC	1142	+	Circadian control
ZoAP2#24	Maker00036479	MBS	CAACTG	1686	+	Drought-inducibility
ZoAP2#24	Maker00036479	GARE-motif	TCTGTTG	340	-	Gibberellin-responsiveness
ZoAP2#24	Maker00036479	TATC-box	TATCCCA	70	+	Gibberellin-responsiveness
ZoAP2#24	Maker00036479	Box 4	ATTAAT	975	+	Light responsiveness
ZoAP2#24	Maker00036479	TCT-motif	TCTTAC	777	-	Light responsiveness
ZoAP2#24	Maker00036479	TCT-motif	TCTTAC	1460	-	Light responsiveness
ZoAP2#24	Maker00036479	TCT-motif	TCTTAC	1528	-	Light responsiveness
ZoAP2#24	Maker00036479	AE-box	AGAAACAA	444	+	Light responsiveness
ZoAP2#24	Maker00036479	G-box	CACGAC	423	+	Light responsiveness
ZoAP2#24	Maker00036479	G-box	GCCACGTGGA	901	+	Light responsiveness
ZoAP2#24	Maker00036479	MRE	AACCTAA	721	-	Light responsiveness
ZoAP2#24	Maker00036479	LTR	CCGAAA	601	+	Low-temperature responsiveness
ZoAP2#24	Maker00036479	LTR	CCGAAA	1021	+	Low-temperature responsiveness
ZoAP2#24	Maker00036479	TGACG-motif	TGACG	254	-	MeJA-responsiveness
ZoAP2#24	Maker00036479	CGTCA-motif	CGTCA	254	+	MeJA-responsiveness
ZoAP2#24	Maker00036479	CAT-box	GCCACT	377	-	Meristem expression
ZoAP2#24	Maker00036479	CAT-box	GCCACT	667	+	Meristem expression
ZoAP2#24	Maker00036479	CAT-box	GCCACT	1799	+	Meristem expression
ZoAP2#24	Maker00036479	TCA-element	CCATCTTTTT	59	+	Salicylic acid responsiveness
ZoAP2#25	Maker00032246	ABRE	ACGTG	758	+	ABA responsiveness
ZoAP2#25	Maker00032246	ABRE	ACGTG	790	-	ABA responsiveness
ZoAP2#25	Maker00032246	ABRE	ACGTG	992	+	ABA responsiveness
ZoAP2#25	Maker00032246	ABRE	ACGTG	1041	+	ABA responsiveness
ZoAP2#25	Maker00032246	ARE	AAACCA	1488	+	Anaerobic induction
ZoAP2#25	Maker00032246	TGA-element	AACGAC	466	-	Auxin responsiveness
ZoAP2#25	Maker00032246	TGA-element	AACGAC	522	-	Auxin responsiveness
ZoAP2#25	Maker00032246	MBS	CAACTG	1181	-	Drought-inducibility
ZoAP2#25	Maker00032246	P-box	CCTTTTG	274	+	Gibberellin-responsiveness
ZoAP2#25	Maker00032246	TATC-box	TATCCCA	99	+	Gibberellin-responsiveness
ZoAP2#25	Maker00032246	GT1-motif	GGTTAAT	1470	-	Light responsiveness
ZoAP2#25	Maker00032246	GT1-motif	GGTTAA	1471	-	Light responsiveness
ZoAP2#25	Maker00032246	GT1-motif	GGTTAA	1953	+	Light responsiveness
ZoAP2#25	Maker00032246	G-Box	CACGTT	991	-	Light responsiveness
ZoAP2#25	Maker00032246	G-box	TACGTG	757	+	Light responsiveness
ZoAP2#25	Maker00032246	G-box	CACGTC	790	+	Light responsiveness
ZoAP2#25	Maker00032246	G-box	TACGTG	1040	+	Light responsiveness
ZoAP2#25	Maker00032246	Box 4	ATTAAT	195	+	Light responsiveness
ZoAP2#25	Maker00032246	Box 4	ATTAAT	226	+	Light responsiveness
ZoAP2#25	Maker00032246	Box 4	ATTAAT	1174	-	Light responsiveness
ZoAP2#25	Maker00032246	Box 4	ATTAAT	1215	-	Light responsiveness
ZoAP2#25	Maker00032246	Box 4	ATTAAT	1660	-	Light responsiveness
ZoAP2#25	Maker00032246	TCCC-motif	TCTCCCT	861	-	Light responsiveness
ZoAP2#25	Maker00032246	GA-motif	ATAGATAA	1701	+	Light responsiveness
ZoAP2#25	Maker00032246	GATA-motif	AAGGATAAGG	572	-	Light responsiveness
ZoAP2#25	Maker00032246	GATA-motif	GATAGGG	1333	+	Light responsiveness
ZoAP2#25	Maker00032246	GATA-motif	AAGGATAAGG	1970	-	Light responsiveness
ZoAP2#25	Maker00032246	TGACG-motif	TGACG	76	-	MeJA-responsiveness
ZoAP2#25	Maker00032246	CGTCA-motif	CGTCA	76	+	MeJA-responsiveness
ZoAP2#25	Maker00032246	RY-element	CATGCATG	1678	-	Seed-specific regulation
ZoAP2#26	Maker00029481	ABRE	ACGTG	1451	-	ABA responsiveness
ZoAP2#26	Maker00029481	ABRE	ACGTG	1541	-	ABA responsiveness
ZoAP2#26	Maker00029481	ABRE	ACGTG	1719	+	ABA responsiveness
ZoAP2#26	Maker00029481	TGA-element	AACGAC	500	+	Auxin responsiveness
ZoAP2#26	Maker00029481	MBS	CAACTG	1025	-	Drought-inducibility
ZoAP2#26	Maker00029481	GCN4_motif	TGAGTCA	1281	+	Endosperm expression
ZoAP2#26	Maker00029481	G-Box	CACGTT	1718	-	Light responsiveness
ZoAP2#26	Maker00029481	G-box	TACGTG	1451	-	Light responsiveness
ZoAP2#26	Maker00029481	G-box	CACGTC	1541	+	Light responsiveness
ZoAP2#26	Maker00029481	MRE	AACCTAA	1080	-	Light responsiveness
ZoAP2#26	Maker00029481	Box 4	ATTAAT	953	+	Light responsiveness
ZoAP2#26	Maker00029481	TCCC-motif	TCTCCCT	1861	+	Light responsiveness
ZoAP2#26	Maker00029481	GTGGC-motif	CATCGTGTGGC	701	+	Light responsiveness
ZoAP2#26	Maker00029481	GATA-motif	AAGATAAGATT	195	-	Light responsiveness
ZoAP2#26	Maker00029481	TGACG-motif	TGACG	1436	-	MeJA-responsiveness
ZoAP2#26	Maker00029481	TGACG-motif	TGACG	1543	-	MeJA-responsiveness
ZoAP2#26	Maker00029481	TGACG-motif	TGACG	1916	+	MeJA-responsiveness
ZoAP2#26	Maker00029481	CGTCA-motif	CGTCA	1436	+	MeJA-responsiveness
ZoAP2#26	Maker00029481	CGTCA-motif	CGTCA	1543	+	MeJA-responsiveness
ZoAP2#26	Maker00029481	CGTCA-motif	CGTCA	1916	-	MeJA-responsiveness
ZoAP2#26	Maker00029481	CAT-box	GCCACT	1882	-	Meristem expression
ZoAP2#27	Maker00061654	ABRE	CACGTG	1372	-	ABA responsiveness
ZoAP2#27	Maker00061654	ABRE	ACGTG	1373	+	ABA responsiveness
ZoAP2#27	Maker00061654	ABRE	ACGTG	1555	+	ABA responsiveness
ZoAP2#27	Maker00061654	TGA-element	AACGAC	1533	-	Auxin responsiveness
ZoAP2#27	Maker00061654	GCN4_motif	TGAGTCA	333	-	Endosperm expression
ZoAP2#27	Maker00061654	G-box	CACGTG	1372	-	Light responsiveness
ZoAP2#27	Maker00061654	G-box	CACGAC	1417	-	Light responsiveness
ZoAP2#27	Maker00061654	G-Box	CACGTG	1372	-	Light responsiveness
ZoAP2#27	Maker00061654	G-Box	CACGTT	1554	-	Light responsiveness
ZoAP2#27	Maker00061654	GT1-motif	GGTTAAT	826	+	Light responsiveness
ZoAP2#27	Maker00061654	Sp1	GGGCGG	1463	+	Light responsiveness
ZoAP2#27	Maker00061654	Sp1	GGGCGG	1507	-	Light responsiveness
ZoAP2#27	Maker00061654	Box 4	ATTAAT	94	+	Light responsiveness
ZoAP2#27	Maker00061654	Box 4	ATTAAT	715	+	Light responsiveness
ZoAP2#27	Maker00061654	Box 4	ATTAAT	726	+	Light responsiveness
ZoAP2#27	Maker00061654	Box 4	ATTAAT	991	+	Light responsiveness
ZoAP2#27	Maker00061654	GATA-motif	GATAGGG	398	+	Light responsiveness
ZoAP2#27	Maker00061654	TCCC-motif	TCTCCCT	18	+	Light responsiveness
ZoAP2#27	Maker00061654	TCCC-motif	TCTCCCT	401	-	Light responsiveness
ZoAP2#27	Maker00061654	TCT-motif	TCTTAC	244	-	Light responsiveness
ZoAP2#27	Maker00061654	TCT-motif	TCTTAC	583	-	Light responsiveness
ZoAP2#27	Maker00061654	TCT-motif	TCTTAC	606	-	Light responsiveness
ZoAP2#27	Maker00061654	LTR	CCGAAA	1786	-	Low-temperature responsiveness
ZoAP2#27	Maker00061654	CGTCA-motif	CGTCA	732	+	MeJA-responsiveness
ZoAP2#27	Maker00061654	CGTCA-motif	CGTCA	1327	+	MeJA-responsiveness
ZoAP2#27	Maker00061654	CGTCA-motif	CGTCA	1954	-	MeJA-responsiveness
ZoAP2#27	Maker00061654	TGACG-motif	TGACG	732	-	MeJA-responsiveness
ZoAP2#27	Maker00061654	TGACG-motif	TGACG	1327	-	MeJA-responsiveness
ZoAP2#27	Maker00061654	TGACG-motif	TGACG	1954	+	MeJA-responsiveness
ZoAP2#27	Maker00061654	CAT-box	GCCACT	1845	+	Meristem expression
ZoAP2#28	Maker00060495	ABRE	CGTACGTGCA	776	-	ABA responsiveness
ZoAP2#28	Maker00060495	ABRE	ACGTG	932	+	ABA responsiveness
ZoAP2#28	Maker00060495	ABRE	ACGTG	1330	-	ABA responsiveness
ZoAP2#28	Maker00060495	ARE	AAACCA	943	-	Anaerobic induction
ZoAP2#28	Maker00060495	ARE	AAACCA	1664	+	Anaerobic induction
ZoAP2#28	Maker00060495	P-box	CCTTTTG	32	-	Gibberellin-responsiveness
ZoAP2#28	Maker00060495	G-box	TACGTG	931	+	Light responsiveness
ZoAP2#28	Maker00060495	G-box	CACGTC	1330	+	Light responsiveness
ZoAP2#28	Maker00060495	3-AF1 binding site	TAAGAGAGGAA	5	-	Light responsiveness
ZoAP2#28	Maker00060495	ATC-motif	AGTAATCT	635	+	Light responsiveness
ZoAP2#28	Maker00060495	ATCT-motif	AATCTAATCC	263	+	Light responsiveness
ZoAP2#28	Maker00060495	TCT-motif	TCTTAC	369	-	Light responsiveness
ZoAP2#28	Maker00060495	TCT-motif	TCTTAC	476	+	Light responsiveness
ZoAP2#28	Maker00060495	TCT-motif	TCTTAC	522	-	Light responsiveness
ZoAP2#28	Maker00060495	CGTCA-motif	CGTCA	735	-	MeJA-responsiveness
ZoAP2#28	Maker00060495	CGTCA-motif	CGTCA	1332	+	MeJA-responsiveness
ZoAP2#28	Maker00060495	TGACG-motif	TGACG	735	+	MeJA-responsiveness
ZoAP2#28	Maker00060495	TGACG-motif	TGACG	1332	-	MeJA-responsiveness
ZoAP2#28	Maker00060495	CAT-box	GCCACT	1711	+	Meristem expression
ZoAP2#28	Maker00060495	TCA-element	TCAGAAGAGG	232	-	Salicylic acid responsiveness
ZoAP2#28	Maker00060495	RY-element	CATGCATG	1294	-	Seed-specific regulation
ZoAP2#29	Maker00010195	ABRE	CACGTG	1677	-	ABA responsiveness
ZoAP2#29	Maker00010195	ABRE	ACGTG	1678	+	ABA responsiveness
ZoAP2#29	Maker00010195	ABRE	ACGTG	1988	-	ABA responsiveness
ZoAP2#29	Maker00010195	ARE	AAACCA	746	-	Anaerobic induction
ZoAP2#29	Maker00010195	TGA-element	AACGAC	1947	-	Auxin responsiveness
ZoAP2#29	Maker00010195	circadian	CAAAGATATC	1232	-	Circadian control
ZoAP2#29	Maker00010195	TC-rich repeats	ATTCTCTAAC	1031	-	Defense and stress responsiveness
ZoAP2#29	Maker00010195	TC-rich repeats	GTTTTCTTAC	1799	-	Defense and stress responsiveness
ZoAP2#29	Maker00010195	MBS	CAACTG	979	-	Drought-inducibility
ZoAP2#29	Maker00010195	GARE-motif	TCTGTTG	502	-	Gibberellin-responsiveness
ZoAP2#29	Maker00010195	TATC-box	TATCCCA	497	+	Gibberellin-responsiveness
ZoAP2#29	Maker00010195	G-box	CACGTG	1677	-	Light responsiveness
ZoAP2#29	Maker00010195	G-box	TACGTG	1988	-	Light responsiveness
ZoAP2#29	Maker00010195	G-Box	CACGTG	1677	-	Light responsiveness
ZoAP2#29	Maker00010195	GT1-motif	GGTTAA	75	-	Light responsiveness
ZoAP2#29	Maker00010195	GT1-motif	GGTTAA	1020	+	Light responsiveness
ZoAP2#29	Maker00010195	GT1-motif	GGTTAA	1101	+	Light responsiveness
ZoAP2#29	Maker00010195	Sp1	GGGCGG	1960	-	Light responsiveness
ZoAP2#29	Maker00010195	ATCT-motif	AATCTAATCC	1829	-	Light responsiveness
ZoAP2#29	Maker00010195	Box 4	ATTAAT	697	+	Light responsiveness
ZoAP2#29	Maker00010195	Box 4	ATTAAT	837	+	Light responsiveness
ZoAP2#29	Maker00010195	Box 4	ATTAAT	1407	-	Light responsiveness
ZoAP2#29	Maker00010195	Box 4	ATTAAT	1464	-	Light responsiveness
ZoAP2#29	Maker00010195	TCT-motif	TCTTAC	933	+	Light responsiveness
ZoAP2#29	Maker00010195	TCT-motif	TCTTAC	1546	-	Light responsiveness
ZoAP2#29	Maker00010195	LAMP-element	CTTTATCA	154	+	Light responsiveness
ZoAP2#29	Maker00010195	GA-motif	ATAGATAA	850	+	Light responsiveness
ZoAP2#29	Maker00010195	GA-motif	ATAGATAA	862	-	Light responsiveness
ZoAP2#29	Maker00010195	AT1-motif	AATTATTTTTTATT	1453	-	Light responsiveness
ZoAP2#29	Maker00010195	AT1-motif	AATTATTTTTTATT	1508	-	Light responsiveness
ZoAP2#29	Maker00010195	CGTCA-motif	CGTCA	1921	+	MeJA-responsiveness
ZoAP2#29	Maker00010195	TGACG-motif	TGACG	1921	-	MeJA-responsiveness
ZoAP2#29	Maker00010195	TCA-element	CCATCTTTTT	1110	+	Salicylic acid responsiveness
ZoAP2#29	Maker00010195	WUN-motif	AAATTTCCT	287	+	Wound responsiveness
ZoAP2#30	Maker00031488	ABRE	GCAACGTGTC	775	-	ABA responsiveness
ZoAP2#30	Maker00031488	ABRE	ACGTG	777	-	ABA responsiveness
ZoAP2#30	Maker00031488	ARE	AAACCA	82	+	Anaerobic induction
ZoAP2#30	Maker00031488	ARE	AAACCA	1972	-	Anaerobic induction
ZoAP2#30	Maker00031488	GC-motif	CCCCCG	1094	-	Anoxic specific inducibility
ZoAP2#30	Maker00031488	GC-motif	CCCCCG	1302	-	Anoxic specific inducibility
ZoAP2#30	Maker00031488	MBS	CAACTG	86	+	Drought-inducibility
ZoAP2#30	Maker00031488	MBS	CAACTG	1464	-	Drought-inducibility
ZoAP2#30	Maker00031488	MBS	CAACTG	1988	-	Drought-inducibility
ZoAP2#30	Maker00031488	TATC-box	TATCCCA	1793	-	Gibberellin-responsiveness
ZoAP2#30	Maker00031488	G-Box	CACGTT	777	+	Light responsiveness
ZoAP2#30	Maker00031488	ATCT-motif	AATCTAATCC	129	-	Light responsiveness
ZoAP2#30	Maker00031488	Box 4	ATTAAT	674	+	Light responsiveness
ZoAP2#30	Maker00031488	Box 4	ATTAAT	698	+	Light responsiveness
ZoAP2#30	Maker00031488	TCT-motif	TCTTAC	1839	-	Light responsiveness
ZoAP2#30	Maker00031488	AE-box	AGAAACAA	1154	-	Light responsiveness
ZoAP2#30	Maker00031488	LTR	CCGAAA	931	-	Low-temperature responsiveness
ZoAP2#30	Maker00031488	TGACG-motif	TGACG	71	-	MeJA-responsiveness
ZoAP2#30	Maker00031488	TGACG-motif	TGACG	1554	-	MeJA-responsiveness
ZoAP2#30	Maker00031488	CGTCA-motif	CGTCA	71	+	MeJA-responsiveness
ZoAP2#30	Maker00031488	CGTCA-motif	CGTCA	1554	+	MeJA-responsiveness
ZoAP2#30	Maker00031488	TCA-element	CCATCTTTTT	1680	+	Salicylic acid responsiveness
ZoAP2#31	Maker00011210	ABRE	ACGTG	292	+	ABA responsiveness
ZoAP2#31	Maker00011210	ABRE	CACGTG	403	+	ABA responsiveness
ZoAP2#31	Maker00011210	ABRE	ACGTG	404	+	ABA responsiveness
ZoAP2#31	Maker00011210	ABRE	ACGTG	443	+	ABA responsiveness
ZoAP2#31	Maker00011210	ABRE	ACGTG	779	-	ABA responsiveness
ZoAP2#31	Maker00011210	ABRE	ACGTG	1668	+	ABA responsiveness
ZoAP2#31	Maker00011210	ARE	AAACCA	1685	+	Anaerobic induction
ZoAP2#31	Maker00011210	ACE	GACACGTATG	289	-	Light responsiveness
ZoAP2#31	Maker00011210	G-Box	CACGTG	403	+	Light responsiveness
ZoAP2#31	Maker00011210	G-Box	CACGTT	442	-	Light responsiveness
ZoAP2#31	Maker00011210	G-box	TACGTG	291	+	Light responsiveness
ZoAP2#31	Maker00011210	G-box	CACGTG	403	+	Light responsiveness
ZoAP2#31	Maker00011210	G-box	CACGTC	779	+	Light responsiveness
ZoAP2#31	Maker00011210	G-box	CACGTC	1667	-	Light responsiveness
ZoAP2#31	Maker00011210	Box 4	ATTAAT	1356	-	Light responsiveness
ZoAP2#31	Maker00011210	TCCC-motif	TCTCCCT	1734	-	Light responsiveness
ZoAP2#31	Maker00011210	GATA-motif	GATAGGG	902	-	Light responsiveness
ZoAP2#31	Maker00011210	I-box	atGATAAGGTC	724	+	Light responsiveness
ZoAP2#31	Maker00011210	I-box	TGATAATGT	725	+	Light responsiveness
ZoAP2#31	Maker00011210	TCA-element	CCATCTTTTT	675	+	Salicylic acid responsiveness
ZoAP2#32	Maker00021069	ABRE	ACGTG	569	+	ABA responsiveness
ZoAP2#32	Maker00021069	ABRE	ACGTG	822	-	ABA responsiveness
ZoAP2#32	Maker00021069	ABRE	ACGTG	1000	-	ABA responsiveness
ZoAP2#32	Maker00021069	ABRE	ACGTG	1392	-	ABA responsiveness
ZoAP2#32	Maker00021069	TGA-element	AACGAC	168	+	Auxin responsiveness
ZoAP2#32	Maker00021069	TGA-element	AACGAC	1717	-	Auxin responsiveness
ZoAP2#32	Maker00021069	MBS	CAACTG	86	+	Drought-inducibility
ZoAP2#32	Maker00021069	Sp1	GGGCGG	208	-	Light responsiveness
ZoAP2#32	Maker00021069	Sp1	GGGCGG	539	+	Light responsiveness
ZoAP2#32	Maker00021069	AE-box	AGAAACTT	1667	-	Light responsiveness
ZoAP2#33	Maker00015276	ARE	AAACCA	947	+	Anaerobic induction
ZoAP2#33	Maker00015276	ARE	AAACCA	1505	+	Anaerobic induction
ZoAP2#33	Maker00015276	ARE	AAACCA	1901	-	Anaerobic induction
ZoAP2#33	Maker00015276	GC-motif	CCCCCG	680	-	Anoxic specific inducibility
ZoAP2#33	Maker00015276	MBS	CAACTG	367	-	Drought-inducibility
ZoAP2#33	Maker00015276	GCN4_motif	TGAGTCA	1571	+	Endosperm expression
ZoAP2#33	Maker00015276	P-box	CCTTTTG	1605	-	Gibberellin-responsiveness
ZoAP2#33	Maker00015276	ACE	CTAACGTATT	695	+	Light responsiveness
ZoAP2#33	Maker00015276	G-box	CACGAC	536	-	Light responsiveness
ZoAP2#33	Maker00015276	3-AF1 binding site	TAAGAGAGGAA	472	-	Light responsiveness
ZoAP2#33	Maker00015276	GT1-motif	GGTTAAT	489	+	Light responsiveness
ZoAP2#33	Maker00015276	GT1-motif	GGTTAAT	1100	+	Light responsiveness
ZoAP2#33	Maker00015276	GT1-motif	GGTTAA	1162	+	Light responsiveness
ZoAP2#33	Maker00015276	GT1-motif	GGTTAAT	1475	+	Light responsiveness
ZoAP2#33	Maker00015276	GT1-motif	GGTTAA	1962	+	Light responsiveness
ZoAP2#33	Maker00015276	MRE	AACCTAA	1849	-	Light responsiveness
ZoAP2#33	Maker00015276	Box 4	ATTAAT	1017	-	Light responsiveness
ZoAP2#33	Maker00015276	ATCT-motif	AATCTAATCC	1224	-	Light responsiveness
ZoAP2#33	Maker00015276	GATT-motif	CTCCTGATTGGA	1746	+	Light responsiveness
ZoAP2#33	Maker00015276	TCT-motif	TCTTAC	214	+	Light responsiveness
ZoAP2#33	Maker00015276	TCT-motif	TCTTAC	1363	-	Light responsiveness
ZoAP2#33	Maker00015276	AE-box	AGAAACAA	1759	-	Light responsiveness
ZoAP2#33	Maker00015276	TGACG-motif	TGACG	485	+	MeJA-responsiveness
ZoAP2#33	Maker00015276	TGACG-motif	TGACG	733	+	MeJA-responsiveness
ZoAP2#33	Maker00015276	CGTCA-motif	CGTCA	485	-	MeJA-responsiveness
ZoAP2#33	Maker00015276	CGTCA-motif	CGTCA	733	-	MeJA-responsiveness
ZoAP2#33	Maker00015276	CAT-box	GCCACT	11	+	Meristem expression
ZoAP2#33	Maker00015276	TCA-element	CCATCTTTTT	1621	-	Salicylic acid responsiveness
ZoAP2#33	Maker00015276	TCA-element	TCAGAAGAGG	1647	+	Salicylic acid responsiveness
ZoAP2#34	Maker00015038	ABRE	GCAACGTGTC	1497	+	ABA responsiveness
ZoAP2#34	Maker00015038	ABRE	ACGTG	1500	+	ABA responsiveness
ZoAP2#34	Maker00015038	ARE	AAACCA	233	+	Anaerobic induction
ZoAP2#34	Maker00015038	ARE	AAACCA	850	+	Anaerobic induction
ZoAP2#34	Maker00015038	ARE	AAACCA	870	+	Anaerobic induction
ZoAP2#34	Maker00015038	ARE	AAACCA	1138	-	Anaerobic induction
ZoAP2#34	Maker00015038	ARE	AAACCA	1146	+	Anaerobic induction
ZoAP2#34	Maker00015038	ARE	AAACCA	1212	+	Anaerobic induction
ZoAP2#34	Maker00015038	ARE	AAACCA	1674	+	Anaerobic induction
ZoAP2#34	Maker00015038	TGA-element	AACGAC	164	-	Auxin responsiveness
ZoAP2#34	Maker00015038	TGA-element	AACGAC	1636	-	Auxin responsiveness
ZoAP2#34	Maker00015038	TC-rich repeats	ATTCTCTAAC	500	+	Defense and stress responsiveness
ZoAP2#34	Maker00015038	P-box	CCTTTTG	49	+	Gibberellin-responsiveness
ZoAP2#34	Maker00015038	GARE-motif	TCTGTTG	1519	+	Gibberellin-responsiveness
ZoAP2#34	Maker00015038	G-box	CACGTC	1499	-	Light responsiveness
ZoAP2#34	Maker00015038	3-AF1 binding site	TAAGAGAGGAA	798	-	Light responsiveness
ZoAP2#34	Maker00015038	GT1-motif	GGTTAA	1401	+	Light responsiveness
ZoAP2#34	Maker00015038	Box 4	ATTAAT	106	+	Light responsiveness
ZoAP2#34	Maker00015038	Box 4	ATTAAT	1937	-	Light responsiveness
ZoAP2#34	Maker00015038	ATCT-motif	AATCTAATCC	748	-	Light responsiveness
ZoAP2#34	Maker00015038	LAMP-element	CTTTATCA	567	+	Light responsiveness
ZoAP2#34	Maker00015038	GATA-motif	GATAGGG	1301	+	Light responsiveness
ZoAP2#34	Maker00015038	TGACG-motif	TGACG	547	-	MeJA-responsiveness
ZoAP2#34	Maker00015038	CGTCA-motif	CGTCA	547	+	MeJA-responsiveness
ZoAP2#35	Maker00000910	ABRE	ACGTG	1124	+	ABA responsiveness
ZoAP2#35	Maker00000910	ARE	AAACCA	712	-	Anaerobic induction
ZoAP2#35	Maker00000910	TC-rich repeats	GTTTTCTTAC	1736	+	Defense and stress responsiveness
ZoAP2#35	Maker00000910	TC-rich repeats	GTTTTCTTAC	1976	-	Defense and stress responsiveness
ZoAP2#35	Maker00000910	MBS	CAACTG	829	+	Drought-inducibility
ZoAP2#35	Maker00000910	G-box	CACGTC	1123	-	Light responsiveness
ZoAP2#35	Maker00000910	GT1-motif	GGTTAA	1615	+	Light responsiveness
ZoAP2#35	Maker00000910	3-AF1 binding site	TAAGAGAGGAA	1339	+	Light responsiveness
ZoAP2#35	Maker00000910	3-AF1 binding site	TAAGAGAGGAA	1451	+	Light responsiveness
ZoAP2#35	Maker00000910	Box 4	ATTAAT	245	+	Light responsiveness
ZoAP2#35	Maker00000910	Box 4	ATTAAT	1725	-	Light responsiveness
ZoAP2#35	Maker00000910	TCT-motif	TCTTAC	1079	+	Light responsiveness
ZoAP2#35	Maker00000910	TCCC-motif	TCTCCCT	216	+	Light responsiveness
ZoAP2#35	Maker00000910	GATA-motif	GATAGGA	1433	+	Light responsiveness
ZoAP2#35	Maker00000910	AE-box	AGAAACTT	1526	+	Light responsiveness
ZoAP2#35	Maker00000910	CGTCA-motif	CGTCA	1704	-	MeJA-responsiveness
ZoAP2#35	Maker00000910	CGTCA-motif	CGTCA	1807	+	MeJA-responsiveness
ZoAP2#35	Maker00000910	TGACG-motif	TGACG	1704	+	MeJA-responsiveness
ZoAP2#35	Maker00000910	TGACG-motif	TGACG	1807	-	MeJA-responsiveness
ZoAP2#35	Maker00000910	CAT-box	GCCACT	1164	-	Meristem expression
ZoERF#001	Maker00030653	ABRE	ACGTG	1525	+	ABA responsiveness
ZoERF#001	Maker00030653	ARE	AAACCA	469	-	Anaerobic induction
ZoERF#001	Maker00030653	ARE	AAACCA	727	+	Anaerobic induction
ZoERF#001	Maker00030653	ARE	AAACCA	1538	-	Anaerobic induction
ZoERF#001	Maker00030653	AuxRR-core	GGTCCAT	1336	-	Auxin responsiveness
ZoERF#001	Maker00030653	TC-rich repeats	ATTCTCTAAC	71	+	Defense and stress responsiveness
ZoERF#001	Maker00030653	GARE-motif	TCTGTTG	1303	-	Gibberellin-responsiveness
ZoERF#001	Maker00030653	P-box	CCTTTTG	1000	-	Gibberellin-responsiveness
ZoERF#001	Maker00030653	TCCC-motif	TCTCCCT	115	-	Light responsiveness
ZoERF#001	Maker00030653	G-box	CACGAC	689	-	Light responsiveness
ZoERF#001	Maker00030653	G-box	CACGTC	1524	-	Light responsiveness
ZoERF#001	Maker00030653	Box 4	ATTAAT	328	+	Light responsiveness
ZoERF#001	Maker00030653	Box 4	ATTAAT	491	+	Light responsiveness
ZoERF#001	Maker00030653	Box 4	ATTAAT	1441	-	Light responsiveness
ZoERF#001	Maker00030653	GATA-motif	GATAGGG	112	+	Light responsiveness
ZoERF#001	Maker00030653	GATA-motif	AAGGATAAGG	941	+	Light responsiveness
ZoERF#001	Maker00030653	I-box	TGATAATGT	572	+	Light responsiveness
ZoERF#001	Maker00030653	Sp1	GGGCGG	305	+	Light responsiveness
ZoERF#001	Maker00030653	3-AF1 binding site	TAAGAGAGGAA	1931	+	Light responsiveness
ZoERF#001	Maker00030653	GT1-motif	GGTTAA	310	+	Light responsiveness
ZoERF#001	Maker00030653	LTR	CCGAAA	596	-	Low-temperature responsiveness
ZoERF#001	Maker00030653	CGTCA-motif	CGTCA	695	-	MeJA-responsiveness
ZoERF#001	Maker00030653	CGTCA-motif	CGTCA	1891	+	MeJA-responsiveness
ZoERF#001	Maker00030653	TGACG-motif	TGACG	695	+	MeJA-responsiveness
ZoERF#001	Maker00030653	TGACG-motif	TGACG	1891	-	MeJA-responsiveness
ZoERF#002	Maker00012298	ABRE	ACGTG	798	-	ABA responsiveness
ZoERF#002	Maker00012298	ABRE	ACGTG	951	+	ABA responsiveness
ZoERF#002	Maker00012298	ABRE	ACGTG	963	+	ABA responsiveness
ZoERF#002	Maker00012298	ABRE	CACGTG	998	+	ABA responsiveness
ZoERF#002	Maker00012298	ABRE	ACGTG	999	+	ABA responsiveness
ZoERF#002	Maker00012298	ABRE	GCCGCGTGGC	1145	-	ABA responsiveness
ZoERF#002	Maker00012298	ABRE	CACGTG	1147	-	ABA responsiveness
ZoERF#002	Maker00012298	ABRE	ACGTG	1148	+	ABA responsiveness
ZoERF#002	Maker00012298	ABRE	ACGTG	1215	-	ABA responsiveness
ZoERF#002	Maker00012298	ABRE	GCCGCGTGGC	1474	-	ABA responsiveness
ZoERF#002	Maker00012298	ABRE	CACGTG	1476	-	ABA responsiveness
ZoERF#002	Maker00012298	ABRE	ACGTG	1477	+	ABA responsiveness
ZoERF#002	Maker00012298	ABRE	CACGTG	1800	-	ABA responsiveness
ZoERF#002	Maker00012298	ABRE	ACGTG	1801	+	ABA responsiveness
ZoERF#002	Maker00012298	ARE	AAACCA	1468	-	Anaerobic induction
ZoERF#002	Maker00012298	MBS	CAACTG	1637	+	Drought-inducibility
ZoERF#002	Maker00012298	GCN4_motif	TGAGTCA	536	-	Drought-inducibility
ZoERF#002	Maker00012298	GCN4_motif	TGAGTCA	580	-	Drought-inducibility
ZoERF#002	Maker00012298	TATC-box	TATCCCA	1354	-	Gibberellin-responsiveness
ZoERF#002	Maker00012298	Box II	CCACGTGGC	1146	+	Light responsiveness
ZoERF#002	Maker00012298	G-box	TACGTG	950	+	Light responsiveness
ZoERF#002	Maker00012298	G-box	CACGTC	962	-	Light responsiveness
ZoERF#002	Maker00012298	G-box	CACGTG	998	+	Light responsiveness
ZoERF#002	Maker00012298	G-box	GCCACGTGGA	1145	-	Light responsiveness
ZoERF#002	Maker00012298	G-box	CACGTG	1147	-	Light responsiveness
ZoERF#002	Maker00012298	G-box	TACGTG	1215	-	Light responsiveness
ZoERF#002	Maker00012298	G-box	GCCACGTGGA	1474	-	Light responsiveness
ZoERF#002	Maker00012298	G-box	CACGTG	1476	-	Light responsiveness
ZoERF#002	Maker00012298	G-box	CACGTG	1800	-	Light responsiveness
ZoERF#002	Maker00012298	G-Box	CACGTT	798	+	Light responsiveness
ZoERF#002	Maker00012298	G-Box	CACGTG	998	+	Light responsiveness
ZoERF#002	Maker00012298	G-Box	CACGTG	1147	-	Light responsiveness
ZoERF#002	Maker00012298	G-Box	CACGTG	1476	-	Light responsiveness
ZoERF#002	Maker00012298	G-Box	CACGTG	1800	-	Light responsiveness
ZoERF#002	Maker00012298	Box 4	ATTAAT	851	+	Light responsiveness
ZoERF#002	Maker00012298	Box 4	ATTAAT	1032	-	Light responsiveness
ZoERF#002	Maker00012298	ATCT-motif	AATCTAATCC	5	+	Light responsiveness
ZoERF#002	Maker00012298	Box II	CCACGTGGC	1145	-	Light responsiveness
ZoERF#002	Maker00012298	Box II	CCACGTGGC	1474	-	Light responsiveness
ZoERF#002	Maker00012298	Box II	CCACGTGGC	1475	+	Light responsiveness
ZoERF#002	Maker00012298	AE-box	AGAAACAA	1667	+	Light responsiveness
ZoERF#002	Maker00012298	3-AF1 binding site	TAAGAGAGGAA	175	+	Light responsiveness
ZoERF#002	Maker00012298	GT1-motif	GGTTAA	904	-	Light responsiveness
ZoERF#002	Maker00012298	GT1-motif	GGTTAA	1578	-	Light responsiveness
ZoERF#002	Maker00012298	CGTCA-motif	CGTCA	961	-	MeJA-responsiveness
ZoERF#002	Maker00012298	CGTCA-motif	CGTCA	1458	-	MeJA-responsiveness
ZoERF#002	Maker00012298	CGTCA-motif	CGTCA	1748	-	MeJA-responsiveness
ZoERF#002	Maker00012298	CGTCA-motif	CGTCA	1836	-	MeJA-responsiveness
ZoERF#002	Maker00012298	TGACG-motif	TGACG	961	+	MeJA-responsiveness
ZoERF#002	Maker00012298	TGACG-motif	TGACG	1458	+	MeJA-responsiveness
ZoERF#002	Maker00012298	TGACG-motif	TGACG	1748	+	MeJA-responsiveness
ZoERF#002	Maker00012298	TGACG-motif	TGACG	1836	+	MeJA-responsiveness
ZoERF#002	Maker00012298	CAT-box	GCCACT	1497	+	Meristem expression
ZoERF#003	Maker00012440	ABRE	ACGTG	248	+	ABA responsiveness
ZoERF#003	Maker00012440	ABRE	ACGTG	914	-	ABA responsiveness
ZoERF#003	Maker00012440	ABRE	CACGTG	1502	-	ABA responsiveness
ZoERF#003	Maker00012440	ABRE	ACGTG	1503	+	ABA responsiveness
ZoERF#003	Maker00012440	ABRE	CACGTG	1818	-	ABA responsiveness
ZoERF#003	Maker00012440	ABRE	ACGTG	1819	+	ABA responsiveness
ZoERF#003	Maker00012440	ABRE	CGCACGTGTC	1898	-	ABA responsiveness
ZoERF#003	Maker00012440	ABRE	CACGTG	1900	-	ABA responsiveness
ZoERF#003	Maker00012440	ABRE	ACGTG	1901	+	ABA responsiveness
ZoERF#003	Maker00012440	ARE	AAACCA	1194	-	Anaerobic induction
ZoERF#003	Maker00012440	GC-motif	CCCCCG	1875	+	Anoxic specific inducibility
ZoERF#003	Maker00012440	AuxRR-core	GGTCCAT	1079	-	Auxin responsiveness
ZoERF#003	Maker00012440	AuxRR-core	GGTCCAT	1104	+	Auxin responsiveness
ZoERF#003	Maker00012440	AuxRR-core	GGTCCAT	1132	-	Auxin responsiveness
ZoERF#003	Maker00012440	TGA-element	AACGAC	399	-	Auxin responsiveness
ZoERF#003	Maker00012440	TC-rich repeats	ATTCTCTAAC	276	+	Defense and stress responsiveness
ZoERF#003	Maker00012440	chs-CMA2a	TCACTTGA	1472	+	Light responsiveness
ZoERF#003	Maker00012440	GATA-motif	GATAGGA	747	+	Light responsiveness
ZoERF#003	Maker00012440	G-Box	CACGTT	914	+	Light responsiveness
ZoERF#003	Maker00012440	G-Box	CACGTG	1502	-	Light responsiveness
ZoERF#003	Maker00012440	G-Box	CACGTG	1818	-	Light responsiveness
ZoERF#003	Maker00012440	G-Box	CACGTG	1900	-	Light responsiveness
ZoERF#003	Maker00012440	G-box	CACGTC	247	-	Light responsiveness
ZoERF#003	Maker00012440	G-box	CACGTG	1502	-	Light responsiveness
ZoERF#003	Maker00012440	G-box	CACGTG	1818	-	Light responsiveness
ZoERF#003	Maker00012440	G-box	CACGTG	1900	-	Light responsiveness
ZoERF#003	Maker00012440	Box 4	ATTAAT	1143	-	Light responsiveness
ZoERF#003	Maker00012440	Box 4	ATTAAT	1492	-	Light responsiveness
ZoERF#003	Maker00012440	I-box	cCATATCCAAT	793	+	Light responsiveness
ZoERF#003	Maker00012440	GATA-motif	GATAGGG	705	-	Light responsiveness
ZoERF#003	Maker00012440	GATA-motif	AAGGATAAGG	981	+	Light responsiveness
ZoERF#003	Maker00012440	TCT-motif	TCTTAC	866	-	Light responsiveness
ZoERF#003	Maker00012440	AE-box	AGAAACAA	1682	+	Light responsiveness
ZoERF#003	Maker00012440	AAAC-motif	CAATCAAAACCT	1698	+	Light responsiveness
ZoERF#003	Maker00012440	Sp1	GGGCGG	698	+	Light responsiveness
ZoERF#003	Maker00012440	LTR	CCGAAA	783	+	Low-temperature responsiveness
ZoERF#003	Maker00012440	TGACG-motif	TGACG	213	+	MeJA-responsiveness
ZoERF#003	Maker00012440	TGACG-motif	TGACG	246	+	MeJA-responsiveness
ZoERF#003	Maker00012440	TGACG-motif	TGACG	1416	+	MeJA-responsiveness
ZoERF#003	Maker00012440	CGTCA-motif	CGTCA	213	-	MeJA-responsiveness
ZoERF#003	Maker00012440	CGTCA-motif	CGTCA	246	-	MeJA-responsiveness
ZoERF#003	Maker00012440	CGTCA-motif	CGTCA	1416	-	MeJA-responsiveness
ZoERF#003	Maker00012440	TCA-element	CCATCTTTTT	1719	+	Salicylic acid responsiveness
ZoERF#004	Maker00064555	ARE	AAACCA	774	+	Anaerobic induction
ZoERF#004	Maker00064555	ARE	AAACCA	1134	-	Anaerobic induction
ZoERF#004	Maker00064555	circadian	CAAAGATATC	1262	-	Circadian control
ZoERF#004	Maker00064555	TC-rich repeats	ATTCTCTAAC	1629	-	Defense and stress responsiveness
ZoERF#004	Maker00064555	P-box	CCTTTTG	140	+	Gibberellin-responsiveness
ZoERF#004	Maker00064555	P-box	CCTTTTG	1942	-	Gibberellin-responsiveness
ZoERF#004	Maker00064555	I-box	cCATATCCAAT	1451	-	Light responsiveness
ZoERF#004	Maker00064555	GATA-motif	AAGGATAAGG	795	+	Light responsiveness
ZoERF#004	Maker00064555	G-box	CACGAC	609	+	Light responsiveness
ZoERF#004	Maker00064555	ATCT-motif	AATCTAATCC	1449	-	Light responsiveness
ZoERF#004	Maker00064555	Box 4	ATTAAT	98	+	Light responsiveness
ZoERF#004	Maker00064555	Box 4	ATTAAT	1059	-	Light responsiveness
ZoERF#004	Maker00064555	Box 4	ATTAAT	1496	-	Light responsiveness
ZoERF#004	Maker00064555	Box 4	ATTAAT	1573	-	Light responsiveness
ZoERF#004	Maker00064555	I-box	AAGATAAGGCT	588	-	Light responsiveness
ZoERF#004	Maker00064555	I-box	AGATAAGG	590	-	Light responsiveness
ZoERF#004	Maker00064555	GA-motif	ATAGATAA	1354	+	Light responsiveness
ZoERF#004	Maker00064555	GATA-motif	AAGATAAGATT	588	-	Light responsiveness
ZoERF#004	Maker00064555	GATA-motif	GATAGGA	1104	-	Light responsiveness
ZoERF#004	Maker00064555	AT1-motif	AATTATTTTTTATT	1608	-	Light responsiveness
ZoERF#004	Maker00064555	AE-box	AGAAACAA	911	+	Light responsiveness
ZoERF#004	Maker00064555	GT1-motif	GGTTAA	848	+	Light responsiveness
ZoERF#004	Maker00064555	Sp1	GGGCGG	1922	-	Light responsiveness
ZoERF#004	Maker00064555	TGACG-motif	TGACG	1017	+	MeJA-responsiveness
ZoERF#004	Maker00064555	CGTCA-motif	CGTCA	1017	-	MeJA-responsiveness
ZoERF#004	Maker00064555	CAT-box	GCCACT	291	-	Meristem expression
ZoERF#005	Maker00064441	TC-rich repeats	ATTCTCTAAC	242	-	Defense and stress responsiveness
ZoERF#005	Maker00064441	TC-rich repeats	GTTTTCTTAC	1665	+	Defense and stress responsiveness
ZoERF#005	Maker00064441	MBS	CAACTG	562	-	Drought-inducibility
ZoERF#005	Maker00064441	MBS	CAACTG	1035	+	Drought-inducibility
ZoERF#005	Maker00064441	GARE-motif	TCTGTTG	77	+	Gibberellin-responsiveness
ZoERF#005	Maker00064441	P-box	CCTTTTG	379	+	Gibberellin-responsiveness
ZoERF#005	Maker00064441	LAMP-element	CTTTATCA	1315	+	Light responsiveness
ZoERF#005	Maker00064441	TCT-motif	TCTTAC	1764	-	Light responsiveness
ZoERF#005	Maker00064441	ATC-motif	AGTAATCT	540	-	Light responsiveness
ZoERF#005	Maker00064441	LAMP-element	CCTTATCCA	555	+	Light responsiveness
ZoERF#005	Maker00064441	Gap-box	CAAATGAA(A/G)A	1750	-	Light responsiveness
ZoERF#005	Maker00064441	GATA-motif	AAGATAAGATT	974	-	Light responsiveness
ZoERF#005	Maker00064441	TGACG-motif	TGACG	622	+	MeJA-responsiveness
ZoERF#005	Maker00064441	CGTCA-motif	CGTCA	622	-	MeJA-responsiveness
ZoERF#005	Maker00064441	TCA-element	CCATCTTTTT	233	-	Salicylic acid responsiveness
ZoERF#006	Maker00031856	ABRE	TACGTGTC	1569	+	ABA responsiveness
ZoERF#006	Maker00031856	ABRE	ACGTG	1570	+	ABA responsiveness
ZoERF#006	Maker00031856	ABRE	GCCGCGTGGC	1624	-	ABA responsiveness
ZoERF#006	Maker00031856	ABRE	GCCGCGTGGC	1733	+	ABA responsiveness
ZoERF#006	Maker00031856	ARE	AAACCA	251	-	Anaerobic induction
ZoERF#006	Maker00031856	ARE	AAACCA	986	-	Anaerobic induction
ZoERF#006	Maker00031856	ARE	AAACCA	1260	-	Anaerobic induction
ZoERF#006	Maker00031856	TC-rich repeats	GTTTTCTTAC	253	+	Defense and stress responsiveness
ZoERF#006	Maker00031856	TC-rich repeats	GTTTTCTTAC	1400	+	Defense and stress responsiveness
ZoERF#006	Maker00031856	MBS	CAACTG	1132	-	Drought-inducibility
ZoERF#006	Maker00031856	GCN4_motif	TGAGTCA	498	-	Drought-inducibility
ZoERF#006	Maker00031856	P-box	CCTTTTG	137	+	Gibberellin-responsiveness
ZoERF#006	Maker00031856	P-box	CCTTTTG	1002	+	Gibberellin-responsiveness
ZoERF#006	Maker00031856	TCT-motif	TCTTAC	257	+	Light responsiveness
ZoERF#006	Maker00031856	G-box	TACGTG	1569	+	Light responsiveness
ZoERF#006	Maker00031856	Box 4	ATTAAT	341	+	Light responsiveness
ZoERF#006	Maker00031856	ATCT-motif	AATCTAATCC	526	+	Light responsiveness
ZoERF#006	Maker00031856	GATA-motif	AAGATAAGATT	526	-	Light responsiveness
ZoERF#006	Maker00031856	GATA-motif	AAGGATAAGG	787	-	Light responsiveness
ZoERF#006	Maker00031856	TCT-motif	TCTTAC	1404	+	Light responsiveness
ZoERF#006	Maker00031856	chs-CMA1a	TTACTTAA	603	-	Light responsiveness
ZoERF#006	Maker00031856	Sp1	GGGCGG	1728	+	Light responsiveness
ZoERF#006	Maker00031856	GT1-motif	GGTTAA	305	+	Light responsiveness
ZoERF#006	Maker00031856	GT1-motif	GGTTAA	789	-	Light responsiveness
ZoERF#006	Maker00031856	LTR	CCGAAA	1702	+	Low-temperature responsiveness
ZoERF#006	Maker00031856	LTR	CCGAAA	1977	-	Low-temperature responsiveness
ZoERF#006	Maker00031856	CGTCA-motif	CGTCA	1030	-	MeJA-responsiveness
ZoERF#006	Maker00031856	CGTCA-motif	CGTCA	1677	-	MeJA-responsiveness
ZoERF#006	Maker00031856	CGTCA-motif	CGTCA	1901	+	MeJA-responsiveness
ZoERF#006	Maker00031856	TGACG-motif	TGACG	1030	+	MeJA-responsiveness
ZoERF#006	Maker00031856	TGACG-motif	TGACG	1677	+	MeJA-responsiveness
ZoERF#006	Maker00031856	TGACG-motif	TGACG	1901	-	MeJA-responsiveness
ZoERF#006	Maker00031856	CAT-box	GCCACT	275	+	Meristem expression
ZoERF#006	Maker00031856	CAT-box	GCCACT	827	+	Meristem expression
ZoERF#007	Maker00019380	ABRE	ACGTG	1557	-	ABA responsiveness
ZoERF#007	Maker00019380	ARE	AAACCA	555	-	Anaerobic induction
ZoERF#007	Maker00019380	ARE	AAACCA	1121	+	Anaerobic induction
ZoERF#007	Maker00019380	AuxRR-core	GGTCCAT	84	-	Auxin responsiveness
ZoERF#007	Maker00019380	TGA-element	AACGAC	830	-	Auxin responsiveness
ZoERF#007	Maker00019380	TGA-element	AACGAC	1578	+	Auxin responsiveness
ZoERF#007	Maker00019380	TGA-element	AACGAC	1727	-	Auxin responsiveness
ZoERF#007	Maker00019380	MBS	CAACTG	1975	+	Drought-inducibility
ZoERF#007	Maker00019380	P-box	CCTTTTG	1884	+	Gibberellin-responsiveness
ZoERF#007	Maker00019380	ACE	GACACGTATG	1555	+	Light responsiveness
ZoERF#007	Maker00019380	G-box	TACGTG	1557	-	Light responsiveness
ZoERF#007	Maker00019380	Box 4	ATTAAT	880	+	Light responsiveness
ZoERF#007	Maker00019380	Box 4	ATTAAT	1248	-	Light responsiveness
ZoERF#007	Maker00019380	ATCT-motif	AATCTAATCC	970	-	Light responsiveness
ZoERF#007	Maker00019380	CGTCA-motif	CGTCA	1641	+	MeJA-responsiveness
ZoERF#007	Maker00019380	CGTCA-motif	CGTCA	1957	-	MeJA-responsiveness
ZoERF#007	Maker00019380	TGACG-motif	TGACG	1641	-	MeJA-responsiveness
ZoERF#007	Maker00019380	TGACG-motif	TGACG	1957	+	MeJA-responsiveness
ZoERF#007	Maker00019380	TCA-element	CCATCTTTTT	1033	-	Salicylic acid responsiveness
ZoERF#008	Maker00056637	ABRE	ACGTG	1708	+	ABA responsiveness
ZoERF#008	Maker00056637	ARE	AAACCA	750	+	Anaerobic induction
ZoERF#008	Maker00056637	ARE	AAACCA	1576	-	Anaerobic induction
ZoERF#008	Maker00056637	ARE	AAACCA	1598	+	Anaerobic induction
ZoERF#008	Maker00056637	ARE	AAACCA	1941	-	Anaerobic induction
ZoERF#008	Maker00056637	TGA-element	AACGAC	1148	+	Auxin responsiveness
ZoERF#008	Maker00056637	MBS	CAACTG	597	+	Drought-inducibility
ZoERF#008	Maker00056637	MBS	CAACTG	868	+	Drought-inducibility
ZoERF#008	Maker00056637	GCN4_motif	TGAGTCA	1020	-	Drought-inducibility
ZoERF#008	Maker00056637	TATC-box	TATCCCA	578	-	Gibberellin-responsiveness
ZoERF#008	Maker00056637	G-box	CACGTC	1707	-	Light responsiveness
ZoERF#008	Maker00056637	Box 4	ATTAAT	409	+	Light responsiveness
ZoERF#008	Maker00056637	Box 4	ATTAAT	1102	-	Light responsiveness
ZoERF#008	Maker00056637	Box 4	ATTAAT	1215	-	Light responsiveness
ZoERF#008	Maker00056637	Box 4	ATTAAT	1231	-	Light responsiveness
ZoERF#008	Maker00056637	ATCT-motif	AATCTAATCC	1208	-	Light responsiveness
ZoERF#008	Maker00056637	GT1-motif	GGTTAA	55	-	Light responsiveness
ZoERF#008	Maker00056637	LTR	CCGAAA	214	-	Low-temperature responsiveness
ZoERF#008	Maker00056637	CGTCA-motif	CGTCA	428	-	MeJA-responsiveness
ZoERF#008	Maker00056637	CGTCA-motif	CGTCA	1451	+	MeJA-responsiveness
ZoERF#008	Maker00056637	CGTCA-motif	CGTCA	1706	-	MeJA-responsiveness
ZoERF#008	Maker00056637	TGACG-motif	TGACG	428	+	MeJA-responsiveness
ZoERF#008	Maker00056637	TGACG-motif	TGACG	1451	-	MeJA-responsiveness
ZoERF#008	Maker00056637	TGACG-motif	TGACG	1706	+	MeJA-responsiveness
ZoERF#008	Maker00056637	TCA-element	CCATCTTTTT	1479	+	Salicylic acid responsiveness
ZoERF#008	Maker00056637	TCA-element	CCATCTTTTT	1928	+	Salicylic acid responsiveness
ZoERF#009	Maker00045149	ABRE	CACGTG	782	+	ABA responsiveness
ZoERF#009	Maker00045149	ABRE	ACGTG	783	+	ABA responsiveness
ZoERF#009	Maker00045149	ABRE	TACGGTC	1063	-	ABA responsiveness
ZoERF#009	Maker00045149	ABRE	ACGTG	1298	-	ABA responsiveness
ZoERF#009	Maker00045149	ABRE	CACGTG	1984	-	ABA responsiveness
ZoERF#009	Maker00045149	ABRE	ACGTG	1985	+	ABA responsiveness
ZoERF#009	Maker00045149	ARE	AAACCA	1814	-	Anaerobic induction
ZoERF#009	Maker00045149	TGA-element	AACGAC	597	+	Auxin responsiveness
ZoERF#009	Maker00045149	TGA-box	TGACGTAA	1486	+	Auxin responsiveness
ZoERF#009	Maker00045149	circadian	CAAAGATATC	1858	+	Circadian control
ZoERF#009	Maker00045149	GCN4_motif	TGAGTCA	302	+	Drought-inducibility
ZoERF#009	Maker00045149	GATA-motif	GATAGGG	648	+	Light responsiveness
ZoERF#009	Maker00045149	TCT-motif	TCTTAC	1004	+	Light responsiveness
ZoERF#009	Maker00045149	G-Box	CACGTG	782	+	Light responsiveness
ZoERF#009	Maker00045149	G-Box	CACGTT	1298	+	Light responsiveness
ZoERF#009	Maker00045149	G-Box	CACGTG	1984	-	Light responsiveness
ZoERF#009	Maker00045149	G-box	CACGTG	782	+	Light responsiveness
ZoERF#009	Maker00045149	G-box	TAAACGTG	1298	-	Light responsiveness
ZoERF#009	Maker00045149	G-box	CACGAC	1598	+	Light responsiveness
ZoERF#009	Maker00045149	G-box	CACGTG	1984	-	Light responsiveness
ZoERF#009	Maker00045149	Box 4	ATTAAT	432	+	Light responsiveness
ZoERF#009	Maker00045149	Box 4	ATTAAT	693	+	Light responsiveness
ZoERF#009	Maker00045149	ATCT-motif	AATCTAATCC	1545	-	Light responsiveness
ZoERF#009	Maker00045149	GATA-motif	AAGGATAAGG	250	+	Light responsiveness
ZoERF#009	Maker00045149	GATA-motif	GATAGGG	679	-	Light responsiveness
ZoERF#009	Maker00045149	GATA-motif	AAGATAAGATT	1433	+	Light responsiveness
ZoERF#009	Maker00045149	TCCC-motif	TCTCCCT	257	-	Light responsiveness
ZoERF#009	Maker00045149	CGTCA-motif	CGTCA	1486	-	MeJA-responsiveness
ZoERF#009	Maker00045149	CGTCA-motif	CGTCA	1791	+	MeJA-responsiveness
ZoERF#009	Maker00045149	CGTCA-motif	CGTCA	1922	+	MeJA-responsiveness
ZoERF#009	Maker00045149	CGTCA-motif	CGTCA	1973	+	MeJA-responsiveness
ZoERF#009	Maker00045149	TGACG-motif	TGACG	1486	+	MeJA-responsiveness
ZoERF#009	Maker00045149	TGACG-motif	TGACG	1791	-	MeJA-responsiveness
ZoERF#009	Maker00045149	TGACG-motif	TGACG	1922	-	MeJA-responsiveness
ZoERF#009	Maker00045149	TGACG-motif	TGACG	1973	-	MeJA-responsiveness
ZoERF#009	Maker00045149	TCA-element	CCATCTTTTT	681	+	Salicylic acid responsiveness
ZoERF#009	Maker00045149	TCA-element	CCATCTTTTT	977	-	Salicylic acid responsiveness
ZoERF#010	Maker00044534	ABRE	TACGGTC	308	+	ABA responsiveness
ZoERF#010	Maker00044534	ABRE	ACGTG	501	-	ABA responsiveness
ZoERF#010	Maker00044534	ABRE	CACGTG	673	+	ABA responsiveness
ZoERF#010	Maker00044534	ABRE	ACGTG	674	+	ABA responsiveness
ZoERF#010	Maker00044534	ABRE	CACGTG	703	+	ABA responsiveness
ZoERF#010	Maker00044534	ABRE	ACGTG	704	+	ABA responsiveness
ZoERF#010	Maker00044534	ABRE	ACGTG	709	-	ABA responsiveness
ZoERF#010	Maker00044534	ABRE	ACGTG	736	-	ABA responsiveness
ZoERF#010	Maker00044534	ABRE	CACGTG	743	+	ABA responsiveness
ZoERF#010	Maker00044534	ABRE	ACGTG	744	+	ABA responsiveness
ZoERF#010	Maker00044534	ARE	AAACCA	1979	+	Anaerobic induction
ZoERF#010	Maker00044534	MBS	CAACTG	483	-	Drought-inducibility
ZoERF#010	Maker00044534	TCCC-motif	TCTCCCT	1906	+	Light responsiveness
ZoERF#010	Maker00044534	G-box	CACGTC	501	+	Light responsiveness
ZoERF#010	Maker00044534	G-box	CACGTG	673	+	Light responsiveness
ZoERF#010	Maker00044534	G-box	CACGTG	703	+	Light responsiveness
ZoERF#010	Maker00044534	G-box	CACGTC	736	+	Light responsiveness
ZoERF#010	Maker00044534	G-box	GCCACGTGGA	741	+	Light responsiveness
ZoERF#010	Maker00044534	G-box	CACGTG	743	+	Light responsiveness
ZoERF#010	Maker00044534	G-Box	CACGTG	673	+	Light responsiveness
ZoERF#010	Maker00044534	G-Box	CACGTG	703	+	Light responsiveness
ZoERF#010	Maker00044534	G-Box	CACGTT	709	+	Light responsiveness
ZoERF#010	Maker00044534	G-Box	CACGTG	743	+	Light responsiveness
ZoERF#010	Maker00044534	Box 4	ATTAAT	842	+	Light responsiveness
ZoERF#010	Maker00044534	Box 4	ATTAAT	925	+	Light responsiveness
ZoERF#010	Maker00044534	Box 4	ATTAAT	1111	-	Light responsiveness
ZoERF#010	Maker00044534	Box 4	ATTAAT	1115	-	Light responsiveness
ZoERF#010	Maker00044534	Box 4	ATTAAT	1168	-	Light responsiveness
ZoERF#010	Maker00044534	Box 4	ATTAAT	1323	-	Light responsiveness
ZoERF#010	Maker00044534	Box 4	ATTAAT	1972	-	Light responsiveness
ZoERF#010	Maker00044534	TCCC-motif	TCTCCCT	1212	+	Light responsiveness
ZoERF#010	Maker00044534	GATA-motif	GATAGGG	1195	-	Light responsiveness
ZoERF#010	Maker00044534	TGACG-motif	TGACG	649	-	MeJA-responsiveness
ZoERF#010	Maker00044534	TGACG-motif	TGACG	757	+	MeJA-responsiveness
ZoERF#010	Maker00044534	CGTCA-motif	CGTCA	649	+	MeJA-responsiveness
ZoERF#010	Maker00044534	CGTCA-motif	CGTCA	757	-	MeJA-responsiveness
ZoERF#010	Maker00044534	CAT-box	GCCACT	1788	+	Meristem expression
ZoERF#010	Maker00044534	motif I	gGTACGTGGCG	733	-	Root specific regulation
ZoERF#011	Maker00044754	ABRE	CGCACGTGTC	1550	-	ABA responsiveness
ZoERF#011	Maker00044754	ABRE	CACGTG	1552	-	ABA responsiveness
ZoERF#011	Maker00044754	ABRE	ACGTG	1553	+	ABA responsiveness
ZoERF#011	Maker00044754	ABRE	CGTACGTGCA	1589	+	ABA responsiveness
ZoERF#011	Maker00044754	ABRE	CACGTG	1591	-	ABA responsiveness
ZoERF#011	Maker00044754	ABRE	ACGTG	1592	+	ABA responsiveness
ZoERF#011	Maker00044754	ABRE	ACGTG	1642	-	ABA responsiveness
ZoERF#011	Maker00044754	ABRE	ACGTG	1806	-	ABA responsiveness
ZoERF#011	Maker00044754	ARE	AAACCA	1087	-	Anaerobic induction
ZoERF#011	Maker00044754	TGA-element	AACGAC	376	-	Auxin responsiveness
ZoERF#011	Maker00044754	TCT-motif	TCTTAC	155	+	Light responsiveness
ZoERF#011	Maker00044754	G-box	CACGTG	1552	-	Light responsiveness
ZoERF#011	Maker00044754	G-box	CACGTG	1591	-	Light responsiveness
ZoERF#011	Maker00044754	G-box	CACGAC	1690	-	Light responsiveness
ZoERF#011	Maker00044754	G-box	TAAACGTG	1806	-	Light responsiveness
ZoERF#011	Maker00044754	G-Box	CACGTG	1552	-	Light responsiveness
ZoERF#011	Maker00044754	G-Box	CACGTG	1591	-	Light responsiveness
ZoERF#011	Maker00044754	G-Box	CACGTT	1642	+	Light responsiveness
ZoERF#011	Maker00044754	G-Box	CACGTT	1806	+	Light responsiveness
ZoERF#011	Maker00044754	Box 4	ATTAAT	425	+	Light responsiveness
ZoERF#011	Maker00044754	Box 4	ATTAAT	696	+	Light responsiveness
ZoERF#011	Maker00044754	Box 4	ATTAAT	873	+	Light responsiveness
ZoERF#011	Maker00044754	Box 4	ATTAAT	978	+	Light responsiveness
ZoERF#011	Maker00044754	Box 4	ATTAAT	1174	-	Light responsiveness
ZoERF#011	Maker00044754	Sp1	GGGCGG	1899	+	Light responsiveness
ZoERF#011	Maker00044754	TGACG-motif	TGACG	1461	-	MeJA-responsiveness
ZoERF#011	Maker00044754	TGACG-motif	TGACG	1631	-	MeJA-responsiveness
ZoERF#011	Maker00044754	TGACG-motif	TGACG	1970	-	MeJA-responsiveness
ZoERF#011	Maker00044754	TGACG-motif	TGACG	1996	+	MeJA-responsiveness
ZoERF#011	Maker00044754	CGTCA-motif	CGTCA	1461	+	MeJA-responsiveness
ZoERF#011	Maker00044754	CGTCA-motif	CGTCA	1631	+	MeJA-responsiveness
ZoERF#011	Maker00044754	CGTCA-motif	CGTCA	1970	+	MeJA-responsiveness
ZoERF#011	Maker00044754	CGTCA-motif	CGTCA	1996	-	MeJA-responsiveness
ZoERF#012	Maker00045369	ABRE	ACGTG	1946	-	ABA responsiveness
ZoERF#012	Maker00045369	ARE	AAACCA	872	+	Anaerobic induction
ZoERF#012	Maker00045369	ARE	AAACCA	942	-	Anaerobic induction
ZoERF#012	Maker00045369	ARE	AAACCA	1872	-	Anaerobic induction
ZoERF#012	Maker00045369	GC-motif	CCCCCG	1490	+	Anoxic specific inducibility
ZoERF#012	Maker00045369	TC-rich repeats	ATTCTCTAAC	463	+	Defense and stress responsiveness
ZoERF#012	Maker00045369	TC-rich repeats	GTTTTCTTAC	1023	-	Defense and stress responsiveness
ZoERF#012	Maker00045369	GA-motif	ATAGATAA	1100	+	Light responsiveness
ZoERF#012	Maker00045369	G-box	CACGTC	1946	+	Light responsiveness
ZoERF#012	Maker00045369	Box 4	ATTAAT	73	+	Light responsiveness
ZoERF#012	Maker00045369	Box 4	ATTAAT	207	+	Light responsiveness
ZoERF#012	Maker00045369	Box 4	ATTAAT	250	+	Light responsiveness
ZoERF#012	Maker00045369	Box 4	ATTAAT	1136	-	Light responsiveness
ZoERF#012	Maker00045369	Box 4	ATTAAT	1289	-	Light responsiveness
ZoERF#012	Maker00045369	Gap-box	CAAATGAA(A/G)A	644	-	Light responsiveness
ZoERF#012	Maker00045369	TCT-motif	TCTTAC	1023	-	Light responsiveness
ZoERF#012	Maker00045369	AE-box	AGAAACAA	788	-	Light responsiveness
ZoERF#012	Maker00045369	TCA-element	CCATCTTTTT	1354	+	Salicylic acid responsiveness
ZoERF#013	Maker00044823	ABRE	ACGTG	99	+	ABA responsiveness
ZoERF#013	Maker00044823	ABRE	GCCGCGTGGC	1543	-	ABA responsiveness
ZoERF#013	Maker00044823	ABRE	GCAACGTGTC	1641	+	ABA responsiveness
ZoERF#013	Maker00044823	ARE	AAACCA	38	-	Anaerobic induction
ZoERF#013	Maker00044823	ARE	AAACCA	208	-	Anaerobic induction
ZoERF#013	Maker00044823	circadian	CAAAGATATC	767	-	Circadian control
ZoERF#013	Maker00044823	TC-rich repeats	GTTTTCTTAC	444	-	Defense and stress responsiveness
ZoERF#013	Maker00044823	MBS	CAACTG	78	-	Drought-inducibility
ZoERF#013	Maker00044823	GARE-motif	TCTGTTG	228	-	Gibberellin-responsiveness
ZoERF#013	Maker00044823	TATC-box	TATCCCA	764	-	Gibberellin-responsiveness
ZoERF#013	Maker00044823	G-Box	CACGTT	98	-	Light responsiveness
ZoERF#013	Maker00044823	MRE	AACCTAA	381	+	Light responsiveness
ZoERF#013	Maker00044823	Box 4	ATTAAT	294	+	Light responsiveness
ZoERF#013	Maker00044823	Box 4	ATTAAT	412	+	Light responsiveness
ZoERF#013	Maker00044823	Box 4	ATTAAT	1151	-	Light responsiveness
ZoERF#013	Maker00044823	Box 4	ATTAAT	1331	-	Light responsiveness
ZoERF#013	Maker00044823	TCT-motif	TCTTAC	933	-	Light responsiveness
ZoERF#013	Maker00044823	chs-CMA1a	TTACTTAA	1887	+	Light responsiveness
ZoERF#013	Maker00044823	Sp1	GGGCGG	1508	+	Light responsiveness
ZoERF#013	Maker00044823	LTR	CCGAAA	1958	-	Low-temperature responsiveness
ZoERF#013	Maker00044823	CGTCA-motif	CGTCA	1589	+	MeJA-responsiveness
ZoERF#013	Maker00044823	CGTCA-motif	CGTCA	1767	-	MeJA-responsiveness
ZoERF#013	Maker00044823	CGTCA-motif	CGTCA	1795	+	MeJA-responsiveness
ZoERF#013	Maker00044823	TGACG-motif	TGACG	1589	-	MeJA-responsiveness
ZoERF#013	Maker00044823	TGACG-motif	TGACG	1767	+	MeJA-responsiveness
ZoERF#013	Maker00044823	TGACG-motif	TGACG	1795	-	MeJA-responsiveness
ZoERF#013	Maker00044823	TCA-element	CCATCTTTTT	1879	+	Salicylic acid responsiveness
ZoERF#014	Maker00034447	ARE	AAACCA	1117	-	Anaerobic induction
ZoERF#014	Maker00034447	ARE	AAACCA	1282	+	Anaerobic induction
ZoERF#014	Maker00034447	ARE	AAACCA	1327	-	Anaerobic induction
ZoERF#014	Maker00034447	ARE	AAACCA	1368	+	Anaerobic induction
ZoERF#014	Maker00034447	ARE	AAACCA	1953	-	Anaerobic induction
ZoERF#014	Maker00034447	GCN4_motif	TGAGTCA	452	-	Drought-inducibility
ZoERF#014	Maker00034447	I-box	cGATAAGGCG	1889	-	Light responsiveness
ZoERF#014	Maker00034447	chs-CMA1a	TTACTTAA	853	+	Light responsiveness
ZoERF#014	Maker00034447	Box 4	ATTAAT	1034	-	Light responsiveness
ZoERF#014	Maker00034447	Box 4	ATTAAT	1345	-	Light responsiveness
ZoERF#014	Maker00034447	GATA-motif	AAGATAAGATT	1013	-	Light responsiveness
ZoERF#014	Maker00034447	chs-CMA2b	GAACCTACACAC	755	-	Light responsiveness
ZoERF#014	Maker00034447	GT1-motif	GGTTAA	1228	-	Light responsiveness
ZoERF#014	Maker00034447	GT1-motif	GGTTAAT	1448	-	Light responsiveness
ZoERF#014	Maker00034447	GT1-motif	GGTTAA	1449	-	Light responsiveness
ZoERF#014	Maker00034447	Sp1	GGGCGG	730	-	Light responsiveness
ZoERF#014	Maker00034447	Sp1	GGGCGG	891	+	Light responsiveness
ZoERF#014	Maker00034447	TGACG-motif	TGACG	976	+	MeJA-responsiveness
ZoERF#014	Maker00034447	TGACG-motif	TGACG	1518	-	MeJA-responsiveness
ZoERF#014	Maker00034447	CGTCA-motif	CGTCA	976	-	MeJA-responsiveness
ZoERF#014	Maker00034447	CGTCA-motif	CGTCA	1518	+	MeJA-responsiveness
ZoERF#015	Maker00071941	ABRE	ACGTG	1160	-	ABA responsiveness
ZoERF#015	Maker00071941	ABRE	GACACGTGGC	1398	-	ABA responsiveness
ZoERF#015	Maker00071941	ABRE	CACGTG	1400	-	ABA responsiveness
ZoERF#015	Maker00071941	ABRE	ACGTG	1401	+	ABA responsiveness
ZoERF#015	Maker00071941	ARE	AAACCA	273	-	Anaerobic induction
ZoERF#015	Maker00071941	ARE	AAACCA	1007	+	Anaerobic induction
ZoERF#015	Maker00071941	GC-motif	CCCCCG	799	+	Anoxic specific inducibility
ZoERF#015	Maker00071941	AuxRR-core	GGTCCAT	40	-	Auxin responsiveness
ZoERF#015	Maker00071941	P-box	CCTTTTG	738	+	Gibberellin-responsiveness
ZoERF#015	Maker00071941	GARE-motif	TCTGTTG	1534	+	Gibberellin-responsiveness
ZoERF#015	Maker00071941	TCT-motif	TCTTAC	370	+	Light responsiveness
ZoERF#015	Maker00071941	TCCC-motif	TCTCCCT	1981	-	Light responsiveness
ZoERF#015	Maker00071941	G-Box	CACGTT	1160	+	Light responsiveness
ZoERF#015	Maker00071941	G-Box	CACGTG	1400	-	Light responsiveness
ZoERF#015	Maker00071941	G-box	CACGAC	1210	-	Light responsiveness
ZoERF#015	Maker00071941	G-box	CACGTG	1400	-	Light responsiveness
ZoERF#015	Maker00071941	Box 4	ATTAAT	582	+	Light responsiveness
ZoERF#015	Maker00071941	Box 4	ATTAAT	867	+	Light responsiveness
ZoERF#015	Maker00071941	Box 4	ATTAAT	878	+	Light responsiveness
ZoERF#015	Maker00071941	Box 4	ATTAAT	1676	-	Light responsiveness
ZoERF#015	Maker00071941	Box 4	ATTAAT	1771	-	Light responsiveness
ZoERF#015	Maker00071941	GATA-motif	GATAGGA	1905	-	Light responsiveness
ZoERF#015	Maker00071941	GA-motif	ATAGATAA	409	-	Light responsiveness
ZoERF#015	Maker00071941	I-box	TGATAATGT	900	+	Light responsiveness
ZoERF#015	Maker00071941	I-box	AAGATAAGGCT	1527	-	Light responsiveness
ZoERF#015	Maker00071941	I-box	AGATAAGG	1529	-	Light responsiveness
ZoERF#015	Maker00071941	L-box	ATCCCACCTAC	1798	-	Light responsiveness
ZoERF#015	Maker00071941	Sp1	GGGCGG	959	-	Light responsiveness
ZoERF#015	Maker00071941	Sp1	GGGCGG	1342	+	Light responsiveness
ZoERF#015	Maker00071941	Sp1	GGGCGG	1550	-	Light responsiveness
ZoERF#015	Maker00071941	GT1-motif	GGTTAA	451	-	Light responsiveness
ZoERF#015	Maker00071941	GT1-motif	GGTTAAT	1760	+	Light responsiveness
ZoERF#015	Maker00071941	LTR	CCGAAA	332	-	Low-temperature responsiveness
ZoERF#015	Maker00071941	CGTCA-motif	CGTCA	1157	+	MeJA-responsiveness
ZoERF#015	Maker00071941	CGTCA-motif	CGTCA	1320	-	MeJA-responsiveness
ZoERF#015	Maker00071941	CGTCA-motif	CGTCA	1397	+	MeJA-responsiveness
ZoERF#015	Maker00071941	CGTCA-motif	CGTCA	1794	-	MeJA-responsiveness
ZoERF#015	Maker00071941	TGACG-motif	TGACG	1157	-	MeJA-responsiveness
ZoERF#015	Maker00071941	TGACG-motif	TGACG	1320	+	MeJA-responsiveness
ZoERF#015	Maker00071941	TGACG-motif	TGACG	1397	-	MeJA-responsiveness
ZoERF#015	Maker00071941	TGACG-motif	TGACG	1794	+	MeJA-responsiveness
ZoERF#015	Maker00071941	CAT-box	GCCACT	1061	-	Meristem expression
ZoERF#015	Maker00071941	CAT-box	GCCACT	1412	+	Meristem expression
ZoERF#016	Maker00030925	ARE	AAACCA	503	+	Anaerobic induction
ZoERF#016	Maker00030925	TC-rich repeats	ATTCTCTAAC	1307	-	Defense and stress responsiveness
ZoERF#016	Maker00030925	chs-CMA2a	TCACTTGA	1292	-	Light responsiveness
ZoERF#016	Maker00030925	AT1-motif	AATTATTTTTTATT	1097	-	Light responsiveness
ZoERF#016	Maker00030925	Box 4	ATTAAT	48	+	Light responsiveness
ZoERF#016	Maker00030925	Box 4	ATTAAT	279	+	Light responsiveness
ZoERF#016	Maker00030925	Box 4	ATTAAT	920	+	Light responsiveness
ZoERF#016	Maker00030925	Box 4	ATTAAT	1168	-	Light responsiveness
ZoERF#016	Maker00030925	Box 4	ATTAAT	1397	-	Light responsiveness
ZoERF#016	Maker00030925	Box 4	ATTAAT	1713	-	Light responsiveness
ZoERF#016	Maker00030925	TCT-motif	TCTTAC	737	+	Light responsiveness
ZoERF#016	Maker00030925	I-box	GTATAAGGCC	1978	-	Light responsiveness
ZoERF#016	Maker00030925	GT1-motif	GGTTAA	262	-	Light responsiveness
ZoERF#016	Maker00030925	GT1-motif	GGTTAA	483	+	Light responsiveness
ZoERF#016	Maker00030925	GT1-motif	GGTTAA	640	-	Light responsiveness
ZoERF#016	Maker00030925	GT1-motif	GGTTAA	1456	-	Light responsiveness
ZoERF#016	Maker00030925	CGTCA-motif	CGTCA	755	-	MeJA-responsiveness
ZoERF#016	Maker00030925	TGACG-motif	TGACG	755	+	MeJA-responsiveness
ZoERF#017	Maker00070640	AuxRR-core	GGTCCAT	1843	-	Auxin responsiveness
ZoERF#017	Maker00070640	TGA-element	AACGAC	717	-	Auxin responsiveness
ZoERF#017	Maker00070640	circadian	CAAAGATATC	1438	+	Circadian control
ZoERF#017	Maker00070640	MBS	CAACTG	326	+	Drought-inducibility
ZoERF#017	Maker00070640	I-box	AAGATAAGGCT	1358	+	Light responsiveness
ZoERF#017	Maker00070640	Box 4	ATTAAT	603	+	Light responsiveness
ZoERF#017	Maker00070640	Box 4	ATTAAT	933	+	Light responsiveness
ZoERF#017	Maker00070640	Box 4	ATTAAT	1083	-	Light responsiveness
ZoERF#017	Maker00070640	Box 4	ATTAAT	1248	-	Light responsiveness
ZoERF#017	Maker00070640	Box 4	ATTAAT	1490	-	Light responsiveness
ZoERF#017	Maker00070640	Box 4	ATTAAT	1624	-	Light responsiveness
ZoERF#017	Maker00070640	Box 4	ATTAAT	1696	-	Light responsiveness
ZoERF#017	Maker00070640	Box 4	ATTAAT	1949	-	Light responsiveness
ZoERF#017	Maker00070640	chs-CMA1a	TTACTTAA	1647	-	Light responsiveness
ZoERF#017	Maker00070640	GATA-motif	GATAGGA	1914	+	Light responsiveness
ZoERF#017	Maker00070640	AT1-motif	AATTATTTTTTATT	1058	+	Light responsiveness
ZoERF#017	Maker00070640	GT1-motif	GGTTAA	252	-	Light responsiveness
ZoERF#017	Maker00070640	TCA-element	TCAGAAGAGG	1969	-	Salicylic acid responsiveness
ZoERF#018	Maker00070719	ABRE	ACGTG	739	+	ABA responsiveness
ZoERF#018	Maker00070719	ARE	AAACCA	1401	+	Anaerobic induction
ZoERF#018	Maker00070719	ARE	AAACCA	1691	+	Anaerobic induction
ZoERF#018	Maker00070719	ARE	AAACCA	1813	+	Anaerobic induction
ZoERF#018	Maker00070719	AuxRR-core	GGTCCAT	670	+	Auxin responsiveness
ZoERF#018	Maker00070719	MBS	CAACTG	1195	+	Drought-inducibility
ZoERF#018	Maker00070719	GCN4_motif	TGAGTCA	379	+	Drought-inducibility
ZoERF#018	Maker00070719	P-box	CCTTTTG	58	-	Gibberellin-responsiveness
ZoERF#018	Maker00070719	P-box	CCTTTTG	213	-	Gibberellin-responsiveness
ZoERF#018	Maker00070719	G-box	CAGACGTGGCA	736	+	Light responsiveness
ZoERF#018	Maker00070719	G-box	CACGTC	738	-	Light responsiveness
ZoERF#018	Maker00070719	G-box	CACGAC	1080	-	Light responsiveness
ZoERF#018	Maker00070719	Box 4	ATTAAT	1571	-	Light responsiveness
ZoERF#018	Maker00070719	GT1-motif	GGTTAAT	1310	+	Light responsiveness
ZoERF#018	Maker00070719	LTR	CCGAAA	1688	+	Low-temperature responsiveness
ZoERF#018	Maker00070719	TGACG-motif	TGACG	737	+	MeJA-responsiveness
ZoERF#018	Maker00070719	TGACG-motif	TGACG	879	-	MeJA-responsiveness
ZoERF#018	Maker00070719	CGTCA-motif	CGTCA	737	-	MeJA-responsiveness
ZoERF#018	Maker00070719	CGTCA-motif	CGTCA	879	+	MeJA-responsiveness
ZoERF#018	Maker00070719	TCA-element	CCATCTTTTT	1979	-	Salicylic acid responsiveness
ZoERF#019	Maker00067469	ABRE	ACGTG	876	+	ABA responsiveness
ZoERF#019	Maker00067469	TC-rich repeats	ATTCTCTAAC	749	-	Defense and stress responsiveness
ZoERF#019	Maker00067469	TC-rich repeats	ATTCTCTAAC	1723	+	Defense and stress responsiveness
ZoERF#019	Maker00067469	P-box	CCTTTTG	992	-	Gibberellin-responsiveness
ZoERF#019	Maker00067469	L-box	attctcaCCTACCA	1849	+	Light responsiveness
ZoERF#019	Maker00067469	ACE	GACACGTATG	873	-	Light responsiveness
ZoERF#019	Maker00067469	G-box	TAACACGTAG	531	+	Light responsiveness
ZoERF#019	Maker00067469	G-box	TACGTG	875	+	Light responsiveness
ZoERF#019	Maker00067469	MRE	AACCTAA	281	+	Light responsiveness
ZoERF#019	Maker00067469	TCCC-motif	TCTCCCT	1271	+	Light responsiveness
ZoERF#019	Maker00067469	GATA-motif	AAGGATAAGG	34	+	Light responsiveness
ZoERF#019	Maker00067469	GT1-motif	GGTTAA	25	+	Light responsiveness
ZoERF#019	Maker00067469	LTR	CCGAAA	1935	+	Low-temperature responsiveness
ZoERF#019	Maker00067469	TGACG-motif	TGACG	1261	-	MeJA-responsiveness
ZoERF#019	Maker00067469	CGTCA-motif	CGTCA	1261	+	MeJA-responsiveness
ZoERF#019	Maker00067469	TCA-element	TCAGAAGAGG	930	-	Salicylic acid responsiveness
ZoERF#020	Maker00011366	ABRE	CACGTG	607	+	ABA responsiveness
ZoERF#020	Maker00011366	ABRE	ACGTG	608	+	ABA responsiveness
ZoERF#020	Maker00011366	ABRE	CACGTG	863	+	ABA responsiveness
ZoERF#020	Maker00011366	ABRE	ACGTG	864	+	ABA responsiveness
ZoERF#020	Maker00011366	ABRE	ACGTG	1019	-	ABA responsiveness
ZoERF#020	Maker00011366	ARE	AAACCA	974	-	Anaerobic induction
ZoERF#020	Maker00011366	AuxRR-core	GGTCCAT	824	+	Auxin responsiveness
ZoERF#020	Maker00011366	AuxRR-core	GGTCCAT	1314	-	Auxin responsiveness
ZoERF#020	Maker00011366	TGA-element	AACGAC	377	-	Auxin responsiveness
ZoERF#020	Maker00011366	MBS	CAACTG	460	+	Drought-inducibility
ZoERF#020	Maker00011366	MBS	CAACTG	746	-	Drought-inducibility
ZoERF#020	Maker00011366	GARE-motif	TCTGTTG	1259	+	Gibberellin-responsiveness
ZoERF#020	Maker00011366	TCCC-motif	TCTCCCT	1701	+	Light responsiveness
ZoERF#020	Maker00011366	G-box	CACGAC	557	+	Light responsiveness
ZoERF#020	Maker00011366	G-box	CACGTG	607	+	Light responsiveness
ZoERF#020	Maker00011366	G-box	CACGTG	863	+	Light responsiveness
ZoERF#020	Maker00011366	G-box	TAAACGTG	1019	-	Light responsiveness
ZoERF#020	Maker00011366	G-Box	CACGTG	607	+	Light responsiveness
ZoERF#020	Maker00011366	G-Box	CACGTG	863	+	Light responsiveness
ZoERF#020	Maker00011366	G-Box	CACGTT	1019	+	Light responsiveness
ZoERF#020	Maker00011366	LAMP-element	CTTTATCA	1043	+	Light responsiveness
ZoERF#020	Maker00011366	TCCC-motif	TCTCCCT	445	+	Light responsiveness
ZoERF#020	Maker00011366	GATA-motif	AAGGATAAGG	144	-	Light responsiveness
ZoERF#020	Maker00011366	LTR	CCGAAA	417	+	Low-temperature responsiveness
ZoERF#020	Maker00011366	LTR	CCGAAA	1074	-	Low-temperature responsiveness
ZoERF#020	Maker00011366	TGACG-motif	TGACG	98	+	MeJA-responsiveness
ZoERF#020	Maker00011366	TGACG-motif	TGACG	1237	+	MeJA-responsiveness
ZoERF#020	Maker00011366	TGACG-motif	TGACG	1553	+	MeJA-responsiveness
ZoERF#020	Maker00011366	TGACG-motif	TGACG	1898	-	MeJA-responsiveness
ZoERF#020	Maker00011366	CGTCA-motif	CGTCA	98	-	MeJA-responsiveness
ZoERF#020	Maker00011366	CGTCA-motif	CGTCA	1237	-	MeJA-responsiveness
ZoERF#020	Maker00011366	CGTCA-motif	CGTCA	1553	-	MeJA-responsiveness
ZoERF#020	Maker00011366	CGTCA-motif	CGTCA	1898	+	MeJA-responsiveness
ZoERF#020	Maker00011366	TCA-element	TCAGAAGAGG	708	+	Salicylic acid responsiveness
ZoERF#021	Maker00001467	ABRE	ACGTG	349	-	ABA responsiveness
ZoERF#021	Maker00001467	circadian	CAAAGATATC	945	-	Circadian control
ZoERF#021	Maker00001467	TCCC-motif	TCTCCCT	1740	+	Light responsiveness
ZoERF#021	Maker00001467	GATA-motif	AAGGATAAGG	1908	-	Light responsiveness
ZoERF#021	Maker00001467	chs-CMA1a	TTACTTAA	1340	+	Light responsiveness
ZoERF#021	Maker00001467	G-box	TACGTG	349	-	Light responsiveness
ZoERF#021	Maker00001467	MRE	AACCTAA	1174	-	Light responsiveness
ZoERF#021	Maker00001467	Box 4	ATTAAT	174	+	Light responsiveness
ZoERF#021	Maker00001467	Box 4	ATTAAT	245	+	Light responsiveness
ZoERF#021	Maker00001467	Box 4	ATTAAT	874	+	Light responsiveness
ZoERF#021	Maker00001467	Box 4	ATTAAT	1002	-	Light responsiveness
ZoERF#021	Maker00001467	Box 4	ATTAAT	1134	-	Light responsiveness
ZoERF#021	Maker00001467	Box 4	ATTAAT	1839	-	Light responsiveness
ZoERF#021	Maker00001467	Gap-box	CAAATGAA(A/G)A	547	-	Light responsiveness
ZoERF#021	Maker00001467	TCCC-motif	TCTCCCT	1734	+	Light responsiveness
ZoERF#021	Maker00001467	TCT-motif	TCTTAC	657	-	Light responsiveness
ZoERF#021	Maker00001467	GATA-motif	AAGATAAGATT	318	-	Light responsiveness
ZoERF#021	Maker00001467	GATA-motif	AAGGATAAGG	1972	+	Light responsiveness
ZoERF#021	Maker00001467	GA-motif	ATAGATAA	1252	+	Light responsiveness
ZoERF#021	Maker00001467	AE-box	AGAAACAA	554	-	Light responsiveness
ZoERF#021	Maker00001467	Sp1	GGGCGG	462	-	Light responsiveness
ZoERF#021	Maker00001467	TGACG-motif	TGACG	326	-	MeJA-responsiveness
ZoERF#021	Maker00001467	CGTCA-motif	CGTCA	326	+	MeJA-responsiveness
ZoERF#021	Maker00001467	CAT-box	GCCACT	330	-	Meristem expression
ZoERF#021	Maker00001467	CAT-box	GCCACT	1390	+	Meristem expression
ZoERF#021	Maker00001467	TCA-element	CCATCTTTTT	916	+	Salicylic acid responsiveness
ZoERF#021	Maker00001467	TCA-element	CCATCTTTTT	1405	+	Salicylic acid responsiveness
ZoERF#021	Maker00001467	TCA-element	TCAGAAGAGG	1804	-	Salicylic acid responsiveness
ZoERF#022	Maker00023067	ABRE	ACGTG	795	+	ABA responsiveness
ZoERF#022	Maker00023067	ABRE	TACGGTC	842	-	ABA responsiveness
ZoERF#022	Maker00023067	ARE	AAACCA	289	-	Anaerobic induction
ZoERF#022	Maker00023067	AuxRR-core	GGTCCAT	500	-	Auxin responsiveness
ZoERF#022	Maker00023067	TC-rich repeats	ATTCTCTAAC	89	-	Defense and stress responsiveness
ZoERF#022	Maker00023067	MBS	CAACTG	788	+	Drought-inducibility
ZoERF#022	Maker00023067	GCN4_motif	TGAGTCA	1785	-	Drought-inducibility
ZoERF#022	Maker00023067	GARE-motif	TCTGTTG	475	-	Gibberellin-responsiveness
ZoERF#022	Maker00023067	GARE-motif	TCTGTTG	1678	-	Gibberellin-responsiveness
ZoERF#022	Maker00023067	P-box	CCTTTTG	393	-	Gibberellin-responsiveness
ZoERF#022	Maker00023067	GATA-motif	AAGGATAAGG	1540	-	Light responsiveness
ZoERF#022	Maker00023067	I-box	GATAAGGGT	1538	-	Light responsiveness
ZoERF#022	Maker00023067	G-box	CACGTC	794	-	Light responsiveness
ZoERF#022	Maker00023067	Box 4	ATTAAT	1054	-	Light responsiveness
ZoERF#022	Maker00023067	Box 4	ATTAAT	1573	-	Light responsiveness
ZoERF#022	Maker00023067	Box 4	ATTAAT	1580	-	Light responsiveness
ZoERF#022	Maker00023067	GATA-motif	GATAGGA	672	+	Light responsiveness
ZoERF#022	Maker00023067	TCT-motif	TCTTAC	631	-	Light responsiveness
ZoERF#022	Maker00023067	TCCC-motif	TCTCCCT	650	-	Light responsiveness
ZoERF#022	Maker00023067	GT1-motif	GGTTAAT	1224	-	Light responsiveness
ZoERF#022	Maker00023067	GT1-motif	GGTTAA	1225	-	Light responsiveness
ZoERF#022	Maker00023067	GT1-motif	GGTTAA	1742	-	Light responsiveness
ZoERF#022	Maker00023067	CGTCA-motif	CGTCA	352	+	MeJA-responsiveness
ZoERF#022	Maker00023067	CGTCA-motif	CGTCA	1383	+	MeJA-responsiveness
ZoERF#022	Maker00023067	TGACG-motif	TGACG	352	-	MeJA-responsiveness
ZoERF#022	Maker00023067	TGACG-motif	TGACG	1383	-	MeJA-responsiveness
ZoERF#023	Maker00035026	ABRE	CACGTG	1915	-	ABA responsiveness
ZoERF#023	Maker00035026	ABRE	ACGTG	1916	+	ABA responsiveness
ZoERF#023	Maker00035026	AuxRR-core	GGTCCAT	1032	-	Auxin responsiveness
ZoERF#023	Maker00035026	GA-motif	ATAGATAA	778	-	Light responsiveness
ZoERF#023	Maker00035026	chs-CMA1a	TTACTTAA	1197	+	Light responsiveness
ZoERF#023	Maker00035026	G-box	CACGTG	1915	-	Light responsiveness
ZoERF#023	Maker00035026	G-Box	CACGTGAAA	1912	-	Light responsiveness
ZoERF#023	Maker00035026	G-Box	CACGTG	1915	-	Light responsiveness
ZoERF#023	Maker00035026	Box 4	ATTAAT	1318	-	Light responsiveness
ZoERF#023	Maker00035026	Box 4	ATTAAT	1840	-	Light responsiveness
ZoERF#023	Maker00035026	Box 4	ATTAAT	1844	-	Light responsiveness
ZoERF#023	Maker00035026	Box 4	ATTAAT	1898	-	Light responsiveness
ZoERF#023	Maker00035026	L-box	ATCCCACCTAC	1818	+	Light responsiveness
ZoERF#023	Maker00035026	TCT-motif	TCTTAC	254	-	Light responsiveness
ZoERF#023	Maker00035026	GA-motif	ATAGATAA	1235	+	Light responsiveness
ZoERF#023	Maker00035026	GA-motif	ATAGATAA	1531	+	Light responsiveness
ZoERF#023	Maker00035026	AAAC-motif	CAATCAAAACCT	827	+	Light responsiveness
ZoERF#023	Maker00035026	TGACG-motif	TGACG	1812	-	MeJA-responsiveness
ZoERF#023	Maker00035026	CGTCA-motif	CGTCA	1812	+	MeJA-responsiveness
ZoERF#023	Maker00035026	TCA-element	CCATCTTTTT	1708	+	Salicylic acid responsiveness
ZoERF#024	Maker00035064	ARE	AAACCA	48	+	Anaerobic induction
ZoERF#024	Maker00035064	ARE	AAACCA	1879	-	Anaerobic induction
ZoERF#024	Maker00035064	MBS	CAACTG	1642	+	Drought-inducibility
ZoERF#024	Maker00035064	GARE-motif	TCTGTTG	1696	+	Gibberellin-responsiveness
ZoERF#024	Maker00035064	G-box	CACGAC	578	-	Light responsiveness
ZoERF#024	Maker00035064	MRE	AACCTAA	69	+	Light responsiveness
ZoERF#024	Maker00035064	MRE	AACCTAA	424	+	Light responsiveness
ZoERF#024	Maker00035064	Box 4	ATTAAT	325	+	Light responsiveness
ZoERF#024	Maker00035064	AE-box	AGAAACAA	949	-	Light responsiveness
ZoERF#024	Maker00035064	GT1-motif	GGTTAA	459	-	Light responsiveness
ZoERF#024	Maker00035064	3-AF1 binding site	TAAGAGAGGAA	853	+	Light responsiveness
ZoERF#025	Maker00020837	ABRE	CGCACGTGTC	1347	+	ABA responsiveness
ZoERF#025	Maker00020837	ABRE	CACGTG	1349	-	ABA responsiveness
ZoERF#025	Maker00020837	ABRE	ACGTG	1350	+	ABA responsiveness
ZoERF#025	Maker00020837	ABRE	TACGGTC	1893	-	ABA responsiveness
ZoERF#025	Maker00020837	ABRE	ACGTG	1918	+	ABA responsiveness
ZoERF#025	Maker00020837	ARE	AAACCA	1536	+	Anaerobic induction
ZoERF#025	Maker00020837	GC-motif	CCCCCG	1312	+	Anoxic specific inducibility
ZoERF#025	Maker00020837	TCCC-motif	TCTCCCT	1910	+	Light responsiveness
ZoERF#025	Maker00020837	G-box	CACGTG	1349	-	Light responsiveness
ZoERF#025	Maker00020837	G-box	CACGTC	1917	-	Light responsiveness
ZoERF#025	Maker00020837	G-Box	CACGTG	1349	-	Light responsiveness
ZoERF#025	Maker00020837	MRE	AACCTAA	4	-	Light responsiveness
ZoERF#025	Maker00020837	MRE	AACCTAA	88	-	Light responsiveness
ZoERF#025	Maker00020837	Box 4	ATTAAT	96	+	Light responsiveness
ZoERF#025	Maker00020837	Box 4	ATTAAT	113	+	Light responsiveness
ZoERF#025	Maker00020837	Box 4	ATTAAT	801	+	Light responsiveness
ZoERF#025	Maker00020837	Box 4	ATTAAT	1215	-	Light responsiveness
ZoERF#025	Maker00020837	Box 4	ATTAAT	1378	-	Light responsiveness
ZoERF#025	Maker00020837	chs-Unit 1 m1	ACCTAACCCGC	1306	+	Light responsiveness
ZoERF#025	Maker00020837	TCCC-motif	TCTCCCT	305	+	Light responsiveness
ZoERF#025	Maker00020837	TCT-motif	TCTTAC	297	+	Light responsiveness
ZoERF#025	Maker00020837	AE-box	AGAAACAA	779	+	Light responsiveness
ZoERF#025	Maker00020837	GT1-motif	GGTTAAT	91	+	Light responsiveness
ZoERF#025	Maker00020837	GT1-motif	GGTTAAT	1524	+	Light responsiveness
ZoERF#025	Maker00020837	Sp1	GGGCGG	1635	-	Light responsiveness
ZoERF#025	Maker00020837	TGACG-motif	TGACG	825	-	MeJA-responsiveness
ZoERF#025	Maker00020837	TGACG-motif	TGACG	1916	+	MeJA-responsiveness
ZoERF#025	Maker00020837	CGTCA-motif	CGTCA	825	+	MeJA-responsiveness
ZoERF#025	Maker00020837	CGTCA-motif	CGTCA	1916	-	MeJA-responsiveness
ZoERF#025	Maker00020837	CAT-box	GCCACT	1290	+	Meristem expression
ZoERF#025	Maker00020837	TCA-element	TCAGAAGAGG	48	+	Salicylic acid responsiveness
ZoERF#025	Maker00020837	TCA-element	TCAGAAGAGG	358	-	Salicylic acid responsiveness
ZoERF#025	Maker00020837	TCA-element	CCATCTTTTT	1249	+	Salicylic acid responsiveness
ZoERF#025	Maker00020837	TCA-element	CCATCTTTTT	1724	-	Salicylic acid responsiveness
ZoERF#026	Maker00053454	ABRE	CGCACGTGTC	1101	+	ABA responsiveness
ZoERF#026	Maker00053454	ABRE	CACGTG	1103	-	ABA responsiveness
ZoERF#026	Maker00053454	ABRE	ACGTG	1104	+	ABA responsiveness
ZoERF#026	Maker00053454	ABRE	ACGTG	1145	-	ABA responsiveness
ZoERF#026	Maker00053454	ARE	AAACCA	186	-	Anaerobic induction
ZoERF#026	Maker00053454	MBS	CAACTG	1621	+	Drought-inducibility
ZoERF#026	Maker00053454	MBSI	aaaAaaC(G/C)GTTA	1954	+	Flavonoid biosynthetic genes regulation
ZoERF#026	Maker00053454	GARE-motif	TCTGTTG	181	+	Gibberellin-responsiveness
ZoERF#026	Maker00053454	P-box	CCTTTTG	1504	-	Gibberellin-responsiveness
ZoERF#026	Maker00053454	I-box	gGATAAGGTG	1796	-	Light responsiveness
ZoERF#026	Maker00053454	GATA-motif	GATAGGA	1607	-	Light responsiveness
ZoERF#026	Maker00053454	GATA-motif	GATAGGG	1798	-	Light responsiveness
ZoERF#026	Maker00053454	TCCC-motif	TCTCCCT	1291	-	Light responsiveness
ZoERF#026	Maker00053454	G-Box	CACGTG	1103	-	Light responsiveness
ZoERF#026	Maker00053454	G-box	CACGTG	1103	-	Light responsiveness
ZoERF#026	Maker00053454	G-box	TACGTG	1145	-	Light responsiveness
ZoERF#026	Maker00053454	LTR	CCGAAA	1982	+	Low-temperature responsiveness
ZoERF#026	Maker00053454	CAT-box	GCCACT	541	+	Meristem expression
ZoERF#027	Maker00055601	ABRE	AACCCGG	1731	+	ABA responsiveness
ZoERF#027	Maker00055601	ABRE	CGCACGTGTC	1762	+	ABA responsiveness
ZoERF#027	Maker00055601	ABRE	CACGTG	1764	-	ABA responsiveness
ZoERF#027	Maker00055601	ABRE	ACGTG	1765	+	ABA responsiveness
ZoERF#027	Maker00055601	ABRE	GACACGTGGC	1825	-	ABA responsiveness
ZoERF#027	Maker00055601	ABRE	CACGTG	1827	-	ABA responsiveness
ZoERF#027	Maker00055601	ABRE	ACGTG	1828	+	ABA responsiveness
ZoERF#027	Maker00055601	GC-motif	CCCCCG	1710	-	Anoxic specific inducibility
ZoERF#027	Maker00055601	MBS	CAACTG	1697	-	Drought-inducibility
ZoERF#027	Maker00055601	GATA-motif	AAGATAAGATT	403	+	Light responsiveness
ZoERF#027	Maker00055601	G-Box	CACGTG	1764	-	Light responsiveness
ZoERF#027	Maker00055601	G-Box	CACGTG	1827	-	Light responsiveness
ZoERF#027	Maker00055601	G-box	CACGAC	1106	+	Light responsiveness
ZoERF#027	Maker00055601	G-box	CACGTG	1764	-	Light responsiveness
ZoERF#027	Maker00055601	G-box	CACGTG	1827	-	Light responsiveness
ZoERF#027	Maker00055601	G-box	CACGAC	1856	+	Light responsiveness
ZoERF#027	Maker00055601	Box 4	ATTAAT	1515	-	Light responsiveness
ZoERF#027	Maker00055601	Box 4	ATTAAT	1641	-	Light responsiveness
ZoERF#027	Maker00055601	ATCT-motif	AATCTAATCC	1597	-	Light responsiveness
ZoERF#027	Maker00055601	chs-CMA1a	TTACTTAA	821	-	Light responsiveness
ZoERF#027	Maker00055601	GATA-motif	AAGATAAGATT	622	-	Light responsiveness
ZoERF#027	Maker00055601	TCT-motif	TCTTAC	845	+	Light responsiveness
ZoERF#027	Maker00055601	Sp1	GGGCGG	1713	+	Light responsiveness
ZoERF#027	Maker00055601	GT1-motif	GGTTAA	380	+	Light responsiveness
ZoERF#027	Maker00055601	GT1-motif	GGTTAAT	1028	-	Light responsiveness
ZoERF#027	Maker00055601	GT1-motif	GGTTAA	1029	-	Light responsiveness
ZoERF#027	Maker00055601	GT1-motif	GGTTAA	1800	+	Light responsiveness
ZoERF#027	Maker00055601	CGTCA-motif	CGTCA	461	+	MeJA-responsiveness
ZoERF#027	Maker00055601	CGTCA-motif	CGTCA	1087	-	MeJA-responsiveness
ZoERF#027	Maker00055601	CGTCA-motif	CGTCA	1831	-	MeJA-responsiveness
ZoERF#027	Maker00055601	TGACG-motif	TGACG	461	-	MeJA-responsiveness
ZoERF#027	Maker00055601	TGACG-motif	TGACG	1087	+	MeJA-responsiveness
ZoERF#027	Maker00055601	TGACG-motif	TGACG	1831	+	MeJA-responsiveness
ZoERF#028	Maker00055538	ABRE	CACGTG	1696	-	ABA responsiveness
ZoERF#028	Maker00055538	ABRE	ACGTG	1697	+	ABA responsiveness
ZoERF#028	Maker00055538	AuxRR-core	GGTCCAT	998	-	Auxin responsiveness
ZoERF#028	Maker00055538	TGA-box	TGACGTAA	371	+	Auxin responsiveness
ZoERF#028	Maker00055538	TC-rich repeats	ATTCTCTAAC	1935	+	Defense and stress responsiveness
ZoERF#028	Maker00055538	MBS	CAACTG	428	-	Drought-inducibility
ZoERF#028	Maker00055538	MBS	CAACTG	630	+	Drought-inducibility
ZoERF#028	Maker00055538	P-box	CCTTTTG	741	+	Gibberellin-responsiveness
ZoERF#028	Maker00055538	P-box	CAACAAACCCCTT	1660	-	Gibberellin-responsiveness
ZoERF#028	Maker00055538	CAG-motif	GAAAGGCAGAC	1097	-	Light responsiveness
ZoERF#028	Maker00055538	TCCC-motif	TCTCCCT	526	-	Light responsiveness
ZoERF#028	Maker00055538	G-Box	TCCACATGGCA	647	+	Light responsiveness
ZoERF#028	Maker00055538	G-Box	CACGTG	1696	-	Light responsiveness
ZoERF#028	Maker00055538	G-box	CACGTG	1696	-	Light responsiveness
ZoERF#028	Maker00055538	MRE	AACCTAA	819	-	Light responsiveness
ZoERF#028	Maker00055538	MRE	AACCTAA	1574	+	Light responsiveness
ZoERF#028	Maker00055538	GA-motif	ATAGATAA	1224	+	Light responsiveness
ZoERF#028	Maker00055538	I-box	gGATAAGGTG	1006	-	Light responsiveness
ZoERF#028	Maker00055538	GT1-motif	GGTTAA	840	+	Light responsiveness
ZoERF#028	Maker00055538	GT1-motif	GGTTAA	1772	-	Light responsiveness
ZoERF#028	Maker00055538	LTR	CCGAAA	1014	+	Low-temperature responsiveness
ZoERF#028	Maker00055538	CGTCA-motif	CGTCA	371	-	MeJA-responsiveness
ZoERF#028	Maker00055538	CGTCA-motif	CGTCA	859	-	MeJA-responsiveness
ZoERF#028	Maker00055538	CGTCA-motif	CGTCA	1399	-	MeJA-responsiveness
ZoERF#028	Maker00055538	CGTCA-motif	CGTCA	1978	+	MeJA-responsiveness
ZoERF#028	Maker00055538	TGACG-motif	TGACG	371	+	MeJA-responsiveness
ZoERF#028	Maker00055538	TGACG-motif	TGACG	859	+	MeJA-responsiveness
ZoERF#028	Maker00055538	TGACG-motif	TGACG	1399	+	MeJA-responsiveness
ZoERF#028	Maker00055538	TGACG-motif	TGACG	1978	-	MeJA-responsiveness
ZoERF#028	Maker00055538	CAT-box	GCCACT	168	-	Meristem expression
ZoERF#029	Maker00016133	ABRE	ACGTG	1054	-	ABA responsiveness
ZoERF#029	Maker00016133	ARE	AAACCA	612	+	Anaerobic induction
ZoERF#029	Maker00016133	ARE	AAACCA	1639	+	Anaerobic induction
ZoERF#029	Maker00016133	TC-rich repeats	ATTCTCTAAC	1165	-	Defense and stress responsiveness
ZoERF#029	Maker00016133	GCN4_motif	TGAGTCA	586	+	Drought-inducibility
ZoERF#029	Maker00016133	GARE-motif	TCTGTTG	1205	+	Gibberellin-responsiveness
ZoERF#029	Maker00016133	GARE-motif	TCTGTTG	1216	-	Gibberellin-responsiveness
ZoERF#029	Maker00016133	TCT-motif	TCTTAC	1259	+	Light responsiveness
ZoERF#029	Maker00016133	chs-CMA2a	TCACTTGA	1737	+	Light responsiveness
ZoERF#029	Maker00016133	G-box	TACGTG	1054	-	Light responsiveness
ZoERF#029	Maker00016133	MRE	AACCTAA	324	-	Light responsiveness
ZoERF#029	Maker00016133	Box 4	ATTAAT	168	+	Light responsiveness
ZoERF#029	Maker00016133	Box 4	ATTAAT	511	+	Light responsiveness
ZoERF#029	Maker00016133	Box 4	ATTAAT	626	+	Light responsiveness
ZoERF#029	Maker00016133	Box 4	ATTAAT	904	+	Light responsiveness
ZoERF#029	Maker00016133	ATCT-motif	AATCTAATCC	574	-	Light responsiveness
ZoERF#029	Maker00016133	GATA-motif	AAGGATAAGG	266	-	Light responsiveness
ZoERF#029	Maker00016133	GATA-motif	AAGATAAGATT	1959	-	Light responsiveness
ZoERF#029	Maker00016133	I-box	ccttatcct	266	+	Light responsiveness
ZoERF#029	Maker00016133	TCCC-motif	TCTCCCT	1768	-	Light responsiveness
ZoERF#029	Maker00016133	GT1-motif	GGTTAAT	369	-	Light responsiveness
ZoERF#029	Maker00016133	GT1-motif	GGTTAA	370	-	Light responsiveness
ZoERF#029	Maker00016133	GT1-motif	GGTTAAT	744	+	Light responsiveness
ZoERF#029	Maker00016133	GT1-motif	GGTTAA	1437	-	Light responsiveness
ZoERF#029	Maker00016133	GT1-motif	GGTTAA	1508	-	Light responsiveness
ZoERF#029	Maker00016133	CGTCA-motif	CGTCA	566	-	MeJA-responsiveness
ZoERF#029	Maker00016133	CGTCA-motif	CGTCA	752	-	MeJA-responsiveness
ZoERF#029	Maker00016133	CGTCA-motif	CGTCA	1812	-	MeJA-responsiveness
ZoERF#029	Maker00016133	CGTCA-motif	CGTCA	1851	-	MeJA-responsiveness
ZoERF#029	Maker00016133	TGACG-motif	TGACG	566	+	MeJA-responsiveness
ZoERF#029	Maker00016133	TGACG-motif	TGACG	752	+	MeJA-responsiveness
ZoERF#029	Maker00016133	TGACG-motif	TGACG	1812	+	MeJA-responsiveness
ZoERF#029	Maker00016133	TGACG-motif	TGACG	1851	+	MeJA-responsiveness
ZoERF#030	Maker00015865	ABRE	GCCGCGTGGC	1547	-	ABA responsiveness
ZoERF#030	Maker00015865	ABRE	CACGTG	1549	-	ABA responsiveness
ZoERF#030	Maker00015865	ABRE	ACGTG	1550	+	ABA responsiveness
ZoERF#030	Maker00015865	ABRE	ACGTG	1646	-	ABA responsiveness
ZoERF#030	Maker00015865	ABRE	ACGTG	1707	+	ABA responsiveness
ZoERF#030	Maker00015865	ABRE	ACGTG	1740	-	ABA responsiveness
ZoERF#030	Maker00015865	ARE	AAACCA	1301	-	Anaerobic induction
ZoERF#030	Maker00015865	ARE	AAACCA	1490	+	Anaerobic induction
ZoERF#030	Maker00015865	AuxRR-core	GGTCCAT	765	+	Auxin responsiveness
ZoERF#030	Maker00015865	AuxRR-core	GGTCCAT	793	-	Auxin responsiveness
ZoERF#030	Maker00015865	TGA-element	AACGAC	1746	+	Auxin responsiveness
ZoERF#030	Maker00015865	MBS	CAACTG	102	-	Drought-inducibility
ZoERF#030	Maker00015865	P-box	CCTTTTG	1839	+	Gibberellin-responsiveness
ZoERF#030	Maker00015865	Box II	CCACGTGGC	1547	-	Light responsiveness
ZoERF#030	Maker00015865	GATA-motif	GATAGGA	1139	-	Light responsiveness
ZoERF#030	Maker00015865	G-Box	CACGTG	1549	-	Light responsiveness
ZoERF#030	Maker00015865	G-Box	CACGTT	1646	+	Light responsiveness
ZoERF#030	Maker00015865	G-box	CACGAC	1368	+	Light responsiveness
ZoERF#030	Maker00015865	G-box	GCCACGTGGA	1547	-	Light responsiveness
ZoERF#030	Maker00015865	G-box	CACGTG	1549	-	Light responsiveness
ZoERF#030	Maker00015865	G-box	CACGTC	1706	-	Light responsiveness
ZoERF#030	Maker00015865	G-box	CACGTC	1740	+	Light responsiveness
ZoERF#030	Maker00015865	MRE	AACCTAA	1951	-	Light responsiveness
ZoERF#030	Maker00015865	Box 4	ATTAAT	405	+	Light responsiveness
ZoERF#030	Maker00015865	Box 4	ATTAAT	646	+	Light responsiveness
ZoERF#030	Maker00015865	Box II	CCACGTGGC	1548	+	Light responsiveness
ZoERF#030	Maker00015865	TCCC-motif	TCTCCCT	1374	+	Light responsiveness
ZoERF#030	Maker00015865	GATA-motif	GATAGGG	1971	+	Light responsiveness
ZoERF#030	Maker00015865	AT1-motif	AATTATTTTTTATT	387	+	Light responsiveness
ZoERF#030	Maker00015865	GT1-motif	GGTTAA	187	+	Light responsiveness
ZoERF#030	Maker00015865	Sp1	GGGCGG	1440	-	Light responsiveness
ZoERF#030	Maker00015865	LTR	CCGAAA	604	-	Low-temperature responsiveness
ZoERF#030	Maker00015865	TGACG-motif	TGACG	1640	+	MeJA-responsiveness
ZoERF#030	Maker00015865	TGACG-motif	TGACG	1742	-	MeJA-responsiveness
ZoERF#030	Maker00015865	TGACG-motif	TGACG	1769	+	MeJA-responsiveness
ZoERF#030	Maker00015865	TGACG-motif	TGACG	1775	-	MeJA-responsiveness
ZoERF#030	Maker00015865	CGTCA-motif	CGTCA	1640	-	MeJA-responsiveness
ZoERF#030	Maker00015865	CGTCA-motif	CGTCA	1742	+	MeJA-responsiveness
ZoERF#030	Maker00015865	CGTCA-motif	CGTCA	1769	-	MeJA-responsiveness
ZoERF#030	Maker00015865	CGTCA-motif	CGTCA	1775	+	MeJA-responsiveness
ZoERF#030	Maker00015865	CAT-box	GCCACT	1860	-	Meristem expression
ZoERF#031	Maker00021591	ABRE	ACGTG	798	-	ABA responsiveness
ZoERF#031	Maker00021591	ABRE	CACGTG	1844	-	ABA responsiveness
ZoERF#031	Maker00021591	ABRE	ACGTG	1845	+	ABA responsiveness
ZoERF#031	Maker00021591	ARE	AAACCA	20	-	Anaerobic induction
ZoERF#031	Maker00021591	ARE	AAACCA	206	+	Anaerobic induction
ZoERF#031	Maker00021591	MBS	CAACTG	1870	-	Drought-inducibility
ZoERF#031	Maker00021591	GCN4_motif	TGAGTCA	1915	+	Endosperm expression
ZoERF#031	Maker00021591	P-box	CCTTTTG	109	-	Gibberellin-responsiveness
ZoERF#031	Maker00021591	TCCC-motif	TCTCCCT	1926	+	Light responsiveness
ZoERF#031	Maker00021591	TCT-motif	TCTTAC	1436	+	Light responsiveness
ZoERF#031	Maker00021591	Gap-box	CAAATGAA(A/G)A	565	+	Light responsiveness
ZoERF#031	Maker00021591	Sp1	GGGCGG	1985	-	Light responsiveness
ZoERF#031	Maker00021591	GT1-motif	GGTTAA	1827	-	Light responsiveness
ZoERF#031	Maker00021591	G-Box	CACGTG	1844	-	Light responsiveness
ZoERF#031	Maker00021591	G-box	CACGAC	448	+	Light responsiveness
ZoERF#031	Maker00021591	G-box	CACGAC	672	-	Light responsiveness
ZoERF#031	Maker00021591	G-box	CAGACGTGGCA	795	-	Light responsiveness
ZoERF#031	Maker00021591	G-box	CACGTC	798	+	Light responsiveness
ZoERF#031	Maker00021591	G-box	CACGTG	1844	-	Light responsiveness
ZoERF#031	Maker00021591	CGTCA-motif	CGTCA	662	-	MeJA-responsiveness
ZoERF#031	Maker00021591	CGTCA-motif	CGTCA	732	+	MeJA-responsiveness
ZoERF#031	Maker00021591	CGTCA-motif	CGTCA	800	+	MeJA-responsiveness
ZoERF#031	Maker00021591	CGTCA-motif	CGTCA	1695	-	MeJA-responsiveness
ZoERF#031	Maker00021591	CGTCA-motif	CGTCA	1698	+	MeJA-responsiveness
ZoERF#031	Maker00021591	TGACG-motif	TGACG	662	+	MeJA-responsiveness
ZoERF#031	Maker00021591	TGACG-motif	TGACG	732	-	MeJA-responsiveness
ZoERF#031	Maker00021591	TGACG-motif	TGACG	800	-	MeJA-responsiveness
ZoERF#031	Maker00021591	TGACG-motif	TGACG	1695	+	MeJA-responsiveness
ZoERF#031	Maker00021591	TGACG-motif	TGACG	1698	-	MeJA-responsiveness
ZoERF#031	Maker00021591	CAT-box	GCCACT	1937	+	Meristem expression
ZoERF#032	Maker00021390	ARE	AAACCA	610	+	Anaerobic induction
ZoERF#032	Maker00021390	ARE	AAACCA	964	+	Anaerobic induction
ZoERF#032	Maker00021390	ARE	AAACCA	1052	-	Anaerobic induction
ZoERF#032	Maker00021390	TC-rich repeats	GTTTTCTTAC	1452	-	Defense and stress responsiveness
ZoERF#032	Maker00021390	MBS	CAACTG	407	+	Drought-inducibility
ZoERF#032	Maker00021390	Box 4	ATTAAT	119	+	Light responsiveness
ZoERF#032	Maker00021390	Box 4	ATTAAT	1679	-	Light responsiveness
ZoERF#032	Maker00021390	ATCT-motif	AATCTAATCC	138	+	Light responsiveness
ZoERF#032	Maker00021390	Box II	TGGTAATAA	1423	+	Light responsiveness
ZoERF#032	Maker00021390	GATA-motif	AAGATAAGATT	1566	+	Light responsiveness
ZoERF#032	Maker00021390	GATA-motif	GATAGGG	1832	-	Light responsiveness
ZoERF#032	Maker00021390	TCCC-motif	TCTCCCT	1926	+	Light responsiveness
ZoERF#032	Maker00021390	AE-box	AGAAACAA	1881	-	Light responsiveness
ZoERF#032	Maker00021390	GT1-motif	GGTTAA	1870	-	Light responsiveness
ZoERF#032	Maker00021390	Sp1	GGGCGG	551	-	Light responsiveness
ZoERF#032	Maker00021390	Sp1	GGGCGG	710	-	Light responsiveness
ZoERF#032	Maker00021390	Sp1	GGGCGG	845	+	Light responsiveness
ZoERF#032	Maker00021390	Sp1	GGGCGG	904	+	Light responsiveness
ZoERF#032	Maker00021390	Sp1	GGGCGG	944	+	Light responsiveness
ZoERF#032	Maker00021390	TGACG-motif	TGACG	887	-	MeJA-responsiveness
ZoERF#032	Maker00021390	TGACG-motif	TGACG	1316	+	MeJA-responsiveness
ZoERF#032	Maker00021390	CGTCA-motif	CGTCA	887	+	MeJA-responsiveness
ZoERF#032	Maker00021390	CGTCA-motif	CGTCA	1316	-	MeJA-responsiveness
ZoERF#033	Maker00009550	ABRE	ACGTG	1866	+	ABA responsiveness
ZoERF#033	Maker00009550	ARE	AAACCA	1217	-	Anaerobic induction
ZoERF#033	Maker00009550	TC-rich repeats	GTTTTCTTAC	231	+	Defense and stress responsiveness
ZoERF#033	Maker00009550	Box 4	ATTAAT	113	+	Light responsiveness
ZoERF#033	Maker00009550	Box 4	ATTAAT	580	+	Light responsiveness
ZoERF#033	Maker00009550	Box 4	ATTAAT	1101	-	Light responsiveness
ZoERF#033	Maker00009550	Box 4	ATTAAT	1177	-	Light responsiveness
ZoERF#033	Maker00009550	Box 4	ATTAAT	1407	-	Light responsiveness
ZoERF#033	Maker00009550	Box 4	ATTAAT	1498	-	Light responsiveness
ZoERF#033	Maker00009550	Box 4	ATTAAT	1702	-	Light responsiveness
ZoERF#033	Maker00009550	ATCT-motif	AATCTAATCC	1378	+	Light responsiveness
ZoERF#033	Maker00009550	TCT-motif	TCTTAC	235	+	Light responsiveness
ZoERF#033	Maker00009550	GATA-motif	GATAGGG	240	-	Light responsiveness
ZoERF#033	Maker00009550	GATA-motif	GATAGGA	420	+	Light responsiveness
ZoERF#033	Maker00009550	AE-box	AGAAACTT	1444	+	Light responsiveness
ZoERF#033	Maker00009550	GT1-motif	GGTTAAT	1923	+	Light responsiveness
ZoERF#033	Maker00009550	3-AF1 binding site	TAAGAGAGGAA	53	-	Light responsiveness
ZoERF#033	Maker00009550	G-Box	CACGTT	1865	-	Light responsiveness
ZoERF#033	Maker00009550	CGTCA-motif	CGTCA	175	+	MeJA-responsiveness
ZoERF#033	Maker00009550	TGACG-motif	TGACG	175	-	MeJA-responsiveness
ZoERF#034	Maker00009576	ABRE	ACGTG	472	+	ABA responsiveness
ZoERF#034	Maker00009576	ARE	AAACCA	634	+	Anaerobic induction
ZoERF#034	Maker00009576	TGA-element	AACGAC	874	-	Auxin responsiveness
ZoERF#034	Maker00009576	TGA-element	AACGAC	895	-	Auxin responsiveness
ZoERF#034	Maker00009576	TGA-element	AACGAC	1412	+	Auxin responsiveness
ZoERF#034	Maker00009576	circadian	CAAAGATATC	1148	+	Circadian control
ZoERF#034	Maker00009576	Box 4	ATTAAT	1440	-	Light responsiveness
ZoERF#034	Maker00009576	Box 4	ATTAAT	1548	-	Light responsiveness
ZoERF#034	Maker00009576	Box 4	ATTAAT	1737	-	Light responsiveness
ZoERF#034	Maker00009576	Box 4	ATTAAT	1741	-	Light responsiveness
ZoERF#034	Maker00009576	Box 4	ATTAAT	1822	-	Light responsiveness
ZoERF#034	Maker00009576	Box 4	ATTAAT	1916	-	Light responsiveness
ZoERF#034	Maker00009576	GT1-motif	GGTTAA	108	+	Light responsiveness
ZoERF#034	Maker00009576	GT1-motif	GGTTAA	208	-	Light responsiveness
ZoERF#034	Maker00009576	GT1-motif	GGTTAA	1369	-	Light responsiveness
ZoERF#034	Maker00009576	3-AF1 binding site	TAAGAGAGGAA	1865	-	Light responsiveness
ZoERF#034	Maker00009576	G-Box	CACGTT	471	-	Light responsiveness
ZoERF#034	Maker00009576	LTR	CCGAAA	528	+	Low-temperature responsiveness
ZoERF#034	Maker00009576	LTR	CCGAAA	555	-	Low-temperature responsiveness
ZoERF#034	Maker00009576	LTR	CCGAAA	1051	-	Low-temperature responsiveness
ZoERF#034	Maker00009576	TGACG-motif	TGACG	1345	+	MeJA-responsiveness
ZoERF#034	Maker00009576	CGTCA-motif	CGTCA	1345	-	MeJA-responsiveness
ZoERF#034	Maker00009576	CAT-box	GCCACT	1009	+	Meristem expression
ZoERF#035	Maker00009553	ABRE	CACGTG	1465	-	ABA responsiveness
ZoERF#035	Maker00009553	ABRE	ACGTG	1466	+	ABA responsiveness
ZoERF#035	Maker00009553	ABRE	ACGTG	1509	+	ABA responsiveness
ZoERF#035	Maker00009553	TATC-box	TATCCCA	1001	-	Gibberellin-responsiveness
ZoERF#035	Maker00009553	TATC-box	TATCCCA	1123	-	Gibberellin-responsiveness
ZoERF#035	Maker00009553	Box 4	ATTAAT	663	+	Light responsiveness
ZoERF#035	Maker00009553	Box 4	ATTAAT	1199	-	Light responsiveness
ZoERF#035	Maker00009553	Box 4	ATTAAT	1388	-	Light responsiveness
ZoERF#035	Maker00009553	ATCT-motif	AATCTAATCC	915	+	Light responsiveness
ZoERF#035	Maker00009553	ATCT-motif	AATCTAATCC	1823	-	Light responsiveness
ZoERF#035	Maker00009553	chs-CMA1a	TTACTTAA	780	-	Light responsiveness
ZoERF#035	Maker00009553	TCT-motif	TCTTAC	1248	+	Light responsiveness
ZoERF#035	Maker00009553	TCT-motif	TCTTAC	1790	+	Light responsiveness
ZoERF#035	Maker00009553	GT1-motif	GGTTAA	63	-	Light responsiveness
ZoERF#035	Maker00009553	3-AF1 binding site	TAAGAGAGGAA	1909	-	Light responsiveness
ZoERF#035	Maker00009553	G-box	CACGTG	1465	-	Light responsiveness
ZoERF#035	Maker00009553	G-Box	CACGTG	1465	-	Light responsiveness
ZoERF#035	Maker00009553	G-Box	CACGTT	1508	-	Light responsiveness
ZoERF#035	Maker00009553	TGACG-motif	TGACG	1844	-	MeJA-responsiveness
ZoERF#035	Maker00009553	CGTCA-motif	CGTCA	1844	+	MeJA-responsiveness
ZoERF#036	Maker00009526	ARE	AAACCA	19	-	Anaerobic induction
ZoERF#036	Maker00009526	ARE	AAACCA	276	+	Anaerobic induction
ZoERF#036	Maker00009526	ARE	AAACCA	1491	-	Anaerobic induction
ZoERF#036	Maker00009526	circadian	CAAAGATATC	1837	+	Circadian control
ZoERF#036	Maker00009526	Box 4	ATTAAT	100	+	Light responsiveness
ZoERF#036	Maker00009526	Box 4	ATTAAT	542	+	Light responsiveness
ZoERF#036	Maker00009526	Box 4	ATTAAT	900	+	Light responsiveness
ZoERF#036	Maker00009526	Box 4	ATTAAT	1429	-	Light responsiveness
ZoERF#036	Maker00009526	Box 4	ATTAAT	1926	-	Light responsiveness
ZoERF#036	Maker00009526	GA-motif	ATAGATAA	1867	+	Light responsiveness
ZoERF#036	Maker00009526	TCT-motif	TCTTAC	4	+	Light responsiveness
ZoERF#036	Maker00009526	TCT-motif	TCTTAC	1607	+	Light responsiveness
ZoERF#036	Maker00009526	TCT-motif	TCTTAC	1621	-	Light responsiveness
ZoERF#036	Maker00009526	AE-box	AGAAACAA	1824	+	Light responsiveness
ZoERF#036	Maker00009526	GT1-motif	GGTTAAT	177	+	Light responsiveness
ZoERF#036	Maker00009526	GT1-motif	GGTTAAT	530	+	Light responsiveness
ZoERF#036	Maker00009526	GT1-motif	GGTTAAT	700	-	Light responsiveness
ZoERF#036	Maker00009526	GT1-motif	GGTTAA	701	-	Light responsiveness
ZoERF#036	Maker00009526	MRE	AACCTAA	1084	+	Light responsiveness
ZoERF#036	Maker00009526	TGACG-motif	TGACG	861	-	MeJA-responsiveness
ZoERF#036	Maker00009526	TGACG-motif	TGACG	1204	-	MeJA-responsiveness
ZoERF#036	Maker00009526	TGACG-motif	TGACG	1297	+	MeJA-responsiveness
ZoERF#036	Maker00009526	CGTCA-motif	CGTCA	861	+	MeJA-responsiveness
ZoERF#036	Maker00009526	CGTCA-motif	CGTCA	1204	+	MeJA-responsiveness
ZoERF#036	Maker00009526	CGTCA-motif	CGTCA	1297	-	MeJA-responsiveness
ZoERF#036	Maker00009526	CAT-box	GCCACT	281	-	Meristem expression
ZoERF#037	Maker00009412	ABRE	CGTACGTGCA	1661	+	ABA responsiveness
ZoERF#037	Maker00009412	ABRE	ACGTG	1664	+	ABA responsiveness
ZoERF#037	Maker00009412	TGA-box	TGACGTAA	1912	-	Auxin responsiveness
ZoERF#037	Maker00009412	AuxRR-core	GGTCCAT	1649	-	Auxin responsiveness
ZoERF#037	Maker00009412	P-box	CCTTTTG	952	-	Gibberellin-responsiveness
ZoERF#037	Maker00009412	TCCC-motif	TCTCCCT	1760	+	Light responsiveness
ZoERF#037	Maker00009412	TCT-motif	TCTTAC	317	+	Light responsiveness
ZoERF#037	Maker00009412	chs-CMA2a	TCACTTGA	483	+	Light responsiveness
ZoERF#037	Maker00009412	I-box	atGATAAGGTC	165	+	Light responsiveness
ZoERF#037	Maker00009412	AE-box	AGAAACTT	1755	-	Light responsiveness
ZoERF#037	Maker00009412	G-box	CACGAC	1207	-	Light responsiveness
ZoERF#037	Maker00009412	G-box	TACGTG	1663	+	Light responsiveness
ZoERF#037	Maker00009412	TGACG-motif	TGACG	220	-	MeJA-responsiveness
ZoERF#037	Maker00009412	TGACG-motif	TGACG	470	+	MeJA-responsiveness
ZoERF#037	Maker00009412	TGACG-motif	TGACG	641	+	MeJA-responsiveness
ZoERF#037	Maker00009412	TGACG-motif	TGACG	1532	-	MeJA-responsiveness
ZoERF#037	Maker00009412	TGACG-motif	TGACG	1915	-	MeJA-responsiveness
ZoERF#037	Maker00009412	CGTCA-motif	CGTCA	220	+	MeJA-responsiveness
ZoERF#037	Maker00009412	CGTCA-motif	CGTCA	470	-	MeJA-responsiveness
ZoERF#037	Maker00009412	CGTCA-motif	CGTCA	641	-	MeJA-responsiveness
ZoERF#037	Maker00009412	CGTCA-motif	CGTCA	1532	+	MeJA-responsiveness
ZoERF#037	Maker00009412	CGTCA-motif	CGTCA	1915	+	MeJA-responsiveness
ZoERF#037	Maker00009412	CAT-box	GCCACT	1830	+	Meristem expression
ZoERF#037	Maker00009412	CAT-box	GCCACT	1952	-	Meristem expression
ZoERF#037	Maker00009412	TCA-element	CCATCTTTTT	972	+	Salicylic acid responsiveness
ZoERF#037	Maker00009412	TCA-element	CCATCTTTTT	1978	-	Salicylic acid responsiveness
ZoERF#038	Maker00038512	ABRE	ACGTG	299	-	ABA responsiveness
ZoERF#038	Maker00038512	ABRE	CACGTG	371	+	ABA responsiveness
ZoERF#038	Maker00038512	ABRE	ACGTG	372	+	ABA responsiveness
ZoERF#038	Maker00038512	ABRE	ACGTG	801	-	ABA responsiveness
ZoERF#038	Maker00038512	ABRE	ACGTG	935	+	ABA responsiveness
ZoERF#038	Maker00038512	ABRE	ACGTG	1441	+	ABA responsiveness
ZoERF#038	Maker00038512	ABRE	ACGTG	1924	-	ABA responsiveness
ZoERF#038	Maker00038512	ARE	AAACCA	1572	-	Anaerobic induction
ZoERF#038	Maker00038512	ARE	AAACCA	1795	+	Anaerobic induction
ZoERF#038	Maker00038512	TC-rich repeats	ATTCTCTAAC	194	-	Defense and stress responsiveness
ZoERF#038	Maker00038512	TATC-box	TATCCCA	698	+	Gibberellin-responsiveness
ZoERF#038	Maker00038512	Box 4	ATTAAT	730	+	Light responsiveness
ZoERF#038	Maker00038512	Box 4	ATTAAT	1509	-	Light responsiveness
ZoERF#038	Maker00038512	GATA-motif	AAGATAAGATT	1719	+	Light responsiveness
ZoERF#038	Maker00038512	Sp1	GGGCGG	1048	+	Light responsiveness
ZoERF#038	Maker00038512	Sp1	GGGCGG	1178	-	Light responsiveness
ZoERF#038	Maker00038512	G-Box	CACGTT	299	+	Light responsiveness
ZoERF#038	Maker00038512	G-Box	CACGTG	371	+	Light responsiveness
ZoERF#038	Maker00038512	G-Box	CACGTT	1440	-	Light responsiveness
ZoERF#038	Maker00038512	G-Box	CACGTT	1924	+	Light responsiveness
ZoERF#038	Maker00038512	G-box	CACGTG	371	+	Light responsiveness
ZoERF#038	Maker00038512	G-box	CACGTC	801	+	Light responsiveness
ZoERF#038	Maker00038512	G-box	CAGACGTGGCA	836	-	Light responsiveness
ZoERF#038	Maker00038512	G-box	CACGTC	934	-	Light responsiveness
ZoERF#038	Maker00038512	G-box	CACGAC	1032	+	Light responsiveness
ZoERF#038	Maker00038512	MRE	AACCTAA	751	+	Light responsiveness
ZoERF#038	Maker00038512	LTR	CCGAAA	1095	-	Low-temperature responsiveness
ZoERF#038	Maker00038512	CGTCA-motif	CGTCA	965	-	MeJA-responsiveness
ZoERF#038	Maker00038512	CGTCA-motif	CGTCA	1148	-	MeJA-responsiveness
ZoERF#038	Maker00038512	TGACG-motif	TGACG	965	+	MeJA-responsiveness
ZoERF#038	Maker00038512	TGACG-motif	TGACG	1148	+	MeJA-responsiveness
ZoERF#038	Maker00038512	CAT-box	GCCACT	1475	-	Meristem expression
ZoERF#038	Maker00038512	WUN-motif	AAATTTCCT	88	-	Wound responsiveness
ZoERF#039	Maker00038422	ABRE	GCAACGTGTC	158	-	ABA responsiveness
ZoERF#039	Maker00038422	ABRE	ACGTG	160	-	ABA responsiveness
ZoERF#039	Maker00038422	ABRE	CACGTG	1942	-	ABA responsiveness
ZoERF#039	Maker00038422	ABRE	ACGTG	1943	+	ABA responsiveness
ZoERF#039	Maker00038422	ABRE	ACGTG	1990	+	ABA responsiveness
ZoERF#039	Maker00038422	ARE	AAACCA	1732	-	Anaerobic induction
ZoERF#039	Maker00038422	ARE	AAACCA	1803	+	Anaerobic induction
ZoERF#039	Maker00038422	TC-rich repeats	ATTCTCTAAC	627	-	Defense and stress responsiveness
ZoERF#039	Maker00038422	MBS	CAACTG	1851	-	Drought-inducibility
ZoERF#039	Maker00038422	P-box	CCTTTTG	1203	-	Gibberellin-responsiveness
ZoERF#039	Maker00038422	Box 4	ATTAAT	418	+	Light responsiveness
ZoERF#039	Maker00038422	Box 4	ATTAAT	1060	-	Light responsiveness
ZoERF#039	Maker00038422	Box 4	ATTAAT	1364	-	Light responsiveness
ZoERF#039	Maker00038422	GATA-motif	GATAGGG	19	+	Light responsiveness
ZoERF#039	Maker00038422	GATA-motif	GATAGGG	97	+	Light responsiveness
ZoERF#039	Maker00038422	TCCC-motif	TCTCCCT	593	-	Light responsiveness
ZoERF#039	Maker00038422	TCT-motif	TCTTAC	45	+	Light responsiveness
ZoERF#039	Maker00038422	TCT-motif	TCTTAC	614	-	Light responsiveness
ZoERF#039	Maker00038422	TCT-motif	TCTTAC	1489	+	Light responsiveness
ZoERF#039	Maker00038422	AE-box	AGAAACTT	331	+	Light responsiveness
ZoERF#039	Maker00038422	G-box	CAGACGTGGCA	1915	+	Light responsiveness
ZoERF#039	Maker00038422	G-box	CACGTG	1942	-	Light responsiveness
ZoERF#039	Maker00038422	G-box	CACGTC	1989	-	Light responsiveness
ZoERF#039	Maker00038422	G-Box	CACGTT	160	+	Light responsiveness
ZoERF#039	Maker00038422	G-Box	CACGTG	1942	-	Light responsiveness
ZoERF#039	Maker00038422	LTR	CCGAAA	1289	+	Low-temperature responsiveness
ZoERF#039	Maker00038422	TGACG-motif	TGACG	447	-	MeJA-responsiveness
ZoERF#039	Maker00038422	CGTCA-motif	CGTCA	447	+	MeJA-responsiveness
ZoERF#039	Maker00038422	SARE	TTCGACCATCTT	1662	+	Salicylic acid responsiveness
ZoERF#040	Maker00038477	ABRE	GCAACGTGTC	239	-	ABA responsiveness
ZoERF#040	Maker00038477	ABRE	ACGTG	241	-	ABA responsiveness
ZoERF#040	Maker00038477	ABRE	CGCACGTGTC	338	+	ABA responsiveness
ZoERF#040	Maker00038477	ABRE	CACGTG	340	+	ABA responsiveness
ZoERF#040	Maker00038477	ABRE	ACGTG	341	+	ABA responsiveness
ZoERF#040	Maker00038477	ABRE	AACCCGG	1870	-	ABA responsiveness
ZoERF#040	Maker00038477	MBS	CAACTG	190	+	Drought-inducibility
ZoERF#040	Maker00038477	GCN4_motif	TGAGTCA	93	-	Endosperm expression
ZoERF#040	Maker00038477	TATC-box	TATCCCA	729	-	Gibberellin-responsiveness
ZoERF#040	Maker00038477	Box 4	ATTAAT	438	+	Light responsiveness
ZoERF#040	Maker00038477	Box 4	ATTAAT	540	+	Light responsiveness
ZoERF#040	Maker00038477	Box 4	ATTAAT	577	+	Light responsiveness
ZoERF#040	Maker00038477	Box 4	ATTAAT	721	+	Light responsiveness
ZoERF#040	Maker00038477	Box 4	ATTAAT	1535	-	Light responsiveness
ZoERF#040	Maker00038477	Box 4	ATTAAT	1732	-	Light responsiveness
ZoERF#040	Maker00038477	TCCC-motif	TCTCCCT	204	+	Light responsiveness
ZoERF#040	Maker00038477	TCCC-motif	TCTCCCT	485	+	Light responsiveness
ZoERF#040	Maker00038477	GATA-motif	GATAGGA	1460	-	Light responsiveness
ZoERF#040	Maker00038477	AT1-motif	AATTATTTTTTATT	1296	-	Light responsiveness
ZoERF#040	Maker00038477	Sp1	GGGCGG	1895	+	Light responsiveness
ZoERF#040	Maker00038477	G-Box	CACGTT	241	+	Light responsiveness
ZoERF#040	Maker00038477	G-Box	CACGTG	340	+	Light responsiveness
ZoERF#040	Maker00038477	G-box	CACGTG	340	+	Light responsiveness
ZoERF#040	Maker00038477	CGTCA-motif	CGTCA	83	+	MeJA-responsiveness
ZoERF#040	Maker00038477	TGACG-motif	TGACG	83	-	MeJA-responsiveness
ZoERF#040	Maker00038477	CAT-box	GCCACT	213	+	Meristem expression
ZoERF#040	Maker00038477	TCA-element	CCATCTTTTT	916	-	Salicylic acid responsiveness
ZoERF#041	Maker00026654	ABRE	CGTACGTGCA	345	-	ABA responsiveness
ZoERF#041	Maker00026654	ABRE	ACGTG	347	-	ABA responsiveness
ZoERF#041	Maker00026654	TC-rich repeats	GTTTTCTTAC	100	-	Defense and stress responsiveness
ZoERF#041	Maker00026654	P-box	CCTTTTG	1468	+	Gibberellin-responsiveness
ZoERF#041	Maker00026654	Box 4	ATTAAT	1006	-	Light responsiveness
ZoERF#041	Maker00026654	Box 4	ATTAAT	1116	-	Light responsiveness
ZoERF#041	Maker00026654	Box 4	ATTAAT	1162	-	Light responsiveness
ZoERF#041	Maker00026654	GATA-motif	AAGATAAGATT	375	+	Light responsiveness
ZoERF#041	Maker00026654	GATA-motif	AAGATAAGATT	1637	+	Light responsiveness
ZoERF#041	Maker00026654	LAMP-element	CTTTATCA	685	-	Light responsiveness
ZoERF#041	Maker00026654	AE-box	AGAAACAA	424	+	Light responsiveness
ZoERF#041	Maker00026654	GT1-motif	GGTTAAT	1193	+	Light responsiveness
ZoERF#041	Maker00026654	G-box	TACGTG	347	-	Light responsiveness
ZoERF#041	Maker00026654	TGACG-motif	TGACG	1455	+	MeJA-responsiveness
ZoERF#041	Maker00026654	TGACG-motif	TGACG	1559	+	MeJA-responsiveness
ZoERF#041	Maker00026654	CGTCA-motif	CGTCA	1455	-	MeJA-responsiveness
ZoERF#041	Maker00026654	CGTCA-motif	CGTCA	1559	-	MeJA-responsiveness
ZoERF#042	Maker00025373	ABRE	ACGTG	152	+	ABA responsiveness
ZoERF#042	Maker00025373	TC-rich repeats	GTTTTCTTAC	1767	+	Defense and stress responsiveness
ZoERF#042	Maker00025373	MBS	CAACTG	1667	+	Drought-inducibility
ZoERF#042	Maker00025373	GARE-motif	TCTGTTG	1166	-	Gibberellin-responsiveness
ZoERF#042	Maker00025373	P-box	CCTTTTG	1399	-	Gibberellin-responsiveness
ZoERF#042	Maker00025373	Box 4	ATTAAT	30	+	Light responsiveness
ZoERF#042	Maker00025373	Box 4	ATTAAT	34	+	Light responsiveness
ZoERF#042	Maker00025373	Box 4	ATTAAT	319	+	Light responsiveness
ZoERF#042	Maker00025373	Box 4	ATTAAT	358	+	Light responsiveness
ZoERF#042	Maker00025373	Box 4	ATTAAT	423	+	Light responsiveness
ZoERF#042	Maker00025373	Box 4	ATTAAT	489	+	Light responsiveness
ZoERF#042	Maker00025373	Box 4	ATTAAT	744	+	Light responsiveness
[truncated: 2,243 more rows]

## Sheet: Sheet3
Gene	Gene ID	Gene ID
ZoERF#105	Maker00000441	Maker00000441
ZoERF#106	Maker00000530	Maker00000530
ZoAP2#35	Maker00000910	Maker00000910
ZoERF#119	Maker00000943	Maker00000943
ZoERF#021	Maker00001467	Maker00001467
ZoERF#124	Maker00004369
ZoERF#090	Maker00004861	Maker00004861
ZoERF#089	Maker00004922	Maker00004922
ZoERF#115	Maker00005544	Maker00005544
ZoERF#060	Maker00006056	Maker00006056
ZoERF#116	Maker00008128	Maker00008128
ZoERF#083	Maker00008742	Maker00008742
ZoERF#073	Maker00009021	Maker00009021
ZoAP2#17	Maker00009306	Maker00009306
ZoERF#037	Maker00009412	Maker00009412
ZoERF#036	Maker00009526	Maker00009526
ZoERF#033	Maker00009550	Maker00009550
ZoERF#035	Maker00009553	Maker00009553
ZoERF#034	Maker00009576	Maker00009576
ZoERF#047	Maker00009887	Maker00009887
ZoAP2#29	Maker00010195	Maker00010195
ZoERF#104	Maker00010371	Maker00010371
ZoERF#103	Maker00010384	Maker00010384
ZoAP2#31	Maker00011210	Maker00011210
ZoERF#107	Maker00011227	Maker00011227
ZoERF#020	Maker00011366	Maker00011366
ZoERF#002	Maker00012298	Maker00012298
ZoERF#003	Maker00012440	Maker00012440
ZoERF#081	Maker00012655	Maker00012655
ZoERF#079	Maker00012685	Maker00012685
ZoERF#080	Maker00013097	Maker00013097
ZoAP2#23	Maker00013849	Maker00013849
ZoAP2#34	Maker00015038	Maker00015038
ZoAP2#33	Maker00015276	Maker00015276
ZoERF#030	Maker00015865	Maker00015865
ZoAP2#15	Maker00015892	Maker00015892
ZoERF#029	Maker00016133	Maker00016133
ZoERF#045	Maker00016282	Maker00016282
ZoERF#117	Maker00016386	Maker00016386
ZoERF#070	Maker00016868	Maker00016868
ZoERF#101	Maker00017440
ZoERF#007	Maker00019380	Maker00019380
ZoERF#050	Maker00020535	Maker00020535
ZoERF#051	Maker00020576	Maker00020576
ZoERF#025	Maker00020837	Maker00020837
ZoAP2#32	Maker00021069	Maker00021069
ZoERF#032	Maker00021390	Maker00021390
ZoERF#123	Maker00021402
ZoERF#031	Maker00021591	Maker00021591
ZoAP2#16	Maker00021643	Maker00021643
ZoERF#094	Maker00022489	Maker00022489
ZoERF#052	Maker00022654	Maker00022654
ZoERF#055	Maker00022862	Maker00022862
ZoERF#053	Maker00022869	Maker00022869
ZoERF#054	Maker00022914	Maker00022914
ZoERF#022	Maker00023067	Maker00023067
ZoAP2#22	Maker00024659	Maker00024659
ZoERF#108	Maker00025131	Maker00025131
ZoERF#042	Maker00025373	Maker00025373
ZoERF#041	Maker00026654	Maker00026654
ZoERF#125	Maker00027389
ZoERF#086	Maker00028473	Maker00028473
ZoERF#088	Maker00028816	Maker00028816
ZoERF#087	Maker00029135	Maker00029135
ZoERF#084	Maker00029280	Maker00029280
ZoERF#085	Maker00029470	Maker00029470
ZoAP2#26	Maker00029481	Maker00029481
ZoERF#049	Maker00030216	Maker00030216
ZoRAV#2	Maker00030401	Maker00030401
ZoERF#001	Maker00030653	Maker00030653
ZoERF#016	Maker00030925	Maker00030925
ZoAP2#30	Maker00031488	Maker00031488
ZoAP2#03	Maker00031851	Maker00031851
ZoERF#006	Maker00031856	Maker00031856
ZoAP2#02	Maker00031935	Maker00031935
ZoERF#048	Maker00032108	Maker00032108
ZoERF#078	Maker00032245	Maker00032245
ZoAP2#25	Maker00032246	Maker00032246
ZoERF#043	Maker00033624	Maker00033624
ZoERF#044	Maker00033684	Maker00033684
ZoERF#014	Maker00034447	Maker00034447
ZoERF#118	Maker00034718	Maker00034718
ZoERF#023	Maker00035026	Maker00035026
ZoERF#024	Maker00035064	Maker00035064
ZoERF#068	Maker00035390	Maker00035390
ZoERF#066	Maker00035615	Maker00035615
ZoERF#067	Maker00035647	Maker00035647
ZoAP2#21	Maker00035944	Maker00035944
ZoERF#064	Maker00036104	Maker00036104
ZoERF#069	Maker00036452	Maker00036452
ZoAP2#24	Maker00036479	Maker00036479
ZoERF#074	Maker00036924	Maker00036924
ZoERF#077	Maker00037381	Maker00037381
ZoERF#075	Maker00037479	Maker00037479
ZoERF#076	Maker00037764	Maker00037764
ZoERF#102	Maker00038276	Maker00038276
ZoERF#039	Maker00038422	Maker00038422
ZoERF#040	Maker00038477	Maker00038477
ZoERF#038	Maker00038512	Maker00038512
ZoAP2#20	Maker00038720	Maker00038720
ZoERF#062	Maker00038853	Maker00038853
ZoERF#061	Maker00039145	Maker00039145
ZoAP2#04	Maker00040732	Maker00040732
ZoAP2#05	Maker00040751	Maker00040751
ZoERF#010	Maker00044534	Maker00044534
ZoAP2#08	Maker00044554	Maker00044554
ZoERF#011	Maker00044754	Maker00044754
ZoERF#013	Maker00044823	Maker00044823
ZoRAV#1	Maker00044857	Maker00044857
ZoERF#122	Maker00044912
ZoAP2#09	Maker00044986	Maker00044986
ZoAP2#07	Maker00045011	Maker00045011
ZoERF#009	Maker00045149	Maker00045149
ZoERF#012	Maker00045369	Maker00045369
ZoAP2#12	Maker00046278	Maker00046278
ZoAP2#14	Maker00047172	Maker00047172
ZoERF#065	Maker00051501	Maker00051501
ZoERF#113	Maker00052066	Maker00052066
ZoERF#112	Maker00052245	Maker00052245
ZoERF#114	Maker00052326	Maker00052326
ZoERF#026	Maker00053454	Maker00053454
ZoERF#028	Maker00055538	Maker00055538
ZoERF#027	Maker00055601	Maker00055601
ZoERF#008	Maker00056637	Maker00056637
ZoAP2#06	Maker00056806	Maker00056806
ZoERF#091	Maker00057813	Maker00057813
ZoERF#093	Maker00058165	Maker00058165
ZoERF#092	Maker00058224	Maker00058224
ZoERF#121	Maker00058996
ZoAP2#28	Maker00060495	Maker00060495
ZoRAV#3	Maker00060654	Maker00060654
ZoERF#099	Maker00060881	Maker00060881
ZoERF#096	Maker00061441	Maker00061441
ZoAP2#27	Maker00061654	Maker00061654
ZoERF#098	Maker00061762	Maker00061762
ZoERF#097	Maker00061775	Maker00061775
ZoAP2#01	Maker00064389	Maker00064389
ZoERF#005	Maker00064441	Maker00064441
ZoERF#004	Maker00064555	Maker00064555
ZoERF#082	Maker00064647	Maker00064647
ZoERF#063	Maker00065574	Maker00065574
ZoERF#019	Maker00067469	Maker00067469
ZoERF#120	Maker00067748
ZoERF#100	Maker00068055	Maker00068055
ZoERF#071	Maker00068433	Maker00068433
ZoERF#072	Maker00068713	Maker00068713
ZoERF#095	Maker00068950	Maker00068950
ZoAP2#13	Maker00069653	Maker00069653
ZoAP2#10	Maker00070622	Maker00070622
ZoERF#017	Maker00070640	Maker00070640
ZoAP2#11	Maker00070663	Maker00070663
ZoERF#018	Maker00070719	Maker00070719
ZoERF#015	Maker00071941	Maker00071941
ZoERF#046	Maker00076412	Maker00076412
ZoERF#111	Maker00077239	Maker00077239
ZoERF#109	Maker00077283	Maker00077283
ZoERF#110	Maker00077337	Maker00077337
ZoAP2#18	Maker00077533	Maker00077533
ZoERF#057	Maker00077546	Maker00077546
ZoERF#058	Maker00077603	Maker00077603
ZoERF#059	Maker00077626	Maker00077626
ZoERF#056	Maker00077960	Maker00077960
ZoAP2#19	Maker00078547
