# Supplementary material for: Genome-wide investigation of the AP2/ERF gene family in ginger: evolution and expression profiling during development and abiotic stresses
Source: BMC Plant Biol. 2021 Nov 25;21:561. doi: 10.1186/s12870-021-03329-3 (PMC8620233; doi:10.1186/s12870-021-03329-3)
Supplement: Supplementary file 6 — Additional file 6: Table S3. GO annotation of ZoAP2/ERF. [file 12870_2021_3329_MOESM6_ESM.xls]

Class	GO_Name	GO_ID	GO_Level	P_value	EnrichmentScore	HitsGenesCountsInSelectedSet	HitsGenesCountsInBackground	AllGenesCountsInSelectedSet	AllGenesCountsInBackground	GenesOfSelectedSetInGOterm	corrected p-value(BH method)
Molecular function	organic cyclic compound binding	GO:0097159	3	0.0	2.0026750972762644	150	10280	152	20862	Maker00077239,Maker00009306,Maker00040751,Maker00044554,Maker00045369,Maker00022489,Maker00009553,Maker00011227,Maker00064555,Maker00038422,Maker00061441,Maker00010371,Maker00009550,Maker00028473,Maker00055601,Maker00036924,Maker00029280,Maker00077626,Maker00076412,Maker00045011,Maker00035390,Maker00024659,Maker00008742,Maker00020576,Maker00035026,Maker00036479,Maker00058165,Maker00006056,Maker00…	0.0
Molecular function	transcription regulator activity	GO:0140110	2	0.0	21.227224576271187	146	944	152	20862	Maker00077239,Maker00009306,Maker00040751,Maker00044554,Maker00045369,Maker00022489,Maker00009553,Maker00011227,Maker00064555,Maker00038422,Maker00061441,Maker00010371,Maker00009550,Maker00028473,Maker00055601,Maker00036924,Maker00029280,Maker00077626,Maker00076412,Maker00045011,Maker00035390,Maker00024659,Maker00008742,Maker00020576,Maker00035026,Maker00036479,Maker00058165,Maker00006056,Maker00…	0.0
Molecular function	nucleic acid binding	GO:0003676	4	1.1102230246251565E-16	3.41969696969697	148	5940	152	20862	Maker00077239,Maker00009306,Maker00040751,Maker00044554,Maker00045369,Maker00022489,Maker00009553,Maker00011227,Maker00064555,Maker00038422,Maker00061441,Maker00010371,Maker00009550,Maker00028473,Maker00055601,Maker00036924,Maker00029280,Maker00077626,Maker00076412,Maker00045011,Maker00035390,Maker00024659,Maker00008742,Maker00020576,Maker00035026,Maker00036479,Maker00058165,Maker00006056,Maker00…	2.3684757858670005E-15
Molecular function	DNA binding	GO:0003677	5	1.1102230246251565E-16	9.341958041958042	146	2145	152	20862	Maker00077239,Maker00009306,Maker00040751,Maker00044554,Maker00045369,Maker00022489,Maker00009553,Maker00011227,Maker00064555,Maker00038422,Maker00061441,Maker00010371,Maker00009550,Maker00028473,Maker00055601,Maker00036924,Maker00029280,Maker00077626,Maker00076412,Maker00045011,Maker00035390,Maker00024659,Maker00008742,Maker00020576,Maker00035026,Maker00036479,Maker00058165,Maker00006056,Maker00…	2.3684757858670005E-15
Molecular function	binding	GO:0005488	2	2.220446049250313E-16	1.5121774427370251	152	13796	152	20862	Maker00077239,Maker00009306,Maker00040751,Maker00044554,Maker00045369,Maker00022489,Maker00009553,Maker00011227,Maker00064555,Maker00038422,Maker00061441,Maker00010371,Maker00009550,Maker00028473,Maker00055601,Maker00036924,Maker00029280,Maker00077626,Maker00076412,Maker00045011,Maker00035390,Maker00024659,Maker00008742,Maker00020576,Maker00035026,Maker00036479,Maker00058165,Maker00006056,Maker00…	2.842170943040401E-15
Molecular function	DNA-binding transcription factor activity	GO:0003700	3	4.440892098500626E-16	23.883790226460068	146	839	152	20862	Maker00077239,Maker00009306,Maker00040751,Maker00044554,Maker00045369,Maker00022489,Maker00009553,Maker00011227,Maker00064555,Maker00038422,Maker00061441,Maker00010371,Maker00009550,Maker00028473,Maker00055601,Maker00036924,Maker00029280,Maker00077626,Maker00076412,Maker00045011,Maker00035390,Maker00024659,Maker00008742,Maker00020576,Maker00035026,Maker00036479,Maker00058165,Maker00006056,Maker00…	4.736951571734001E-15
Molecular function	heterocyclic compound binding	GO:1901363	3	5.551115123125783E-16	2.005992399883075	150	10263	152	20862	Maker00077239,Maker00009306,Maker00040751,Maker00044554,Maker00045369,Maker00022489,Maker00009553,Maker00011227,Maker00064555,Maker00038422,Maker00061441,Maker00010371,Maker00009550,Maker00028473,Maker00055601,Maker00036924,Maker00029280,Maker00077626,Maker00076412,Maker00045011,Maker00035390,Maker00024659,Maker00008742,Maker00020576,Maker00035026,Maker00036479,Maker00058165,Maker00006056,Maker00…	5.075305255429287E-15
Cellular component	intracellular organelle	GO:0043229	4	0.0	1.9640518647619483	148	7729	153	15693	Maker00077239,Maker00009306,Maker00040751,Maker00044554,Maker00045369,Maker00022489,Maker00009553,Maker00011227,Maker00064555,Maker00038422,Maker00061441,Maker00010371,Maker00009550,Maker00028473,Maker00055601,Maker00036924,Maker00029280,Maker00077626,Maker00076412,Maker00045011,Maker00035390,Maker00024659,Maker00008742,Maker00020576,Maker00035026,Maker00036479,Maker00006056,Maker00010384,Maker00…	0.0
Cellular component	membrane-bounded organelle	GO:0043227	4	1.1102230246251565E-16	2.1848239583686095	148	6948	153	15693	Maker00077239,Maker00009306,Maker00040751,Maker00044554,Maker00045369,Maker00022489,Maker00009553,Maker00011227,Maker00064555,Maker00038422,Maker00061441,Maker00010371,Maker00009550,Maker00028473,Maker00055601,Maker00036924,Maker00029280,Maker00077626,Maker00076412,Maker00045011,Maker00035390,Maker00024659,Maker00008742,Maker00020576,Maker00035026,Maker00036479,Maker00006056,Maker00010384,Maker00…	1.4988010832439613E-15
Cellular component	intracellular membrane-bounded organelle	GO:0043231	5	1.1102230246251565E-16	2.1895509682309386	148	6933	153	15693	Maker00077239,Maker00009306,Maker00040751,Maker00044554,Maker00045369,Maker00022489,Maker00009553,Maker00011227,Maker00064555,Maker00038422,Maker00061441,Maker00010371,Maker00009550,Maker00028473,Maker00055601,Maker00036924,Maker00029280,Maker00077626,Maker00076412,Maker00045011,Maker00035390,Maker00024659,Maker00008742,Maker00020576,Maker00035026,Maker00036479,Maker00006056,Maker00010384,Maker00…	1.4988010832439613E-15
Cellular component	organelle	GO:0043226	3	2.220446049250313E-16	1.9627821131038399	148	7734	153	15693	Maker00077239,Maker00009306,Maker00040751,Maker00044554,Maker00045369,Maker00022489,Maker00009553,Maker00011227,Maker00064555,Maker00038422,Maker00061441,Maker00010371,Maker00009550,Maker00028473,Maker00055601,Maker00036924,Maker00029280,Maker00077626,Maker00076412,Maker00045011,Maker00035390,Maker00024659,Maker00008742,Maker00020576,Maker00035026,Maker00036479,Maker00006056,Maker00010384,Maker00…	1.4988010832439613E-15
Cellular component	intracellular anatomical structure	GO:0005622	3	4.440892098500626E-16	1.6512939481573288	149	9255	153	15693	Maker00077239,Maker00009306,Maker00040751,Maker00044554,Maker00045369,Maker00022489,Maker00009553,Maker00011227,Maker00064555,Maker00038422,Maker00061441,Maker00010371,Maker00009550,Maker00028473,Maker00055601,Maker00036924,Maker00029280,Maker00077626,Maker00076412,Maker00045011,Maker00035390,Maker00024659,Maker00008742,Maker00020576,Maker00035026,Maker00036479,Maker00006056,Maker00010384,Maker00…	2.3980817331903383E-15
Cellular component	nucleus	GO:0005634	6	5.551115123125783E-16	4.059951019723214	148	3739	153	15693	Maker00077239,Maker00009306,Maker00040751,Maker00044554,Maker00045369,Maker00022489,Maker00009553,Maker00011227,Maker00064555,Maker00038422,Maker00061441,Maker00010371,Maker00009550,Maker00028473,Maker00055601,Maker00036924,Maker00029280,Maker00077626,Maker00076412,Maker00045011,Maker00035390,Maker00024659,Maker00008742,Maker00020576,Maker00035026,Maker00036479,Maker00006056,Maker00010384,Maker00…	2.4980018054066022E-15
Biological process	positive regulation of nucleic acid-templated transcription	GO:1903508	10	4.570604672515799E-9	33.641025641025635	6	260	9	13120	Maker00055601,Maker00070719,Maker00000530,Maker00061762,Maker00035064,Maker00022654,	3.290835364211375E-7
Biological process	positive regulation of RNA biosynthetic process	GO:1902680	9	4.570604672515799E-9	33.641025641025635	6	260	9	13120	Maker00055601,Maker00070719,Maker00000530,Maker00061762,Maker00035064,Maker00022654,	3.290835364211375E-7
Biological process	positive regulation of transcription, DNA-templated	GO:0045893	11	4.570604672515799E-9	33.641025641025635	6	260	9	13120	Maker00055601,Maker00070719,Maker00000530,Maker00061762,Maker00035064,Maker00022654,	3.290835364211375E-7
Biological process	positive regulation of RNA metabolic process	GO:0051254	8	1.1446324887920412E-8	28.866886688668867	6	303	9	13120	Maker00055601,Maker00070719,Maker00000530,Maker00061762,Maker00035064,Maker00022654,	2.060338479825674E-7
Biological process	positive regulation of nucleobase-containing compound metabolic process	GO:0045935	7	1.2625073209093784E-8	28.398268398268396	6	308	9	13120	Maker00055601,Maker00070719,Maker00000530,Maker00061762,Maker00035064,Maker00022654,	1.818010542109505E-7
Biological process	positive regulation of macromolecule biosynthetic process	GO:0010557	7	3.6583475693241496E-8	23.768115942028984	6	368	9	13120	Maker00055601,Maker00070719,Maker00000530,Maker00061762,Maker00035064,Maker00022654,	4.3900170831889795E-7
Biological process	positive regulation of cellular biosynthetic process	GO:0031328	7	3.778598656190013E-8	23.639639639639636	6	370	9	13120	Maker00055601,Maker00070719,Maker00000530,Maker00061762,Maker00035064,Maker00022654,	3.8865586177954423E-7
Biological process	positive regulation of biosynthetic process	GO:0009891	6	3.83994194219639E-8	23.5759209344115	6	371	9	13120	Maker00055601,Maker00070719,Maker00000530,Maker00061762,Maker00035064,Maker00022654,	3.455947747976751E-7
Biological process	positive regulation of gene expression	GO:0010628	7	4.159185096330731E-8	23.262411347517727	6	376	9	13120	Maker00055601,Maker00070719,Maker00000530,Maker00061762,Maker00035064,Maker00022654,	3.3273480770645847E-7
Biological process	positive regulation of nitrogen compound metabolic process	GO:0051173	6	1.7133985230621818E-7	18.336827393431168	6	477	9	13120	Maker00055601,Maker00070719,Maker00000530,Maker00061762,Maker00035064,Maker00022654,	1.2336469366047709E-6
Biological process	positive regulation of macromolecule metabolic process	GO:0010604	6	1.7133985230621818E-7	18.336827393431168	6	477	9	13120	Maker00055601,Maker00070719,Maker00000530,Maker00061762,Maker00035064,Maker00022654,	1.2336469366047709E-6
Biological process	positive regulation of cellular metabolic process	GO:0031325	6	2.058929262638287E-7	17.77777777777778	6	492	9	13120	Maker00055601,Maker00070719,Maker00000530,Maker00061762,Maker00035064,Maker00022654,	1.2353575575829723E-6
Biological process	positive regulation of metabolic process	GO:0009893	5	2.2123838794296802E-7	17.56358768406961	6	498	9	13120	Maker00055601,Maker00070719,Maker00000530,Maker00061762,Maker00035064,Maker00022654,	1.2253203024533614E-6
Biological process	positive regulation of cellular process	GO:0048522	5	4.293554065615268E-7	15.703171753441051	6	557	9	13120	Maker00055601,Maker00070719,Maker00000530,Maker00061762,Maker00035064,Maker00022654,	2.208113519459281E-6
Biological process	positive regulation of biological process	GO:0048518	4	6.662524852929508E-7	14.577777777777778	6	600	9	13120	Maker00055601,Maker00070719,Maker00000530,Maker00061762,Maker00035064,Maker00022654,	3.198011929406164E-6
Biological process	regulation of cellular metabolic process	GO:0031323	5	1.684891671871469E-5	6.020321206161915	7	1695	9	13120	Maker00055601,Maker00070719,Maker00000530,Maker00061762,Maker00028816,Maker00035064,Maker00022654,	7.582012523421611E-5
Biological process	regulation of metabolic process	GO:0019222	4	3.0733697014340144E-5	5.506985668885291	7	1853	9	13120	Maker00055601,Maker00070719,Maker00000530,Maker00061762,Maker00028816,Maker00035064,Maker00022654,	1.301662461783818E-4
Biological process	regulation of nucleic acid-templated transcription	GO:1903506	9	3.7213772720257055E-5	7.319386331938633	6	1195	9	13120	Maker00055601,Maker00070719,Maker00000530,Maker00061762,Maker00035064,Maker00022654,	1.4885509088102822E-4
Biological process	regulation of transcription, DNA-templated	GO:0006355	10	3.7213772720257055E-5	7.319386331938633	6	1195	9	13120	Maker00055601,Maker00070719,Maker00000530,Maker00061762,Maker00035064,Maker00022654,	1.4885509088102822E-4
Biological process	regulation of RNA biosynthetic process	GO:2001141	8	3.7213772720257055E-5	7.319386331938633	6	1195	9	13120	Maker00055601,Maker00070719,Maker00000530,Maker00061762,Maker00035064,Maker00022654,	1.4885509088102822E-4
Biological process	regulation of RNA metabolic process	GO:0051252	7	6.281793689677517E-5	6.681945505474917	6	1309	9	13120	Maker00055601,Maker00070719,Maker00000530,Maker00061762,Maker00035064,Maker00022654,	2.153757836460863E-4
Biological process	regulation of nucleobase-containing compound metabolic process	GO:0019219	6	7.244714723575463E-5	6.5176353700943865	6	1342	9	13120	Maker00055601,Maker00070719,Maker00000530,Maker00061762,Maker00035064,Maker00022654,	2.3709975458974242E-4
Biological process	transcription, DNA-templated	GO:0006351	10	8.119181753130089E-5	6.3890917944972	6	1369	9	13120	Maker00055601,Maker00070719,Maker00000530,Maker00061762,Maker00035064,Maker00022654,	2.541656896632028E-4
Biological process	nucleic acid-templated transcription	GO:0097659	9	8.119181753130089E-5	6.3890917944972	6	1369	9	13120	Maker00055601,Maker00070719,Maker00000530,Maker00061762,Maker00035064,Maker00022654,	2.541656896632028E-4
Biological process	RNA biosynthetic process	GO:0032774	8	8.35939409618014E-5	6.3565891472868215	6	1376	9	13120	Maker00055601,Maker00070719,Maker00000530,Maker00061762,Maker00035064,Maker00022654,	2.40750549969988E-4
Biological process	regulation of cellular macromolecule biosynthetic process	GO:2000112	7	9.04073563972041E-5	6.2700119474313025	6	1395	9	13120	Maker00055601,Maker00070719,Maker00000530,Maker00061762,Maker00035064,Maker00022654,	2.503588330999498E-4
Biological process	regulation of macromolecule biosynthetic process	GO:0010556	6	9.15233413137928E-5	6.25655698617072	6	1398	9	13120	Maker00055601,Maker00070719,Maker00000530,Maker00061762,Maker00035064,Maker00022654,	2.440622435034475E-4
Biological process	regulation of cellular biosynthetic process	GO:0031326	6	1.0208134346556541E-4	6.138011695906433	6	1425	9	13120	Maker00055601,Maker00070719,Maker00000530,Maker00061762,Maker00035064,Maker00022654,	2.624948831971682E-4
Biological process	regulation of biosynthetic process	GO:0009889	5	1.0372648030032572E-4	6.120830417541404	6	1429	9	13120	Maker00055601,Maker00070719,Maker00000530,Maker00061762,Maker00035064,Maker00022654,	2.5752781315942935E-4
Biological process	regulation of gene expression	GO:0010468	6	1.7331540187603967E-4	5.5924978687127025	6	1564	9	13120	Maker00055601,Maker00070719,Maker00000530,Maker00061762,Maker00035064,Maker00022654,	4.159569645024952E-4
Biological process	regulation of nitrogen compound metabolic process	GO:0051171	5	2.1300501767518298E-4	5.392519523222359	6	1622	9	13120	Maker00055601,Maker00070719,Maker00000530,Maker00061762,Maker00035064,Maker00022654,	4.947213313746186E-4
Biological process	nucleobase-containing compound biosynthetic process	GO:0034654	6	2.2053782112751996E-4	5.359477124183006	6	1632	9	13120	Maker00055601,Maker00070719,Maker00000530,Maker00061762,Maker00035064,Maker00022654,	4.962100975369199E-4
Biological process	regulation of primary metabolic process	GO:0080090	5	2.2828508356631527E-4	5.326837190418189	6	1642	9	13120	Maker00055601,Maker00070719,Maker00000530,Maker00061762,Maker00035064,Maker00022654,	4.980765459628697E-4
Biological process	regulation of macromolecule metabolic process	GO:0060255	5	3.596821029524522E-4	4.913857677902621	6	1780	9	13120	Maker00055601,Maker00070719,Maker00000530,Maker00061762,Maker00035064,Maker00022654,	7.616797474287222E-4
Biological process	heterocycle biosynthetic process	GO:0018130	5	3.8776385948269265E-4	4.848484848484848	6	1804	9	13120	Maker00055601,Maker00070719,Maker00000530,Maker00061762,Maker00035064,Maker00022654,	7.976856537929677E-4
Biological process	aromatic compound biosynthetic process	GO:0019438	5	4.371513971831442E-4	4.7458853318864165	6	1843	9	13120	Maker00055601,Maker00070719,Maker00000530,Maker00061762,Maker00035064,Maker00022654,	8.743027943662884E-4
Biological process	regulation of cellular process	GO:0050794	4	4.4974496775163075E-4	3.678602899943924	7	2774	9	13120	Maker00055601,Maker00070719,Maker00000530,Maker00061762,Maker00028816,Maker00035064,Maker00022654,	8.751793967058761E-4
Biological process	organic cyclic compound biosynthetic process	GO:1901362	5	5.78910339576244E-4	4.5132438940488475	6	1938	9	13120	Maker00055601,Maker00070719,Maker00000530,Maker00061762,Maker00035064,Maker00022654,	0.0010968827486707781
Biological process	regulation of biological process	GO:0050789	3	7.197997333876494E-4	3.4231615043423163	7	2981	9	13120	Maker00055601,Maker00070719,Maker00000530,Maker00061762,Maker00028816,Maker00035064,Maker00022654,	0.0013288610462541218
Biological process	biological regulation	GO:0065007	2	0.0015177461609738874	3.0506560372031224	7	3345	9	13120	Maker00055601,Maker00070719,Maker00000530,Maker00061762,Maker00028816,Maker00035064,Maker00022654,	0.0027319430897529973
Biological process	RNA metabolic process	GO:0016070	7	0.0016440267231792038	3.7362950306136975	6	2341	9	13120	Maker00055601,Maker00070719,Maker00000530,Maker00061762,Maker00035064,Maker00022654,	0.0028870713187537237
Biological process	cellular nitrogen compound biosynthetic process	GO:0044271	5	0.0028480167902674713	3.377091377091377	6	2590	9	13120	Maker00055601,Maker00070719,Maker00000530,Maker00061762,Maker00035064,Maker00022654,	0.004768772299982743
Biological process	cellular macromolecule biosynthetic process	GO:0034645	6	0.0038782564212221926	3.1887228095758897	6	2743	9	13120	Maker00055601,Maker00070719,Maker00000530,Maker00061762,Maker00035064,Maker00022654,	0.00634623778018177
Biological process	macromolecule biosynthetic process	GO:0009059	5	0.004223003281325299	3.138380576486066	6	2787	9	13120	Maker00055601,Maker00070719,Maker00000530,Maker00061762,Maker00035064,Maker00022654,	0.006756805250120479
Biological process	cellular aromatic compound metabolic process	GO:0006725	4	0.0052882160185119265	2.5066186304211358	7	4071	9	13120	Maker00055601,Maker00070719,Maker00000530,Maker00061762,Maker00028816,Maker00035064,Maker00022654,	0.008101096879422526
Biological process	organic cyclic compound metabolic process	GO:1901360	4	0.005769026124188392	2.4720068906115418	7	4128	9	13120	Maker00055601,Maker00070719,Maker00000530,Maker00061762,Maker00028816,Maker00035064,Maker00022654,	0.008653539186282588
Biological process	gene expression	GO:0010467	5	0.006548567644458325	2.8895496090738906	6	3027	9	13120	Maker00055601,Maker00070719,Maker00000530,Maker00061762,Maker00035064,Maker00022654,	0.009622385110224478
Biological process	nucleic acid metabolic process	GO:0090304	6	0.011525912680602324	2.5931416147840696	6	3373	9	13120	Maker00055601,Maker00070719,Maker00000530,Maker00061762,Maker00035064,Maker00022654,	0.016597314260067345
Biological process	nucleobase-containing compound metabolic process	GO:0006139	5	0.019807609369889234	2.332444444444444	6	3750	9	13120	Maker00055601,Maker00070719,Maker00000530,Maker00061762,Maker00035064,Maker00022654,	0.027963683816314214
Biological process	cellular biosynthetic process	GO:0044249	4	0.022115532024031603	2.2819375597878073	6	3833	9	13120	Maker00055601,Maker00070719,Maker00000530,Maker00061762,Maker00035064,Maker00022654,	0.030621505879428374
Biological process	organic substance biosynthetic process	GO:1901576	4	0.02606242327848407	2.208196583354372	6	3961	9	13120	Maker00055601,Maker00070719,Maker00000530,Maker00061762,Maker00035064,Maker00022654,	0.03540555615190289
Biological process	heterocycle metabolic process	GO:0046483	4	0.02729526168776808	2.1877605469401367	6	3998	9	13120	Maker00055601,Maker00070719,Maker00000530,Maker00061762,Maker00035064,Maker00022654,	0.03639368225035744
Biological process	biosynthetic process	GO:0009058	3	0.03147945542814101	2.1255569056298094	6	4115	9	13120	Maker00055601,Maker00070719,Maker00000530,Maker00061762,Maker00035064,Maker00022654,	0.04120946892411187
