# Supplementary material for: Genome-wide investigation of the AP2/ERF gene family in ginger: evolution and expression profiling during development and abiotic stresses
Source: BMC Plant Biol. 2021 Nov 25;21:561. doi: 10.1186/s12870-021-03329-3 (PMC8620233; doi:10.1186/s12870-021-03329-3)
Supplement: Supplementary file 7 — Additional file 7: Table S4. List of the tandem repeat gene pairs of AP2ERF in ginger. [file 12870_2021_3329_MOESM7_ESM.xls]

## Sheet: Sheet1
Additional file7 Table S4
Chr	Gene Name	Gene ID		Gene Name	Gene ID
chr01	ZoERF#003	Maker00012440	~~~~~	ZoERF#002	Maker00012298
chr03	ZoAP2#10	Maker00070622	~~~~~	ZoAP2#11	Maker00070663
chr04	ZoAP2#15	Maker00015892	~~~~~	ZoERF#030	Maker00015865
chr07	ZoERF#068	Maker00035390	~~~~~	ZoAP2#22	Maker00024659
chr07	ZoAP2#21	Maker00035944	~~~~~	ZoERF#066	Maker00035615
chr07	ZoERF#062	Maker00038853	~~~~~	ZoAP2#20	Maker00038720
chr08	ZoERF#076	Maker00037764	~~~~~	ZoERF#077	Maker00037381
chr09	ZoERF#080	Maker00013097	~~~~~	ZoERF#079	Maker00012685
