# Supplementary material for: Genome-wide investigation of the AP2/ERF gene family in ginger: evolution and expression profiling during development and abiotic stresses
Source: BMC Plant Biol. 2021 Nov 25;21:561. doi: 10.1186/s12870-021-03329-3 (PMC8620233; doi:10.1186/s12870-021-03329-3)
Supplement: Supplementary file 11 — Additional file 11: Table S5. The lists of ginger and other species AP2ERF synteny gene pairs. [file 12870_2021_3329_MOESM11_ESM.xls]

## Sheet: Ginger vs banana synteny gene 
Additioanl file 11 :Table 5 The lists of ginger and other species AP2ERF synteny gene pairs
Ginger				Banana
Chr	Gene Name	gene ID		Chr	gene ID
Chr01	ZoERF#002	Maker00012298	==	4	transcript:GSMUA_Achr4T05510_001
Chr01	ZoERF#001	Maker00030653	==	1	transcript:GSMUA_Achr1T18230_001
Chr01	ZoAP2#03	Maker00031851	==	6	transcript:GSMUA_Achr6T30870_001
Chr01	ZoERF#006	Maker00031856	==	8	transcript:GSMUA_Achr8T03550_001
Chr01	ZoAP2#02	Maker00031935	==	3	transcript:GSMUA_Achr3T30690_001
Chr01	ZoAP2#05	Maker00040751	==	3	transcript:GSMUA_Achr3T30690_001
Chr01	ZoAP2#01	Maker00064389	==	3	transcript:GSMUA_Achr3T28340_001
Chr01	ZoERF#005	Maker00064441	==	3	transcript:GSMUA_Achr3T29290_001
Chr02	ZoERF#007	Maker00019380	==	1	transcript:GSMUA_Achr1T18230_001
Chr02	ZoAP2#08	Maker00044554	==	9	transcript:GSMUA_Achr9T22540_001
Chr02	ZoERF#013	Maker00044823	==	8	transcript:GSMUA_Achr8T03550_001
Chr02	ZoRAV#1	Maker00044857	==	1	transcript:GSMUA_Achr1T21250_001
Chr02	ZoAP2#09	Maker00044986	==	3	transcript:GSMUA_Achr3T30690_001
Chr02	ZoAP2#07	Maker00045011	==	1	transcript:GSMUA_Achr1T21950_001
Chr02	ZoERF#009	Maker00045149	==	4	transcript:GSMUA_Achr4T05520_001
Chr02	ZoERF#008	Maker00056637	==	3	transcript:GSMUA_Achr3T04360_001
Chr02	ZoAP2#06	Maker00056806	==	3	transcript:GSMUA_Achr3T05070_001
Chr03	ZoERF#021	Maker00001467	==	11	transcript:GSMUA_Achr11T09660_001
Chr03	ZoERF#020	Maker00011366	==	1	transcript:GSMUA_Achr1T06530_001
Chr03	ZoERF#016	Maker00030925	==	5	transcript:GSMUA_Achr5T15330_001
Chr03	ZoERF#019	Maker00067469	==	3	transcript:GSMUA_Achr3T05800_001
Chr03	ZoAP2#10	Maker00070622	==	5	transcript:GSMUA_Achr5T07270_001
Chr03	ZoERF#017	Maker00070640	==	10	transcript:GSMUA_Achr10T21470_001
Chr03	ZoERF#015	Maker00071941	==	5	transcript:GSMUA_Achr5T22190_001
Chr04	ZoERF#030	Maker00015865	==	4	transcript:GSMUA_Achr4T20270_001
Chr04	ZoAP2#15	Maker00015892	==	6	transcript:GSMUA_Achr6T34420_001
Chr04	ZoERF#029	Maker00016133	==	10	transcript:GSMUA_Achr10T24170_001
Chr04	ZoERF#025	Maker00020837	==	8	transcript:GSMUA_Achr8T22500_001
Chr04	ZoERF#024	Maker00035064	==	11	transcript:GSMUA_Achr11T24820_001
Chr04	ZoAP2#12	Maker00046278	==	2	transcript:GSMUA_Achr2T05880_001
Chr04	ZoAP2#14	Maker00047172	==	3	transcript:GSMUA_Achr3T30690_001
Chr04	ZoERF#028	Maker00055538	==	5	transcript:GSMUA_Achr5T27850_001
Chr04	ZoERF#027	Maker00055601	==	11	transcript:GSMUA_Achr11T24820_001
Chr04	ZoAP2#13	Maker00069653	==	1	transcript:GSMUA_Achr1T21950_001
Chr05	ZoAP2#17	Maker00009306	==	5	transcript:GSMUA_Achr5T07270_001
Chr05	ZoERF#037	Maker00009412	==	10	transcript:GSMUA_Achr10T21470_001
Chr05	ZoERF#036	Maker00009526	==	4	transcript:GSMUA_Achr4T02200_001
Chr05	ZoERF#033	Maker00009550	==	4	transcript:GSMUA_Achr4T26980_001
Chr05	ZoERF#047	Maker00009887	==	7	transcript:GSMUA_Achr7T10160_001
Chr05	ZoERF#045	Maker00016282	==	10	transcript:GSMUA_Achr10T21940_001
Chr05	ZoERF#032	Maker00021390	==	3	transcript:GSMUA_Achr3T05800_001
Chr05	ZoAP2#16	Maker00021643	==	1	transcript:GSMUA_Achr1T09830_001
Chr05	ZoERF#042	Maker00025373	==	3	transcript:GSMUA_Achr3T05800_001
Chr05	ZoERF#041	Maker00026654	==	10	transcript:GSMUA_Achr10T27000_001
Chr05	ZoERF#049	Maker00030216	==	10	transcript:GSMUA_Achr10T30440_001
Chr05	ZoERF#048	Maker00032108	==	10	transcript:GSMUA_Achr10T30440_001
Chr05	ZoERF#043	Maker00033624	==	1	transcript:GSMUA_Achr1T00070_001
Chr05	ZoERF#044	Maker00033684	==	1	transcript:GSMUA_Achr1T00490_001
Chr05	ZoERF#039	Maker00038422	==	2	transcript:GSMUA_Achr2T21430_001
Chr05	ZoERF#038	Maker00038512	==	5	transcript:GSMUA_Achr5T15330_001
Chr05	ZoERF#046	Maker00076412	==	4	transcript:GSMUA_Achr4T19660_001
Chr06	ZoERF#050	Maker00020535	==	4	transcript:GSMUA_Achr4T32280_001
Chr06	ZoERF#051	Maker00020576	==	4	transcript:GSMUA_Achr4T33270_001
Chr06	ZoERF#052	Maker00022654	==	3	transcript:GSMUA_Achr3T00320_001
Chr06	ZoERF#055	Maker00022862	==	5	transcript:GSMUA_Achr5T06570_001
Chr06	ZoAP2#18	Maker00077533	==	6	transcript:GSMUA_Achr6T33140_001
Chr06	ZoAP2Solo#1	Maker00077546	==	6	transcript:GSMUA_Achr6T06510_001
Chr06	ZoERF#057	Maker00077603	==	4	transcript:GSMUA_Achr4T04060_001
Chr06	ZoERF#056	Maker00077960	==	4	transcript:GSMUA_Achr4T20280_001
Chr06	ZoAP2#19	Maker00078547	==	6	transcript:GSMUA_Achr6T33140_001
Chr07	ZoAP2#23	Maker00013849	==	8	transcript:GSMUA_Achr8T01980_001
Chr07	ZoAP2#22	Maker00024659	==	1	transcript:GSMUA_Achr1T09830_001
Chr07	ZoERF#066	Maker00035390	==	3	transcript:GSMUA_Achr3T13010_001
Chr07	ZoERF#065	Maker00035647	==	1	transcript:GSMUA_Achr1T01620_001
Chr07	ZoERF#067	Maker00036452	==	6	transcript:GSMUA_Achr6T08140_001
Chr07	ZoAP2#24	Maker00036479	==	1	transcript:GSMUA_Achr1T21950_001
Chr07	ZoAP2#20	Maker00038720	==	4	transcript:GSMUA_Achr4T06100_001
Chr07	ZoERF#061	Maker00038853	==	4	transcript:GSMUA_Achr4T06170_001
Chr07	ZoERF#060	Maker00039145	==	5	transcript:GSMUA_Achr5T22190_001
Chr07	ZoAP2Solo#2	Maker00051501	==	6	transcript:GSMUA_Achr6T06510_001
Chr07	ZoERF#062	Maker00065574	==	7	transcript:GSMUA_Achr7T19320_001
Chr08	ZoERF#075	Maker00037381	==	5	transcript:GSMUA_Achr5T12530_001
Chr08	ZoERF#073	Maker00037479	==	1	transcript:GSMUA_Achr1T01620_001
Chr08	ZoERF#074	Maker00037764	==	1	transcript:GSMUA_Achr1T00480_001
Chr08	ZoERF#070	Maker00068713	==	10	transcript:GSMUA_Achr10T14070_001
Chr09	ZoERF#088	Maker00004861	==	11	transcript:GSMUA_Achr11T15810_001
Chr09	ZoERF#087	Maker00004922	==	4	transcript:GSMUA_Achr4T28070_001
Chr09	ZoERF#081	Maker00008742	==	1	transcript:GSMUA_Achr1T03860_001
Chr09	ZoERF#077	Maker00012685	==	10	transcript:GSMUA_Achr10T15510_001
Chr09	ZoERF#084	Maker00028473	==	11	transcript:GSMUA_Achr11T22020_001
Chr09	ZoERF#085	Maker00029135	==	1	transcript:GSMUA_Achr1T05090_001
Chr09	ZoERF#083	Maker00029470	==	11	transcript:GSMUA_Achr11T21630_001
Chr09	ZoRAV#2	Maker00030401	==	1	transcript:GSMUA_Achr1T05400_001
Chr09	ZoERF#076	Maker00032245	==	4	transcript:GSMUA_Achr4T33270_001
Chr09	ZoAP2#25	Maker00032246	==	4	transcript:GSMUA_Achr4T32280_001
Chr09	ZoAP2Solo#3	Maker00058165	==	5	transcript:GSMUA_Achr5T04670_001
Chr09	ZoERF#090	Maker00058224	==	3	transcript:GSMUA_Achr3T15150_001
Chr09	ZoERF#080	Maker00064647	==	10	transcript:GSMUA_Achr10T17370_001
Chr10	ZoERF#101	Maker00000441	==	11	transcript:GSMUA_Achr11T20930_001
Chr10	ZoERF#102	Maker00000530	==	11	transcript:GSMUA_Achr11T24820_001
Chr10	ZoERF#100	Maker00010371	==	10	transcript:GSMUA_Achr10T24170_001
Chr10	ZoAP2Solo#4	Maker00017440	==	6	transcript:GSMUA_Achr6T06510_001
Chr10	ZoERF#091	Maker00022489	==	10	transcript:GSMUA_Achr10T30440_001
Chr10	ZoERF#098	Maker00038276	==	4	transcript:GSMUA_Achr4T20270_001
Chr10	ZoAP2#28	Maker00060495	==	4	transcript:GSMUA_Achr4T32280_001
Chr10	ZoRAV#3	Maker00060654	==	1	transcript:GSMUA_Achr1T05400_001
Chr10	ZoERF#096	Maker00060881	==	4	transcript:GSMUA_Achr4T33270_001
Chr10	ZoERF#093	Maker00061441	==	5	transcript:GSMUA_Achr5T06570_001
Chr10	ZoAP2#27	Maker00061654	==	6	transcript:GSMUA_Achr6T02730_001
Chr10	ZoERF#092	Maker00068950	==	7	transcript:GSMUA_Achr7T10160_001
Chr11	ZoAP2#35	Maker00000910	==	6	transcript:GSMUA_Achr6T33140_001
Chr11	ZoERF#114	Maker00000943	==	1	transcript:GSMUA_Achr1T18230_001
Chr11	ZoERF#110	Maker00005544	==	8	transcript:GSMUA_Achr8T09110_001
Chr11	ZoAP2#31	Maker00011210	==	4	transcript:GSMUA_Achr4T32280_001
Chr11	ZoAP2#34	Maker00015038	==	3	transcript:GSMUA_Achr3T15150_001
Chr11	ZoAP2#33	Maker00015276	==	1	transcript:GSMUA_Achr1T09830_001
Chr11	ZoERF#104	Maker00025131	==	10	transcript:GSMUA_Achr10T14070_001
Chr11	ZoAP2#30	Maker00031488	==	6	transcript:GSMUA_Achr6T33140_001
Chr11	ZoERF#113	Maker00034718	==	8	transcript:GSMUA_Achr8T08000_001
Chr11	ZoAP2Solo#5	Maker00052326	==	9	transcript:GSMUA_Achr9T01590_001
Chr11	ZoERF#107	Maker00077239	==	10	transcript:GSMUA_Achr10T19950_001
Chr11	ZoERF#105	Maker00077283	==	10	transcript:GSMUA_Achr10T14570_001
Chr11	ZoERF#106	Maker00077337	==	10	transcript:GSMUA_Achr10T16900_001

## Sheet: Ginger vs rice synteny gene 
Additioanl file :Table 2
Ginger				Rice
Chr	Gene Name	gene ID		Chr	gene ID
Chr5	ZoERF#047	Maker00009887	==	6	transcript:Os06t0604000-01
Chr5	ZoERF#041	Maker00026654	==	6	transcript:Os06t0604000-01
Chr5	ZoERF#032	Maker00021390	==	9	transcript:Os09t0434500-01
Chr6	ZoERF#051	Maker00020576	==	1	transcript:Os01t0797600-01
Chr6	ZoERF#051	Maker00020576	==	5	transcript:Os05t0497300-01
Chr6	ZoAP2#19	Maker00078547	==	5	transcript:Os05t0121600-01
Chr6	ZoERF#050	Maker00020535	==	7	transcript:Os07t0124700-01
Chr8	ZoERF#070	Maker00068713	==	1	transcript:Os01t0200600-01
Chr10	ZoAP2#28	Maker00060495	==	3	transcript:Os03t0770700-01

## Sheet: ginger vs potato synteny gene 
Additioanl file :Table 2
Ginger				potato
Chr	Gene Name	gene ID		Chr	gene ID
Chr6	ZoERF#050	Maker00020535	==	4	transcript:PGSC0003DMT400012588
Chr9	ZoERF#090	Maker00058224	==	2	transcript:PGSC0003DMT400055210

## Sheet: Sheet1
Chr	Gene Name	gene ID		Chr	gene ID
Chr01	ZoERF#002	Maker00012298	==	4	transcript:GSMUA_Achr4T05510_001
Chr01	ZoERF#001	Maker00030653	==	1	transcript:GSMUA_Achr1T18230_001
Chr01	ZoAP2#03	Maker00031851	==	6	transcript:GSMUA_Achr6T30870_001
Chr01	ZoERF#006	Maker00031856	==	8	transcript:GSMUA_Achr8T03550_001
Chr01	ZoAP2#02	Maker00031935	==	3	transcript:GSMUA_Achr3T30690_001
Chr01	ZoAP2#05	Maker00040751	==	3	transcript:GSMUA_Achr3T30690_001
Chr01	ZoAP2#01	Maker00064389	==	3	transcript:GSMUA_Achr3T28340_001
Chr01	ZoERF#005	Maker00064441	==	3	transcript:GSMUA_Achr3T29290_001
Chr02	ZoERF#007	Maker00019380	==	1	transcript:GSMUA_Achr1T18230_001
Chr02	ZoAP2#08	Maker00044554	==	9	transcript:GSMUA_Achr9T22540_001
Chr02	ZoERF#013	Maker00044823	==	8	transcript:GSMUA_Achr8T03550_001
Chr02	ZoRAV#1	Maker00044857	==	1	transcript:GSMUA_Achr1T21250_001
Chr02	ZoAP2#09	Maker00044986	==	3	transcript:GSMUA_Achr3T30690_001
Chr02	ZoAP2#07	Maker00045011	==	1	transcript:GSMUA_Achr1T21950_001
Chr02	ZoERF#009	Maker00045149	==	4	transcript:GSMUA_Achr4T05520_001
Chr02	ZoERF#008	Maker00056637	==	3	transcript:GSMUA_Achr3T04360_001
Chr02	ZoAP2#06	Maker00056806	==	3	transcript:GSMUA_Achr3T05070_001
Chr03	ZoERF#021	Maker00001467	==	11	transcript:GSMUA_Achr11T09660_001
Chr03	ZoERF#020	Maker00011366	==	1	transcript:GSMUA_Achr1T06530_001
Chr03	ZoERF#016	Maker00030925	==	5	transcript:GSMUA_Achr5T15330_001
Chr03	ZoERF#019	Maker00067469	==	3	transcript:GSMUA_Achr3T05800_001
Chr03	ZoAP2#10	Maker00070622	==	5	transcript:GSMUA_Achr5T07270_001
Chr03	ZoERF#017	Maker00070640	==	10	transcript:GSMUA_Achr10T21470_001
Chr03	ZoERF#015	Maker00071941	==	5	transcript:GSMUA_Achr5T22190_001
Chr04	ZoERF#030	Maker00015865	==	4	transcript:GSMUA_Achr4T20270_001
Chr04	ZoAP2#15	Maker00015892	==	6	transcript:GSMUA_Achr6T34420_001
Chr04	ZoERF#029	Maker00016133	==	10	transcript:GSMUA_Achr10T24170_001
Chr04	ZoERF#025	Maker00020837	==	8	transcript:GSMUA_Achr8T22500_001
Chr04	ZoERF#024	Maker00035064	==	11	transcript:GSMUA_Achr11T24820_001
Chr04	ZoAP2#12	Maker00046278	==	2	transcript:GSMUA_Achr2T05880_001
Chr04	ZoAP2#14	Maker00047172	==	3	transcript:GSMUA_Achr3T30690_001
Chr04	ZoERF#028	Maker00055538	==	5	transcript:GSMUA_Achr5T27850_001
Chr04	ZoERF#027	Maker00055601	==	11	transcript:GSMUA_Achr11T24820_001
Chr04	ZoAP2#13	Maker00069653	==	1	transcript:GSMUA_Achr1T21950_001
Chr5	ZoAP2#17	Maker00009306	==	5	transcript:GSMUA_Achr5T07270_001
Chr5	ZoERF#037	Maker00009412	==	10	transcript:GSMUA_Achr10T21470_001
Chr5	ZoERF#036	Maker00009526	==	4	transcript:GSMUA_Achr4T02200_001
Chr5	ZoERF#033	Maker00009550	==	4	transcript:GSMUA_Achr4T26980_001
Chr5	ZoERF#047	Maker00009887	==	7	transcript:GSMUA_Achr7T10160_001
Chr5	ZoERF#045	Maker00016282	==	10	transcript:GSMUA_Achr10T21940_001
Chr5	ZoERF#032	Maker00021390	==	3	transcript:GSMUA_Achr3T05800_001
Chr5	ZoAP2#16	Maker00021643	==	1	transcript:GSMUA_Achr1T09830_001
Chr5	ZoERF#042	Maker00025373	==	3	transcript:GSMUA_Achr3T05800_001
Chr5	ZoERF#041	Maker00026654	==	10	transcript:GSMUA_Achr10T27000_001
Chr5	ZoERF#049	Maker00030216	==	10	transcript:GSMUA_Achr10T30440_001
Chr5	ZoERF#048	Maker00032108	==	10	transcript:GSMUA_Achr10T30440_001
Chr5	ZoERF#043	Maker00033624	==	1	transcript:GSMUA_Achr1T00070_001
Chr5	ZoERF#044	Maker00033684	==	1	transcript:GSMUA_Achr1T00490_001
Chr5	ZoERF#039	Maker00038422	==	2	transcript:GSMUA_Achr2T21430_001
Chr5	ZoERF#038	Maker00038512	==	5	transcript:GSMUA_Achr5T15330_001
Chr5	ZoERF#046	Maker00076412	==	4	transcript:GSMUA_Achr4T19660_001
Chr6	ZoERF#050	Maker00020535	==	4	transcript:GSMUA_Achr4T32280_001
Chr6	ZoERF#051	Maker00020576	==	4	transcript:GSMUA_Achr4T33270_001
Chr6	ZoERF#052	Maker00022654	==	3	transcript:GSMUA_Achr3T00320_001
Chr6	ZoERF#055	Maker00022862	==	5	transcript:GSMUA_Achr5T06570_001
Chr6	ZoAP2#18	Maker00077533	==	6	transcript:GSMUA_Achr6T33140_001
Chr6	ZoAP2Solo#1	Maker00077546	==	6	transcript:GSMUA_Achr6T06510_001
Chr6	ZoERF#057	Maker00077603	==	4	transcript:GSMUA_Achr4T04060_001
Chr6	ZoERF#056	Maker00077960	==	4	transcript:GSMUA_Achr4T20280_001
Chr6	ZoAP2#19	Maker00078547	==	6	transcript:GSMUA_Achr6T33140_001
Chr7	ZoAP2#23	Maker00013849	==	8	transcript:GSMUA_Achr8T01980_001
Chr7	ZoAP2#22	Maker00024659	==	1	transcript:GSMUA_Achr1T09830_001
Chr7	ZoERF#066	Maker00035390	==	3	transcript:GSMUA_Achr3T13010_001
Chr7	ZoERF#065	Maker00035647	==	1	transcript:GSMUA_Achr1T01620_001
Chr7	ZoERF#067	Maker00036452	==	6	transcript:GSMUA_Achr6T08140_001
Chr7	ZoAP2#24	Maker00036479	==	1	transcript:GSMUA_Achr1T21950_001
Chr7	ZoAP2#20	Maker00038720	==	4	transcript:GSMUA_Achr4T06100_001
Chr7	ZoERF#061	Maker00038853	==	4	transcript:GSMUA_Achr4T06170_001
Chr7	ZoERF#060	Maker00039145	==	5	transcript:GSMUA_Achr5T22190_001
Chr7	ZoAP2Solo#2	Maker00051501	==	6	transcript:GSMUA_Achr6T06510_001
Chr7	ZoERF#062	Maker00065574	==	7	transcript:GSMUA_Achr7T19320_001
Chr8	ZoERF#075	Maker00037381	==	5	transcript:GSMUA_Achr5T12530_001
Chr8	ZoERF#073	Maker00037479	==	1	transcript:GSMUA_Achr1T01620_001
Chr8	ZoERF#074	Maker00037764	==	1	transcript:GSMUA_Achr1T00480_001
Chr8	ZoERF#070	Maker00068713	==	10	transcript:GSMUA_Achr10T14070_001
Chr9	ZoERF#088	Maker00004861	==	11	transcript:GSMUA_Achr11T15810_001
Chr9	ZoERF#087	Maker00004922	==	4	transcript:GSMUA_Achr4T28070_001
Chr9	ZoERF#081	Maker00008742	==	1	transcript:GSMUA_Achr1T03860_001
Chr9	ZoERF#077	Maker00012685	==	10	transcript:GSMUA_Achr10T15510_001
Chr9	ZoERF#084	Maker00028473	==	11	transcript:GSMUA_Achr11T22020_001
Chr9	ZoERF#085	Maker00029135	==	1	transcript:GSMUA_Achr1T05090_001
Chr9	ZoERF#083	Maker00029470	==	11	transcript:GSMUA_Achr11T21630_001
Chr9	ZoRAV#2	Maker00030401	==	1	transcript:GSMUA_Achr1T05400_001
Chr9	ZoERF#076	Maker00032245	==	4	transcript:GSMUA_Achr4T33270_001
Chr9	ZoAP2#25	Maker00032246	==	4	transcript:GSMUA_Achr4T32280_001
Chr9	ZoAP2Solo#3	Maker00058165	==	5	transcript:GSMUA_Achr5T04670_001
Chr9	ZoERF#090	Maker00058224	==	3	transcript:GSMUA_Achr3T15150_001
Chr9	ZoERF#080	Maker00064647	==	10	transcript:GSMUA_Achr10T17370_001
Chr10	ZoERF#101	Maker00000441	==	11	transcript:GSMUA_Achr11T20930_001
Chr10	ZoERF#102	Maker00000530	==	11	transcript:GSMUA_Achr11T24820_001
Chr10	ZoERF#100	Maker00010371	==	10	transcript:GSMUA_Achr10T24170_001
Chr10	ZoAP2Solo#4	Maker00017440	==	6	transcript:GSMUA_Achr6T06510_001
Chr10	ZoERF#091	Maker00022489	==	10	transcript:GSMUA_Achr10T30440_001
Chr10	ZoERF#098	Maker00038276	==	4	transcript:GSMUA_Achr4T20270_001
Chr10	ZoAP2#28	Maker00060495	==	4	transcript:GSMUA_Achr4T32280_001
Chr10	ZoRAV#3	Maker00060654	==	1	transcript:GSMUA_Achr1T05400_001
Chr10	ZoERF#096	Maker00060881	==	4	transcript:GSMUA_Achr4T33270_001
Chr10	ZoERF#093	Maker00061441	==	5	transcript:GSMUA_Achr5T06570_001
Chr10	ZoAP2#27	Maker00061654	==	6	transcript:GSMUA_Achr6T02730_001
Chr10	ZoERF#092	Maker00068950	==	7	transcript:GSMUA_Achr7T10160_001
Chr11	ZoAP2#35	Maker00000910	==	6	transcript:GSMUA_Achr6T33140_001
Chr11	ZoERF#114	Maker00000943	==	1	transcript:GSMUA_Achr1T18230_001
Chr11	ZoERF#110	Maker00005544	==	8	transcript:GSMUA_Achr8T09110_001
Chr11	ZoAP2#31	Maker00011210	==	4	transcript:GSMUA_Achr4T32280_001
Chr11	ZoAP2#34	Maker00015038	==	3	transcript:GSMUA_Achr3T15150_001
Chr11	ZoAP2#33	Maker00015276	==	1	transcript:GSMUA_Achr1T09830_001
Chr11	ZoERF#104	Maker00025131	==	10	transcript:GSMUA_Achr10T14070_001
Chr11	ZoAP2#30	Maker00031488	==	6	transcript:GSMUA_Achr6T33140_001
Chr11	ZoERF#113	Maker00034718	==	8	transcript:GSMUA_Achr8T08000_001
Chr11	ZoAP2Solo#5	Maker00052326	==	9	transcript:GSMUA_Achr9T01590_001
Chr11	ZoERF#107	Maker00077239	==	10	transcript:GSMUA_Achr10T19950_001
Chr11	ZoERF#105	Maker00077283	==	10	transcript:GSMUA_Achr10T14570_001
Chr11	ZoERF#106	Maker00077337	==	10	transcript:GSMUA_Achr10T16900_001
