# Supplementary material for: Genome-wide investigation of the AP2/ERF gene family in ginger: evolution and expression profiling during development and abiotic stresses
Source: BMC Plant Biol. 2021 Nov 25;21:561. doi: 10.1186/s12870-021-03329-3 (PMC8620233; doi:10.1186/s12870-021-03329-3)
Supplement: Supplementary file 12 — Additional file 12: Table S6. Ka/Ks ratio. [file 12870_2021_3329_MOESM12_ESM.xls]

## Sheet: Banana vs Ginger
Gene ID(Banana)	Gene ID (Ginger)	Ka	Ks	Ka_Ks	EffectiveLen	AverageS-sites	AverageN-sites
transcript:GSMUA_Achr1T23340_001	Maker00064572	0.243065	NaN	NaN	591	135.417	455.583
transcript:GSMUA_Achr1T24060_001	Maker00019318	1.32738	NaN	NaN	645	144.917	500.083
transcript:GSMUA_Achr1T10690_001	Maker00072019	0.73119	NaN	NaN	993	219.583	773.417
transcript:GSMUA_Achr1T09070_001	Maker00011513	NaN	NaN	NaN	1959	485.5	1472
transcript:GSMUA_Achr1T07320_001	Maker00055287	NaN	NaN	NaN	837	206.417	624.583
transcript:GSMUA_Achr1T08690_001	Maker00055234	0.796433	NaN	NaN	531	120.833	410.167
transcript:GSMUA_Achr1T12150_001	Maker00011337	0.695826	NaN	NaN	1743	426.167	1316.83
transcript:GSMUA_Achr1T12900_001	Maker00069779	0.697846	NaN	NaN	1641	356.75	1284.25
transcript:GSMUA_Achr1T18600_001	Maker00054033	0.125073	NaN	NaN	864	202.833	661.167
transcript:GSMUA_Achr1T02170_001	Maker00033702	0.628912	NaN	NaN	750	181	569
transcript:GSMUA_Achr1T19220_001	Maker00009936	NaN	NaN	NaN	1968	481.833	1483.17
transcript:GSMUA_Achr1T01030_001	Maker00009393	1.03681	NaN	NaN	330	79.75	250.25
transcript:GSMUA_Achr1T05150_001	Maker00020356	1.02062	NaN	NaN	633	145.25	487.75
transcript:GSMUA_Achr1T20820_001	Maker00078556	0.396525	NaN	NaN	1311	303.333	1007.67
transcript:GSMUA_Achr1T25270_001	Maker00022608	0.84235	NaN	NaN	1080	254.333	825.667
transcript:GSMUA_Achr1T26880_001	Maker00020670	NaN	NaN	NaN	1203	294.75	906.75
transcript:GSMUA_Achr1T16830_001	Maker00022853	0.593991	NaN	NaN	765	172.333	592.667
transcript:GSMUA_Achr1T20600_001	Maker00036526	0.22662	NaN	NaN	1224	272.583	951.417
transcript:GSMUA_Achr1T03810_001	Maker00037101	0.35848	NaN	NaN	1506	336.583	1169.42
transcript:GSMUA_Achr1T07900_001	Maker00057789	NaN	NaN	NaN	1167	302.417	864.583
transcript:GSMUA_Achr1T23130_001	Maker00029317	0.940152	NaN	NaN	816	205.167	610.833
transcript:GSMUA_Achr1T13690_001	Maker00032276	0.406855	NaN	NaN	231	52.6667	178.333
transcript:GSMUA_Achr1T07610_001	Maker00058220	0.371752	NaN	NaN	618	142.667	475.333
transcript:GSMUA_Achr1T15530_001	Maker00067928	1.12735	NaN	NaN	1110	269.917	840.083
transcript:GSMUA_Achr1T03810_001	Maker00052311	0.349708	NaN	NaN	1521	340.917	1180.08
transcript:GSMUA_Achr10T24250_001	Maker00040799	0.419879	NaN	NaN	162	37.3333	124.667
transcript:GSMUA_Achr10T24250_001	Maker00044371	0.419879	NaN	NaN	162	37.3333	124.667
transcript:GSMUA_Achr10T21510_001	Maker00059114	0.850615	NaN	NaN	1434	340.917	1093.08
transcript:GSMUA_Achr10T04230_001	Maker00039486	NaN	NaN	NaN	792	180.333	610.167
transcript:GSMUA_Achr10T21660_001	Maker00016181	NaN	NaN	NaN	1329	309.333	1018.17
transcript:GSMUA_Achr10T13980_001	Maker00015848	0.44638	NaN	NaN	360	88.25	271.75
transcript:GSMUA_Achr10T20090_001	Maker00013335	0.460804	NaN	NaN	1344	308.5	1035.5
transcript:GSMUA_Achr10T21180_001	Maker00042521	0.464078	NaN	NaN	1440	345.25	1094.75
transcript:GSMUA_Achr10T31490_001	Maker00033174	NaN	NaN	NaN	2265	581	1681
transcript:GSMUA_Achr10T21130_001	Maker00009343	0.530514	NaN	NaN	1260	296.917	963.083
transcript:GSMUA_Achr10T09210_001	Maker00077998	0.477072	NaN	NaN	2148	539.333	1608.67
transcript:GSMUA_Achr10T07390_001	Maker00078774	0.489818	NaN	NaN	426	99.0833	326.917
transcript:GSMUA_Achr10T20160_001	Maker00016725	0.310415	NaN	NaN	546	128.667	417.333
transcript:GSMUA_Achr10T19560_001	Maker00035673	NaN	NaN	NaN	681	148.833	530.667
transcript:GSMUA_Achr10T20090_001	Maker00037377	0.475791	NaN	NaN	1344	311.75	1032.25
transcript:GSMUA_Achr10T15200_001	Maker00004165	1.88552	NaN	NaN	330	83.25	246.75
transcript:GSMUA_Achr10T20770_001	Maker00046154	0.241581	NaN	NaN	1080	253.667	826.333
transcript:GSMUA_Achr10T09880_001	Maker00008935	0.386876	NaN	NaN	1140	261.583	878.417
transcript:GSMUA_Achr10T15640_001	Maker00068612	0.256806	NaN	NaN	972	247.333	724.667
transcript:GSMUA_Achr10T21560_001	Maker00068516	0.127616	NaN	NaN	210	45.25	164.75
transcript:GSMUA_Achr10T22800_001	Maker00068459	0.0683963	NaN	NaN	780	175.75	604.25
transcript:GSMUA_Achr10T16230_001	Maker00037720	1.04569	NaN	NaN	1164	263.417	900.583
transcript:GSMUA_Achr10T15200_001	Maker00004961	0.449944	NaN	NaN	288	72.5	215.5
transcript:GSMUA_Achr10T22800_001	Maker00010347	0.0698985	NaN	NaN	780	175.667	604.333
transcript:GSMUA_Achr10T26520_001	Maker00069249	0.951048	NaN	NaN	711	166.75	544.25
transcript:GSMUA_Achr10T22870_001	Maker00000772	NaN	NaN	NaN	1071	261	808.5
transcript:GSMUA_Achr10T19750_001	Maker00077443	0.362532	NaN	NaN	1392	331.333	1060.67
transcript:GSMUA_Achr10T12490_001	Maker00025211	0.463311	NaN	NaN	1320	312.667	1007.33
transcript:GSMUA_Achr10T26520_001	Maker00003323	0.781954	NaN	NaN	618	143.5	474.5
transcript:GSMUA_Achr10T27470_001	Maker00003594	0.994024	NaN	NaN	396	89.5833	306.417
transcript:GSMUA_Achr11T07230_001	Maker00055287	NaN	NaN	NaN	354	84	265.5
transcript:GSMUA_Achr11T01130_001	Maker00071909	1.1033	NaN	NaN	771	193.75	577.25
transcript:GSMUA_Achr11T24420_001	Maker00055618	NaN	NaN	NaN	942	242.833	697.667
transcript:GSMUA_Achr11T24810_001	Maker00055935	1.09681	NaN	NaN	198	47.1667	150.833
transcript:GSMUA_Achr11T06070_001	Maker00075024	1.02189	NaN	NaN	675	169.167	505.833
transcript:GSMUA_Achr11T01200_001	Maker00076564	0.269831	NaN	NaN	2376	540	1836
transcript:GSMUA_Achr11T08680_001	Maker00077449	0.143746	NaN	NaN	672	150.25	521.75
transcript:GSMUA_Achr11T23480_001	Maker00077927	0.557014	NaN	NaN	1680	388	1292
transcript:GSMUA_Achr11T09920_001	Maker00078143	0.955147	NaN	NaN	726	176.583	549.417
transcript:GSMUA_Achr11T04200_001	Maker00078856	0.803457	NaN	NaN	1272	303.75	968.25
transcript:GSMUA_Achr11T02150_001	Maker00038952	0.919084	NaN	NaN	432	99	333
transcript:GSMUA_Achr11T11040_001	Maker00035766	NaN	NaN	NaN	1140	266.25	872.25
transcript:GSMUA_Achr11T11200_001	Maker00035214	NaN	NaN	NaN	1887	428.917	1455.08
transcript:GSMUA_Achr11T18560_001	Maker00064600	0.78304	NaN	NaN	696	161	535
transcript:GSMUA_Achr11T25730_001	Maker00005189	NaN	NaN	NaN	2103	516.5	1585
transcript:GSMUA_Achr11T23670_001	Maker00000369	NaN	NaN	NaN	888	217.25	669.25
transcript:GSMUA_Achr11T07160_001	Maker00026827	NaN	NaN	NaN	1389	308.25	1079.25
transcript:GSMUA_Achr11T25400_001	Maker00015793	NaN	NaN	NaN	195	43.4167	148.583
transcript:GSMUA_Achr2T03670_001	Maker00055197	0.831575	NaN	NaN	465	118.583	346.417
transcript:GSMUA_Achr2T07520_001	Maker00011455	0.530607	NaN	NaN	654	146.333	507.667
transcript:GSMUA_Achr2T07710_001	Maker00011372	1.0247	NaN	NaN	645	136.833	508.167
transcript:GSMUA_Achr2T11060_001	Maker00053590	0.175463	NaN	NaN	378	77.5833	300.417
transcript:GSMUA_Achr2T10720_001	Maker00009608	0.479036	NaN	NaN	1872	443.417	1428.58
transcript:GSMUA_Achr2T13250_001	Maker00076464	0.459251	NaN	NaN	366	91.0833	274.917
transcript:GSMUA_Achr2T14550_001	Maker00026664	1.13996	NaN	NaN	1377	318.333	1058.67
transcript:GSMUA_Achr2T09970_001	Maker00020709	NaN	NaN	NaN	1041	243.75	792.75
transcript:GSMUA_Achr2T11440_001	Maker00020480	NaN	NaN	NaN	600	131.75	466.75
transcript:GSMUA_Achr2T15390_001	Maker00078100	0.596332	NaN	NaN	1071	241.417	829.583
transcript:GSMUA_Achr2T18340_001	Maker00077521	NaN	NaN	NaN	591	131.25	456.75
transcript:GSMUA_Achr2T06190_001	Maker00016601	0.914986	NaN	NaN	864	203.417	660.583
transcript:GSMUA_Achr2T05730_001	Maker00016852	0.590978	NaN	NaN	1230	294.417	935.583
transcript:GSMUA_Achr2T15390_001	Maker00050909	0.594131	NaN	NaN	1083	244.5	838.5
transcript:GSMUA_Achr2T22600_001	Maker00037429	0.616675	NaN	NaN	1782	410.333	1371.67
transcript:GSMUA_Achr2T19690_001	Maker00004566	1.05394	NaN	NaN	531	134.667	396.333
transcript:GSMUA_Achr2T13540_001	Maker00032201	0.783792	NaN	NaN	1209	291.083	917.917
transcript:GSMUA_Achr2T09300_001	Maker00004702	0.503432	NaN	NaN	777	197.5	579.5
transcript:GSMUA_Achr2T04040_001	Maker00008808	0.436608	NaN	NaN	282	58.1667	223.833
transcript:GSMUA_Achr2T04980_001	Maker00008774	NaN	NaN	NaN	1095	259.583	827.917
transcript:GSMUA_Achr2T05520_001	Maker00064664	0.933457	NaN	NaN	627	157.083	469.917
transcript:GSMUA_Achr2T15410_001	Maker00069211	0.854061	NaN	NaN	687	165.917	521.083
transcript:GSMUA_Achr2T16330_001	Maker00068952	0.498991	NaN	NaN	447	98.5	348.5
transcript:GSMUA_Achr2T09550_001	Maker00000421	0.944375	NaN	NaN	1377	350	1027
transcript:GSMUA_Achr2T19740_001	Maker00061384	1.16986	NaN	NaN	963	220.5	742.5
transcript:GSMUA_Achr2T12350_001	Maker00005039	0.428821	NaN	NaN	240	50.1667	189.833
transcript:GSMUA_Achr2T12580_001	Maker00005148	NaN	NaN	NaN	399	87.75	309.75
transcript:GSMUA_Achr2T19010_001	Maker00067949	0.861641	NaN	NaN	285	63.9167	221.083
transcript:GSMUA_Achr2T12580_001	Maker00005148	NaN	NaN	NaN	399	87.75	309.75
transcript:GSMUA_Achr2T12930_001	Maker00061549	0.728157	NaN	NaN	453	110.5	342.5
transcript:GSMUA_Achr3T32220_001	Maker00034296	0.961995	NaN	NaN	402	92.6667	309.333
transcript:GSMUA_Achr3T09860_001	Maker00040849	0.887472	NaN	NaN	1239	270.167	968.833
transcript:GSMUA_Achr3T10120_001	Maker00040733	0.69285	NaN	NaN	1233	304.667	928.333
transcript:GSMUA_Achr3T30110_001	Maker00045204	NaN	NaN	NaN	1071	248.583	820.917
transcript:GSMUA_Achr3T30150_001	Maker00045324	0.549963	NaN	NaN	285	65.4167	219.583
transcript:GSMUA_Achr3T30360_001	Maker00044639	1.49725	NaN	NaN	612	143.083	468.917
transcript:GSMUA_Achr3T28310_001	Maker00044790	0.967407	NaN	NaN	759	171.167	587.833
transcript:GSMUA_Achr3T09860_001	Maker00045090	0.8979	NaN	NaN	1212	262.25	949.75
transcript:GSMUA_Achr3T10060_001	Maker00044922	0.628586	NaN	NaN	831	184.667	646.333
transcript:GSMUA_Achr3T22700_001	Maker00005678	0.371788	NaN	NaN	978	228.667	749.333
transcript:GSMUA_Achr3T18410_001	Maker00071918	0.0978585	NaN	NaN	66	11.5	54.5
transcript:GSMUA_Achr3T28930_001	Maker00072068	0.631	NaN	NaN	1032	233.333	798.667
transcript:GSMUA_Achr3T29490_001	Maker00047168	0.470854	NaN	NaN	273	65.6667	207.333
transcript:GSMUA_Achr3T04660_001	Maker00069523	0.819639	NaN	NaN	1539	356.083	1182.92
transcript:GSMUA_Achr3T23090_001	Maker00054159	NaN	NaN	NaN	1971	471.75	1497.75
transcript:GSMUA_Achr3T08360_001	Maker00025377	0.44781	NaN	NaN	1665	382.083	1282.92
transcript:GSMUA_Achr3T04970_001	Maker00025298	0.416164	NaN	NaN	2679	642.083	2036.92
transcript:GSMUA_Achr3T00660_001	Maker00022876	0.889146	NaN	NaN	930	219.25	710.75
transcript:GSMUA_Achr3T00040_001	Maker00022837	1.08863	NaN	NaN	1191	290.833	900.167
transcript:GSMUA_Achr3T26560_001	Maker00022734	1.21973	NaN	NaN	1863	442	1421
transcript:GSMUA_Achr3T29490_001	Maker00035322	0.369932	NaN	NaN	918	215.417	702.583
transcript:GSMUA_Achr3T03470_001	Maker00004350	1.11752	NaN	NaN	666	162.25	503.75
transcript:GSMUA_Achr3T18630_001	Maker00068715	0.538489	NaN	NaN	2622	618.917	2003.08
transcript:GSMUA_Achr3T26090_001	Maker00058177	0.675566	NaN	NaN	2208	481.833	1726.17
transcript:GSMUA_Achr3T19230_001	Maker00017493	NaN	NaN	NaN	1350	327.667	1020.83
transcript:GSMUA_Achr3T08390_001	Maker00052043	0.798223	NaN	NaN	1005	245.917	759.083
transcript:GSMUA_Achr3T22690_001	Maker00005493	0.90886	NaN	NaN	441	103.083	337.917
transcript:GSMUA_Achr3T12920_001	Maker00000844	0.705712	NaN	NaN	537	131	406
transcript:GSMUA_Achr4T14600_001	Maker00031872	NaN	NaN	NaN	972	225	744
transcript:GSMUA_Achr4T13200_001	Maker00012350	0.740247	NaN	NaN	996	232.417	763.583
transcript:GSMUA_Achr4T03120_001	Maker00031872	NaN	NaN	NaN	843	192.083	649.417
transcript:GSMUA_Achr4T14580_001	Maker00040746	0.5883	NaN	NaN	981	223.917	757.083
transcript:GSMUA_Achr4T13350_001	Maker00044514	0.565539	NaN	NaN	450	115.75	334.25
transcript:GSMUA_Achr4T20050_001	Maker00019398	0.528336	NaN	NaN	753	186.917	566.083
transcript:GSMUA_Achr4T10860_001	Maker00034645	0.963108	NaN	NaN	966	232.75	733.25
transcript:GSMUA_Achr4T05590_001	Maker00071293	0.914256	NaN	NaN	2442	549.5	1892.5
transcript:GSMUA_Achr4T14910_001	Maker00039895	1.06645	NaN	NaN	966	220.333	745.667
transcript:GSMUA_Achr4T15290_001	Maker00069863	0.56876	NaN	NaN	651	149.75	501.25
transcript:GSMUA_Achr4T23660_001	Maker00021562	0.759275	NaN	NaN	1674	386.167	1287.83
transcript:GSMUA_Achr4T01560_001	Maker00054150	NaN	NaN	NaN	879	201.333	674.667
transcript:GSMUA_Achr4T23000_001	Maker00021630	0.477325	NaN	NaN	324	74.0833	249.917
transcript:GSMUA_Achr4T31920_001	Maker00020354	0.628756	NaN	NaN	1413	322	1091
transcript:GSMUA_Achr4T30470_001	Maker00020709	NaN	NaN	NaN	483	115.583	362.917
transcript:GSMUA_Achr4T04730_001	Maker00051302	0.928027	NaN	NaN	882	210.5	671.5
transcript:GSMUA_Achr4T15390_001	Maker00023346	0.999717	NaN	NaN	852	195.417	656.583
transcript:GSMUA_Achr4T22570_001	Maker00070850	0.0590553	NaN	NaN	381	77.25	303.75
transcript:GSMUA_Achr4T29260_001	Maker00037099	0.684327	NaN	NaN	2262	550	1712
transcript:GSMUA_Achr4T17600_001	Maker00032226	0.0855305	NaN	NaN	1224	304.417	919.583
transcript:GSMUA_Achr4T23790_001	Maker00057881	0.658548	NaN	NaN	1188	274.833	913.167
transcript:GSMUA_Achr4T32250_001	Maker00028733	0.614804	NaN	NaN	633	153.167	479.833
transcript:GSMUA_Achr5T06870_001	Maker00070553	0.77197	NaN	NaN	393	86.5	306.5
transcript:GSMUA_Achr5T08070_001	Maker00053502	0.944	NaN	NaN	393	91	302
transcript:GSMUA_Achr5T07400_001	Maker00055601	0.806389	NaN	NaN	840	207.167	632.833
transcript:GSMUA_Achr5T08990_001	Maker00053512	0.883355	NaN	NaN	414	103.167	310.833
transcript:GSMUA_Achr5T28070_001	Maker00055935	1.0012	NaN	NaN	198	46.75	151.25
transcript:GSMUA_Achr5T28660_001	Maker00055618	NaN	NaN	NaN	783	202	579.5
transcript:GSMUA_Achr5T24260_001	Maker00023044	0.304257	NaN	NaN	510	114.833	395.167
transcript:GSMUA_Achr5T15870_001	Maker00038414	0.802777	NaN	NaN	1626	404.167	1221.83
transcript:GSMUA_Achr5T22540_001	Maker00054215	0.321314	NaN	NaN	147	40.5	106.5
transcript:GSMUA_Achr5T05730_001	Maker00054112	1.09744	NaN	NaN	1095	257.167	837.833
transcript:GSMUA_Achr5T10390_001	Maker00013359	1.46948	NaN	NaN	879	202.667	676.333
transcript:GSMUA_Achr5T14360_001	Maker00013364	1.05308	NaN	NaN	1401	307.583	1093.42
transcript:GSMUA_Achr5T07220_001	Maker00054223	0.400862	NaN	NaN	306	61.25	244.75
transcript:GSMUA_Achr5T27270_001	Maker00010024	0.340777	NaN	NaN	351	77.75	273.25
transcript:GSMUA_Achr5T07960_001	Maker00053867	NaN	NaN	NaN	1800	401	1397.5
transcript:GSMUA_Achr5T09960_001	Maker00020443	NaN	NaN	NaN	882	203	676
transcript:GSMUA_Achr5T06950_001	Maker00022616	0.177292	NaN	NaN	1464	344.583	1119.42
transcript:GSMUA_Achr5T08180_001	Maker00077666	1.19769	NaN	NaN	399	99.1667	299.833
transcript:GSMUA_Achr5T27780_001	Maker00044019	NaN	NaN	NaN	696	164.75	526.75
transcript:GSMUA_Achr5T18660_001	Maker00078751	0.588646	NaN	NaN	1557	350.917	1206.08
transcript:GSMUA_Achr5T00740_001	Maker00039200	0.376181	NaN	NaN	2568	619.167	1948.83
transcript:GSMUA_Achr5T12710_001	Maker00035711	0.738047	NaN	NaN	726	178.083	547.917
transcript:GSMUA_Achr5T12200_001	Maker00037809	0.389418	NaN	NaN	897	215	682
transcript:GSMUA_Achr5T12270_001	Maker00046193	0.192644	NaN	NaN	603	133.583	469.417
transcript:GSMUA_Achr5T13460_001	Maker00045972	0.757666	NaN	NaN	1125	270.167	854.833
transcript:GSMUA_Achr5T10120_001	Maker00037270	NaN	NaN	NaN	1713	420.833	1290.67
transcript:GSMUA_Achr5T24740_001	Maker00029272	0.723193	NaN	NaN	360	81.8333	278.167
transcript:GSMUA_Achr5T29600_001	Maker00000369	NaN	NaN	NaN	960	232.583	725.917
transcript:GSMUA_Achr5T06060_001	Maker00061601	NaN	NaN	NaN	402	92.1667	308.333
transcript:GSMUA_Achr5T14660_001	Maker00040974	0.801133	NaN	NaN	453	107.833	345.167
transcript:GSMUA_Achr5T07220_001	Maker00000867	0.493892	NaN	NaN	306	60	246
transcript:GSMUA_Achr5T29050_001	Maker00000973	0.541609	NaN	NaN	384	81.75	302.25
transcript:GSMUA_Achr6T34340_001	Maker00042772	0.856929	NaN	NaN	609	140.083	468.917
transcript:GSMUA_Achr6T26470_001	Maker00044973	0.605761	NaN	NaN	1170	286.5	883.5
transcript:GSMUA_Achr6T30870_001	Maker00044986	0.511788	NaN	NaN	756	178.417	577.583
transcript:GSMUA_Achr6T19610_001	Maker00071820	0.738072	NaN	NaN	225	54.6667	170.333
transcript:GSMUA_Achr6T23890_001	Maker00072152	0.39801	NaN	NaN	1320	309.25	1010.75
transcript:GSMUA_Achr6T27840_001	Maker00055850	0.41128	NaN	NaN	237	54.5833	182.417
transcript:GSMUA_Achr6T28420_001	Maker00055687	0.540285	NaN	NaN	1176	282.667	893.333
transcript:GSMUA_Achr6T35340_001	Maker00055591	NaN	NaN	NaN	555	138.083	415.417
transcript:GSMUA_Achr6T25030_001	Maker00053691	NaN	NaN	NaN	1185	276.667	906.833
transcript:GSMUA_Achr6T31230_001	Maker00069488	0.13945	NaN	NaN	99	20.4167	78.5833
transcript:GSMUA_Achr6T33770_001	Maker00013936	NaN	NaN	NaN	1461	358.583	1100.92
transcript:GSMUA_Achr6T14090_001	Maker00068539	0.87993	NaN	NaN	396	87.75	308.25
transcript:GSMUA_Achr6T12630_001	Maker00068716	0.421187	NaN	NaN	474	109.917	364.083
transcript:GSMUA_Achr6T12780_001	Maker00068731	0.446583	NaN	NaN	1731	393.75	1337.25
transcript:GSMUA_Achr6T13730_001	Maker00004165	NaN	NaN	NaN	630	160.083	468.417
transcript:GSMUA_Achr6T13190_001	Maker00012880	1.1055	NaN	NaN	1110	242	868
transcript:GSMUA_Achr6T27620_001	Maker00028278	NaN	NaN	NaN	1251	306.417	943.083
transcript:GSMUA_Achr6T10920_001	Maker00008734	0.896176	NaN	NaN	501	117.917	383.083
transcript:GSMUA_Achr6T03510_001	Maker00068031	0.280476	NaN	NaN	438	96.8333	341.167
transcript:GSMUA_Achr6T00570_001	Maker00069026	0.782014	NaN	NaN	1311	325.833	985.167
transcript:GSMUA_Achr6T00670_001	Maker00068985	0.617828	NaN	NaN	210	45.0833	164.917
transcript:GSMUA_Achr6T18240_001	Maker00017493	NaN	NaN	NaN	1371	332.583	1036.92
transcript:GSMUA_Achr6T20150_001	Maker00022514	NaN	NaN	NaN	726	176.667	547.833
transcript:GSMUA_Achr6T35440_001	Maker00000627	0.57246	NaN	NaN	1293	331.667	961.333
transcript:GSMUA_Achr6T33900_001	Maker00001097	1.15593	NaN	NaN	912	220.917	691.083
transcript:GSMUA_Achr6T34380_001	Maker00000750	0.345623	NaN	NaN	930	209	721
transcript:GSMUA_Achr6T34010_001	Maker00031515	0.180909	NaN	NaN	201	48.5833	152.417
transcript:GSMUA_Achr6T34030_001	Maker00031441	0.271602	NaN	NaN	627	149	478
transcript:GSMUA_Achr6T26470_001	Maker00000848	NaN	NaN	NaN	804	197.833	594.167
transcript:GSMUA_Achr7T26300_001	Maker00064328	1.0518	NaN	NaN	951	224.5	726.5
transcript:GSMUA_Achr7T27550_001	Maker00040766	1.22692	NaN	NaN	999	245.583	753.417
transcript:GSMUA_Achr7T27540_001	Maker00031872	NaN	NaN	NaN	990	229.667	757.333
transcript:GSMUA_Achr7T18030_001	Maker00064439	0.52808	NaN	NaN	558	132.417	425.583
transcript:GSMUA_Achr7T06450_001	Maker00019225	0.938126	NaN	NaN	486	118.917	367.083
transcript:GSMUA_Achr7T22200_001	Maker00034548	0.425748	NaN	NaN	420	98.5833	321.417
transcript:GSMUA_Achr7T06640_001	Maker00039448	NaN	NaN	NaN	972	209.25	761.25
transcript:GSMUA_Achr7T23140_001	Maker00071093	0.338971	NaN	NaN	2682	641.417	2040.58
transcript:GSMUA_Achr7T23550_001	Maker00072452	0.447113	NaN	NaN	213	52.9167	160.083
transcript:GSMUA_Achr7T24570_001	Maker00020821	0.738149	NaN	NaN	1668	393.417	1274.58
transcript:GSMUA_Achr7T14220_001	Maker00016296	0.913881	NaN	NaN	336	79.3333	256.667
transcript:GSMUA_Achr7T15240_001	Maker00016227	NaN	NaN	NaN	969	232.083	733.917
transcript:GSMUA_Achr7T13060_001	Maker00046401	NaN	NaN	NaN	729	178.25	549.25
transcript:GSMUA_Achr7T00100_001	Maker00021407	1.03994	NaN	NaN	774	199.833	574.167
transcript:GSMUA_Achr7T07260_001	Maker00026641	0.902301	NaN	NaN	1305	323.667	981.333
transcript:GSMUA_Achr7T04410_001	Maker00047299	NaN	NaN	NaN	513	110.583	400.917
transcript:GSMUA_Achr7T00100_001	Maker00020592	0.652656	NaN	NaN	1161	276.333	884.667
transcript:GSMUA_Achr7T21710_001	Maker00039199	0.371404	NaN	NaN	399	84.9167	314.083
transcript:GSMUA_Achr7T23980_001	Maker00023402	0.587525	NaN	NaN	501	117.833	383.167
transcript:GSMUA_Achr7T25730_001	Maker00023462	0.695579	NaN	NaN	387	88.8333	298.167
transcript:GSMUA_Achr7T19360_001	Maker00065566	0.288275	NaN	NaN	1113	261	852
transcript:GSMUA_Achr7T04340_001	Maker00009098	0.425699	NaN	NaN	429	98.8333	330.167
transcript:GSMUA_Achr7T16750_001	Maker00037586	0.898286	NaN	NaN	1140	281.5	858.5
transcript:GSMUA_Achr7T05760_001	Maker00037353	0.399642	NaN	NaN	1866	476.417	1389.58
transcript:GSMUA_Achr7T03780_001	Maker00058262	0.026605	NaN	NaN	264	53.5833	210.417
transcript:GSMUA_Achr7T24450_001	Maker00004682	0.290566	NaN	NaN	117	27.75	89.25
transcript:GSMUA_Achr7T07720_001	Maker00069159	0.172949	NaN	NaN	441	83.8333	357.167
transcript:GSMUA_Achr7T03240_001	Maker00003581	1.02888	NaN	NaN	915	220.667	694.333
transcript:GSMUA_Achr7T04860_001	Maker00015195	0.943181	NaN	NaN	1584	371.75	1212.25
transcript:GSMUA_Achr8T03390_001	Maker00042739	1.20148	NaN	NaN	678	159.25	518.75
transcript:GSMUA_Achr8T32900_001	Maker00010726	0.487334	NaN	NaN	492	111.583	380.417
transcript:GSMUA_Achr8T03390_001	Maker00044258	0.972968	NaN	NaN	681	161.167	519.833
transcript:GSMUA_Achr8T19950_001	Maker00016181	NaN	NaN	NaN	1422	332	1088.5
transcript:GSMUA_Achr8T15590_001	Maker00055875	NaN	NaN	NaN	1374	343.5	1029
transcript:GSMUA_Achr8T07310_001	Maker00054159	NaN	NaN	NaN	2148	513.083	1633.42
transcript:GSMUA_Achr8T19880_001	Maker00033249	0.438874	NaN	NaN	258	54.8333	203.167
transcript:GSMUA_Achr8T23300_001	Maker00025247	0.3499	NaN	NaN	1287	312.167	974.833
transcript:GSMUA_Achr8T19420_001	Maker00016314	0.620854	NaN	NaN	1077	249.083	827.917
transcript:GSMUA_Achr8T01610_001	Maker00077944	0.685027	NaN	NaN	1089	267.583	821.417
transcript:GSMUA_Achr8T15030_001	Maker00077521	NaN	NaN	NaN	591	131.667	456.333
transcript:GSMUA_Achr8T01600_001	Maker00013988	0.732399	NaN	NaN	921	239.417	681.583
transcript:GSMUA_Achr8T12010_001	Maker00038960	0.66451	NaN	NaN	630	150.167	479.833
transcript:GSMUA_Achr8T16710_001	Maker00004439	0.767426	NaN	NaN	363	82	281
transcript:GSMUA_Achr8T14360_001	Maker00038952	0.676146	NaN	NaN	348	77.1667	270.833
transcript:GSMUA_Achr8T03640_001	Maker00051089	0.323504	NaN	NaN	1053	248.75	804.25
transcript:GSMUA_Achr8T02090_001	Maker00000287	0.502289	NaN	NaN	1896	457	1439
transcript:GSMUA_Achr8T02110_001	Maker00000618	1.09604	NaN	NaN	1857	405.917	1451.08
transcript:GSMUA_Achr8T28990_001	Maker00000426	1.38931	NaN	NaN	1020	229.833	790.167
transcript:GSMUA_Achr8T05570_001	Maker00052154	0.546745	NaN	NaN	1026	234.75	791.25
transcript:GSMUA_Achr8T20600_001	Maker00001134	1.19262	NaN	NaN	714	177.5	536.5
transcript:GSMUA_Achr8T09340_001	Maker00005436	0.49241	NaN	NaN	408	101	307
transcript:GSMUA_Achr9T28180_001	Maker00040737	NaN	NaN	NaN	894	229.083	663.417
transcript:GSMUA_Achr9T26110_001	Maker00034297	0.442271	NaN	NaN	1647	387.75	1259.25
transcript:GSMUA_Achr9T17170_001	Maker00044268	0.796397	NaN	NaN	1068	235.417	832.583
transcript:GSMUA_Achr9T12710_001	Maker00056631	0.117625	NaN	NaN	444	101.833	342.167
transcript:GSMUA_Achr9T28180_001	Maker00044947	NaN	NaN	NaN	900	231	667.5
transcript:GSMUA_Achr9T20130_001	Maker00034590	0.893197	NaN	NaN	624	151.5	472.5
transcript:GSMUA_Achr9T21400_001	Maker00055428	0.994218	NaN	NaN	825	215.25	609.75
transcript:GSMUA_Achr9T08010_001	Maker00055891	1.06244	NaN	NaN	456	106	350
transcript:GSMUA_Achr9T04580_001	Maker00055935	1.27541	NaN	NaN	198	46.1667	151.833
transcript:GSMUA_Achr9T22320_001	Maker00069404	0.489318	NaN	NaN	879	208	671
transcript:GSMUA_Achr9T04150_001	Maker00069412	0.178919	NaN	NaN	1608	395	1213
transcript:GSMUA_Achr9T09360_001	Maker00055503	1.2493	NaN	NaN	696	158.083	537.917
transcript:GSMUA_Achr9T12600_001	Maker00054150	NaN	NaN	NaN	804	183.583	617.417
transcript:GSMUA_Achr9T14310_001	Maker00021644	NaN	NaN	NaN	366	93.5833	270.917
transcript:GSMUA_Achr9T15270_001	Maker00025247	0.383852	NaN	NaN	1326	321.083	1004.92
transcript:GSMUA_Achr9T24010_001	Maker00022735	0.598212	NaN	NaN	570	141	429
transcript:GSMUA_Achr9T04150_001	Maker00078464	0.11569	NaN	NaN	1557	380.167	1176.83
transcript:GSMUA_Achr9T04390_001	Maker00077994	0.779403	NaN	NaN	687	166.917	520.083
transcript:GSMUA_Achr9T30620_001	Maker00038816	0.332792	NaN	NaN	237	57.1667	179.833
transcript:GSMUA_Achr9T30720_001	Maker00038909	0.727165	NaN	NaN	516	119.167	396.833
transcript:GSMUA_Achr9T11800_001	Maker00023396	0.731748	NaN	NaN	537	120.417	416.583
transcript:GSMUA_Achr9T12110_001	Maker00023293	0.695894	NaN	NaN	1533	356.833	1176.17
transcript:GSMUA_Achr9T00220_001	Maker00028924	0.705666	NaN	NaN	1023	225	798
transcript:GSMUA_Achr9T30620_001	Maker00022322	0.36053	NaN	NaN	240	58.9167	181.083
transcript:GSMUA_Achr9T30640_001	Maker00022301	NaN	NaN	NaN	594	145	440
transcript:GSMUA_Achr9T10670_001	Maker00001134	1.21406	NaN	NaN	810	198.083	611.917
transcript:GSMUA_Achr9T05990_001	Maker00000848	NaN	NaN	NaN	804	190.417	601.583
transcript:GSMUA_Achr9T13080_001	Maker00052051	0.150267	NaN	NaN	75	16.25	58.75
transcript:GSMUA_Achr9T05900_001	Maker00031479	0.318533	NaN	NaN	825	188.917	636.083
transcript:GSMUA_Achr9T03340_001	Maker00000973	0.404806	NaN	NaN	1842	387.25	1454.75
transcript:GSMUA_Achr9T03880_001	Maker00001020	0.532322	NaN	NaN	252	59.8333	192.167
transcript:GSMUA_Achr9T03960_001	Maker00001035	0.0649318	NaN	NaN	1002	219.583	782.417
transcript:GSMUA_Achr8T21140_001	Maker00070584	2.39756	0.834745	2.8722	1434	326.833	1107.17
transcript:GSMUA_Achr6T25380_001	Maker00055824	2.85629	1.01532	2.81319	765	186.5	578.5
transcript:GSMUA_Achr5T07330_001	Maker00070584	2.17348	0.799505	2.71853	1401	321.833	1079.17
transcript:GSMUA_Achr6T06530_001	Maker00051558	2.37725	1.06142	2.23968	1275	305.833	969.167
transcript:GSMUA_Achr3T32200_001	Maker00034316	3.49586	1.61969	2.15835	366	86.9167	279.083
transcript:GSMUA_Achr5T10280_001	Maker00037528	3.86984	1.82427	2.1213	450	106.583	343.417
transcript:GSMUA_Achr9T02000_001	Maker00057878	1.8223	0.944822	1.92873	2073	475.917	1597.08
transcript:GSMUA_Achr4T21100_001	Maker00075159	1.81929	0.947151	1.9208	1014	248.667	765.333
transcript:GSMUA_Achr1T03720_001	Maker00037528	3.78466	1.99489	1.89718	414	94.5	319.5
transcript:GSMUA_Achr1T19680_001	Maker00019261	3.69875	2.09975	1.76152	1179	270.333	908.667
transcript:GSMUA_Achr9T10660_001	Maker00075159	1.78041	1.01748	1.74982	1017	249.167	767.833
transcript:GSMUA_Achr1T22300_001	Maker00050971	2.04633	1.25882	1.62559	513	116.667	396.333
transcript:GSMUA_Achr6T32300_001	Maker00044019	1.05217	0.651562	1.61485	510	118.667	391.333
transcript:GSMUA_Achr10T10670_001	Maker00057950	2.81644	1.77165	1.58973	489	116.167	372.833
transcript:GSMUA_Achr10T30330_001	Maker00032163	1.63029	1.04997	1.5527	666	147.333	518.667
transcript:GSMUA_Achr7T21030_001	Maker00071861	1.77975	1.14708	1.55155	666	161.417	504.583
transcript:GSMUA_Achr4T26440_001	Maker00059023	3.1992	2.10555	1.51941	1278	289	989
transcript:GSMUA_Achr1T23360_001	Maker00035363	2.23275	1.57751	1.41536	3000	738.333	2261.67
transcript:GSMUA_Achr4T00460_001	Maker00071861	1.84905	1.34244	1.37738	774	181.667	592.333
transcript:GSMUA_Achr6T06700_001	Maker00064505	1.73512	1.3445	1.29054	402	92.25	309.75
transcript:GSMUA_Achr5T08000_001	Maker00077627	2.77618	2.15129	1.29047	3378	745.917	2632.08
transcript:GSMUA_Achr7T07690_001	Maker00019061	1.85843	1.45201	1.27991	222	55.8333	166.167
transcript:GSMUA_Achr8T31740_001	Maker00002571	2.68287	2.22723	1.20458	447	107.167	339.833
transcript:GSMUA_Achr7T05100_001	Maker00035363	2.18154	1.85111	1.1785	2985	734.583	2250.42
transcript:GSMUA_Achr9T03600_001	Maker00078010	0.828491	0.720028	1.15064	1461	354.333	1106.67
transcript:GSMUA_Achr8T02300_001	Maker00078010	0.821577	0.718438	1.14356	1461	360.75	1100.25
transcript:GSMUA_Achr3T25700_001	Maker00044028	0.383345	0.357218	1.07314	162	39	123
transcript:GSMUA_Achr10T26610_001	Maker00006121	1.41497	1.37961	1.02563	1362	302.25	1059.75
transcript:GSMUA_Achr7T20740_001	Maker00071590	2.31609	2.31684	0.999674	1119	275.083	843.917
transcript:GSMUA_Achr1T03960_001	Maker00052054	1.29157	1.31016	0.985812	1023	259.583	763.417
transcript:GSMUA_Achr8T19120_001	Maker00071296	0.892395	0.91806	0.972045	909	219.083	689.917
transcript:GSMUA_Achr10T00740_001	Maker00078010	1.4153	1.50606	0.93974	369	91.25	277.75
transcript:GSMUA_Achr7T10520_001	Maker00006121	1.51386	1.62713	0.930387	1827	415.083	1411.92
transcript:GSMUA_Achr8T06040_001	Maker00057782	1.04101	1.12987	0.921358	1347	328.917	1018.08
transcript:GSMUA_Achr6T24000_001	Maker00068695	0.928097	1.01631	0.913203	885	240.917	644.083
transcript:GSMUA_Achr6T32080_001	Maker00069655	0.437219	0.47926	0.91228	489	130.833	358.167
transcript:GSMUA_Achr10T10450_001	Maker00005604	0.5222	0.572477	0.912178	444	123	321
transcript:GSMUA_Achr11T20930_001	Maker00000441	0.743258	0.816203	0.910629	621	160.333	460.667
transcript:GSMUA_Achr11T09090_001	Maker00010238	0.321503	0.360845	0.89097	519	132.083	386.917
transcript:GSMUA_Achr10T26960_001	Maker00010152	0.791209	0.888247	0.890753	372	99.4167	272.583
transcript:GSMUA_Achr3T24830_001	Maker00057782	1.01529	1.15301	0.880555	1347	328.5	1018.5
transcript:GSMUA_Achr10T04670_001	Maker00010238	0.318014	0.361379	0.880002	612	158.667	453.333
transcript:GSMUA_Achr4T32870_001	Maker00020521	0.808972	0.936477	0.863846	1737	382.833	1354.17
transcript:GSMUA_Achr3T08430_001	Maker00067559	0.455702	0.527797	0.863403	471	110.833	360.167
transcript:GSMUA_Achr7T19660_001	Maker00031942	0.883102	1.06805	0.826837	837	210.583	626.417
transcript:GSMUA_Achr6T19480_001	Maker00022968	0.769382	0.936197	0.821817	1236	341.75	894.25
transcript:GSMUA_Achr10T19970_001	Maker00037213	1.05663	1.28972	0.81927	519	120.333	398.667
transcript:GSMUA_Achr11T23990_001	Maker00000335	0.743683	0.910137	0.817111	471	122.833	348.167
transcript:GSMUA_Achr2T05010_001	Maker00065588	0.271872	0.333759	0.814575	168	40.8333	127.167
transcript:GSMUA_Achr1T01450_001	Maker00036051	0.440075	0.543756	0.809324	357	95.6667	261.333
transcript:GSMUA_Achr3T24680_001	Maker00047114	0.590529	0.73512	0.80331	414	96.75	317.25
transcript:GSMUA_Achr7T03500_001	Maker00008299	0.672968	0.841022	0.800179	636	170.417	465.583
transcript:GSMUA_Achr2T10570_001	Maker00043904	0.77169	0.968053	0.797156	336	82	254
transcript:GSMUA_Achr11T09090_001	Maker00071334	0.303934	0.382487	0.794624	510	131.833	378.167
transcript:GSMUA_Achr8T19860_001	Maker00070621	0.508301	0.641423	0.792459	396	93.75	302.25
transcript:GSMUA_Achr2T08290_001	Maker00061067	0.629433	0.795175	0.791566	306	72.4167	233.583
transcript:GSMUA_Achr9T22010_001	Maker00034579	0.664447	0.848572	0.783018	876	206.5	669.5
transcript:GSMUA_Achr4T32970_001	Maker00032286	0.485155	0.62105	0.781185	315	68.6667	246.333
transcript:GSMUA_Achr10T23230_001	Maker00004774	0.784532	1.00449	0.781026	465	116.083	348.917
transcript:GSMUA_Achr5T06100_001	Maker00067831	0.692373	0.897916	0.771088	417	118.917	298.083
transcript:GSMUA_Achr7T03290_001	Maker00071334	0.400257	0.519592	0.77033	606	155.167	450.833
transcript:GSMUA_Achr5T22220_001	Maker00071590	2.33476	3.06549	0.761627	1323	331	992
transcript:GSMUA_Achr11T25310_001	Maker00040064	0.443897	0.58355	0.760685	369	90.4167	278.583
transcript:GSMUA_Achr3T14410_001	Maker00047299	1.53134	2.01695	0.759232	492	105.5	386.5
transcript:GSMUA_Achr3T13050_001	Maker00035636	0.449514	0.592296	0.758935	627	140	487
transcript:GSMUA_Achr8T22260_001	Maker00067559	0.452471	0.596371	0.758707	471	111.417	359.583
transcript:GSMUA_Achr11T25310_001	Maker00015743	0.640523	0.847645	0.75565	504	128.667	375.333
transcript:GSMUA_Achr1T13630_001	Maker00011073	0.658388	0.872824	0.75432	1338	343.5	994.5
transcript:GSMUA_Achr2T06460_001	Maker00011553	0.550669	0.732583	0.751682	462	100.333	361.667
transcript:GSMUA_Achr8T00840_001	Maker00068372	0.428706	0.570601	0.751323	645	142.25	502.75
transcript:GSMUA_Achr2T10570_001	Maker00020558	0.782107	1.0419	0.750656	309	76.6667	232.333
transcript:GSMUA_Achr8T14240_001	Maker00039280	0.539155	0.718542	0.750345	912	209.833	702.167
transcript:GSMUA_Achr3T30420_001	Maker00051120	0.51156	0.682235	0.749829	330	72.9167	257.083
transcript:GSMUA_Achr10T24780_001	Maker00015903	0.614056	0.819889	0.748951	492	122.5	369.5
transcript:GSMUA_Achr11T21810_001	Maker00002672	0.801454	1.08383	0.739464	1299	314.167	984.833
transcript:GSMUA_Achr10T21480_001	Maker00059053	0.622	0.84491	0.736173	546	121	425
transcript:GSMUA_Achr5T20470_001	Maker00000423	0.551213	0.752533	0.732477	1323	301.917	1021.08
transcript:GSMUA_Achr9T08030_001	Maker00000709	0.288009	0.393653	0.731632	432	99.5833	332.417
transcript:GSMUA_Achr6T07640_001	Maker00077573	0.483234	0.661862	0.730113	342	73.9167	268.083
transcript:GSMUA_Achr5T19610_001	Maker00037381	0.845598	1.16178	0.727845	723	183.833	539.167
transcript:GSMUA_Achr8T01260_001	Maker00068564	0.884068	1.21465	0.727837	729	188	541
transcript:GSMUA_Achr11T23370_001	Maker00014342	0.663374	0.912004	0.72738	807	213.667	593.333
transcript:GSMUA_Achr4T26810_001	Maker00036051	0.402815	0.55606	0.724408	357	95.5	261.5
transcript:GSMUA_Achr8T22990_001	Maker00025390	0.281568	0.391005	0.720113	762	201.833	560.167
transcript:GSMUA_Achr11T24840_001	Maker00000629	0.582166	0.809476	0.719189	450	119.667	330.333
transcript:GSMUA_Achr11T20610_001	Maker00075776	0.611973	0.853651	0.716889	1632	407.917	1224.08
transcript:GSMUA_Achr2T02330_001	Maker00058118	0.638689	0.896597	0.712348	315	81.25	233.75
transcript:GSMUA_Achr5T20800_001	Maker00000307	0.569772	0.803937	0.708728	1770	388.083	1381.92
transcript:GSMUA_Achr3T06380_001	Maker00056616	0.53347	0.754266	0.707271	1035	222.5	812.5
transcript:GSMUA_Achr8T15210_001	Maker00078069	0.517286	0.73289	0.705816	324	73.5833	250.417
transcript:GSMUA_Achr4T32970_001	Maker00011132	0.86759	1.2325	0.703925	558	133.333	424.667
transcript:GSMUA_Achr1T03800_001	Maker00052130	0.526758	0.750028	0.702318	486	115.833	370.167
transcript:GSMUA_Achr5T13010_001	Maker00009427	0.847335	1.21125	0.699555	330	80.1667	249.833
transcript:GSMUA_Achr1T12290_001	Maker00045226	0.260586	0.372938	0.698738	348	73.1667	274.833
transcript:GSMUA_Achr4T03210_001	Maker00039072	0.51707	0.740908	0.697886	1335	321.667	1013.33
transcript:GSMUA_Achr9T07710_001	Maker00069457	0.529902	0.760385	0.696887	354	86.6667	267.333
transcript:GSMUA_Achr5T29210_001	Maker00001080	1.40604	2.01773	0.696842	906	214.083	691.917
transcript:GSMUA_Achr9T08870_001	Maker00076751	0.907198	1.30504	0.695151	1095	279.5	815.5
transcript:GSMUA_Achr3T25330_001	Maker00047101	0.680169	0.980465	0.69372	438	111.5	326.5
transcript:GSMUA_Achr4T06080_001	Maker00038883	0.591388	0.854035	0.692464	1206	284.083	921.917
transcript:GSMUA_Achr4T32880_001	Maker00060765	0.369691	0.537182	0.688205	231	60.8333	170.167
transcript:GSMUA_Achr6T33200_001	Maker00078560	0.474738	0.690743	0.687286	1794	391	1403
transcript:GSMUA_Achr11T07780_001	Maker00015075	0.721329	1.05153	0.685978	468	119.083	348.917
transcript:GSMUA_Achr8T02110_001	Maker00078560	0.585714	0.860024	0.681044	1551	337.25	1213.75
transcript:GSMUA_Achr8T01050_001	Maker00068413	0.70361	1.03385	0.680572	612	159.083	452.917
transcript:GSMUA_Achr7T25450_001	Maker00044213	0.665461	0.982502	0.677313	492	121.583	370.417
transcript:GSMUA_Achr4T22780_001	Maker00061374	0.781361	1.15488	0.676571	801	185	616
transcript:GSMUA_Achr9T03030_001	Maker00055524	0.621666	0.919741	0.675914	525	122.333	402.667
transcript:GSMUA_Achr7T13710_001	Maker00033272	0.457411	0.679172	0.673483	495	119.75	375.25
transcript:GSMUA_Achr6T13380_001	Maker00037084	0.470043	0.700547	0.670965	276	71.75	204.25
transcript:GSMUA_Achr6T14960_001	Maker00012717	0.448915	0.66914	0.670885	234	47.25	186.75
transcript:GSMUA_Achr10T19080_001	Maker00036980	0.435684	0.653894	0.666292	1167	248.833	918.167
transcript:GSMUA_Achr8T10310_001	Maker00016186	0.560337	0.841456	0.665914	423	108.417	314.583
transcript:GSMUA_Achr6T05410_001	Maker00045513	0.399307	0.603742	0.661386	345	87.4167	257.583
transcript:GSMUA_Achr6T21720_001	Maker00001344	0.381223	0.577361	0.660285	1854	442.25	1411.75
transcript:GSMUA_Achr3T07450_001	Maker00025390	0.229549	0.350004	0.655847	756	201.417	554.583
transcript:GSMUA_Achr5T25670_001	Maker00016652	0.440124	0.671394	0.655537	459	110.083	348.917
transcript:GSMUA_Achr9T20600_001	Maker00039073	0.581	0.886616	0.655301	705	180.917	524.083
transcript:GSMUA_Achr6T27850_001	Maker00069787	0.555486	0.848848	0.654399	474	112.333	361.667
transcript:GSMUA_Achr6T32080_001	Maker00055581	0.430529	0.659553	0.652759	465	123.083	341.917
transcript:GSMUA_Achr4T27380_001	Maker00059051	0.426412	0.655147	0.650864	762	171.667	590.333
transcript:GSMUA_Achr8T01490_001	Maker00077582	0.910272	1.40058	0.649924	945	232.083	712.917
transcript:GSMUA_Achr11T25710_001	Maker00005558	0.550306	0.84677	0.649889	369	94.5833	274.417
transcript:GSMUA_Achr7T11520_001	Maker00025237	0.684957	1.05452	0.649545	1590	375.333	1214.67
transcript:GSMUA_Achr5T27130_001	Maker00040064	0.360367	0.554907	0.649418	369	88.8333	280.167
transcript:GSMUA_Achr4T20680_001	Maker00078145	0.829842	1.28286	0.64687	1440	330.667	1109.33
transcript:GSMUA_Achr3T05830_001	Maker00025289	0.512136	0.791903	0.646716	291	76.3333	214.667
transcript:GSMUA_Achr10T14830_001	Maker00068670	0.344147	0.53245	0.646346	300	68.4167	231.583
transcript:GSMUA_Achr5T27640_001	Maker00055581	0.418204	0.647041	0.646333	465	123.417	341.583
transcript:GSMUA_Achr6T19500_001	Maker00071334	0.30396	0.470375	0.646208	609	158.833	450.167
transcript:GSMUA_Achr8T01600_001	Maker00078050	0.844698	1.30778	0.645904	840	216.667	623.333
transcript:GSMUA_Achr7T09680_001	Maker00003482	0.872138	1.35408	0.644082	567	141.083	425.917
transcript:GSMUA_Achr4T27860_001	Maker00004709	0.58518	0.909054	0.643724	1062	228.417	833.583
transcript:GSMUA_Achr10T05700_001	Maker00039474	0.416575	0.647794	0.643067	195	40.9167	154.083
transcript:GSMUA_Achr8T06150_001	Maker00049013	0.576214	0.897565	0.641974	603	144.417	458.583
transcript:GSMUA_Achr5T28010_001	Maker00000629	0.659898	1.03122	0.63992	450	119.417	330.583
transcript:GSMUA_Achr9T28650_001	Maker00045513	0.363627	0.569234	0.638801	354	90.25	263.75
transcript:GSMUA_Achr6T20770_001	Maker00016430	0.708176	1.10961	0.638219	939	204.167	734.833
transcript:GSMUA_Achr11T04280_001	Maker00015802	0.462048	0.724272	0.637949	2007	440.833	1566.17
transcript:GSMUA_Achr6T11000_001	Maker00037331	0.435217	0.682486	0.637693	243	65.8333	177.167
transcript:GSMUA_Achr6T04280_001	Maker00040727	0.580999	0.914277	0.635474	633	177.75	455.25
transcript:GSMUA_Achr10T14840_001	Maker00068617	0.428547	0.675459	0.634453	2187	488.667	1698.33
transcript:GSMUA_Achr5T28020_001	Maker00000547	0.461495	0.728084	0.633849	255	58.6667	196.333
transcript:GSMUA_Achr4T19390_001	Maker00000949	0.627457	0.990582	0.633422	444	106.25	337.75
transcript:GSMUA_Achr3T29420_001	Maker00008195	0.649676	1.02574	0.63337	1611	392.833	1218.17
transcript:GSMUA_Achr10T11990_001	Maker00037331	0.384704	0.607974	0.632763	561	139.833	421.167
transcript:GSMUA_Achr3T24560_001	Maker00049013	0.551928	0.872579	0.632526	594	135.417	458.583
transcript:GSMUA_Achr7T10370_001	Maker00078571	0.436086	0.69072	0.631351	588	137.167	450.833
transcript:GSMUA_Achr1T20910_001	Maker00053911	0.606459	0.960951	0.631103	405	99.8333	305.167
transcript:GSMUA_Achr3T30130_001	Maker00047186	0.588893	0.933304	0.630977	624	162.167	461.833
transcript:GSMUA_Achr7T07450_001	Maker00026636	0.484167	0.767963	0.630456	528	118.25	409.75
transcript:GSMUA_Achr7T26120_001	Maker00064271	0.333409	0.528959	0.630311	561	135.917	425.083
transcript:GSMUA_Achr5T20800_001	Maker00015802	0.466484	0.742687	0.628104	1821	399	1422
transcript:GSMUA_Achr9T22530_001	Maker00035621	0.411148	0.654781	0.627917	1800	418.25	1381.75
transcript:GSMUA_Achr2T19370_001	Maker00033333	0.487323	0.776195	0.627836	399	103.917	295.083
transcript:GSMUA_Achr5T04810_001	Maker00021535	0.439454	0.701374	0.626562	1035	242.167	792.833
transcript:GSMUA_Achr8T21850_001	Maker00061741	0.475484	0.759775	0.625822	312	72.75	239.25
transcript:GSMUA_Achr4T02850_001	Maker00046887	0.498543	0.797079	0.625463	384	95.9167	288.083
transcript:GSMUA_Achr6T02420_001	Maker00078810	0.491193	0.785824	0.625067	5181	1175.83	4005.17
transcript:GSMUA_Achr4T12310_001	Maker00038647	0.302629	0.484186	0.625025	306	72.4167	233.583
transcript:GSMUA_Achr8T21850_001	Maker00033342	0.373098	0.598267	0.623632	294	64.0833	229.917
transcript:GSMUA_Achr9T09930_001	Maker00011615	1.15289	1.85305	0.622156	1368	332.917	1035.08
transcript:GSMUA_Achr1T21930_001	Maker00044582	0.493325	0.793432	0.621762	1137	280.833	856.167
transcript:GSMUA_Achr5T13270_001	Maker00046331	0.54032	0.870286	0.620854	927	200.333	726.667
transcript:GSMUA_Achr7T19670_001	Maker00038843	0.510538	0.82245	0.620752	387	82.75	304.25
transcript:GSMUA_Achr9T08960_001	Maker00029543	0.227977	0.367597	0.620182	630	161.167	468.833
transcript:GSMUA_Achr5T22950_001	Maker00042679	0.78469	1.26671	0.61947	981	261.667	719.333
transcript:GSMUA_Achr6T15300_001	Maker00023084	0.335097	0.540957	0.619452	231	57.0833	173.917
transcript:GSMUA_Achr6T28300_001	Maker00028597	0.545665	0.882615	0.618236	3474	748.833	2725.17
transcript:GSMUA_Achr5T13780_001	Maker00029031	1.39521	2.25688	0.618201	453	101.917	351.083
transcript:GSMUA_Achr2T15470_001	Maker00040306	0.374054	0.605378	0.617886	3021	680.25	2340.75
transcript:GSMUA_Achr7T03290_001	Maker00009101	0.294507	0.476876	0.617576	630	160.583	469.417
transcript:GSMUA_Achr1T05850_001	Maker00037547	0.408138	0.661865	0.616649	1368	307.417	1060.58
transcript:GSMUA_Achr11T10080_001	Maker00078211	1.11241	1.80516	0.616238	531	118.083	412.917
transcript:GSMUA_Achr10T15570_001	Maker00068602	0.306178	0.497156	0.615858	744	187.083	556.917
transcript:GSMUA_Achr5T11800_001	Maker00033661	0.347478	0.564226	0.61585	894	231.167	662.833
transcript:GSMUA_Achr2T16820_001	Maker00022572	0.483287	0.785209	0.615489	480	122.583	357.417
transcript:GSMUA_Achr11T04400_001	Maker00004345	0.28005	0.456576	0.61337	240	54.5833	185.417
transcript:GSMUA_Achr8T21850_001	Maker00044541	0.652407	1.06748	0.611164	261	61.9167	199.083
transcript:GSMUA_Achr5T04800_001	Maker00027044	0.369906	0.60571	0.610699	855	213.167	641.833
transcript:GSMUA_Achr4T15650_001	Maker00075686	0.660185	1.08169	0.610329	1167	289.417	877.583
transcript:GSMUA_Achr9T01850_001	Maker00064502	0.435647	0.71696	0.607631	243	51.0833	191.917
transcript:GSMUA_Achr8T13730_001	Maker00069202	0.540454	0.88959	0.607531	528	137.25	390.75
transcript:GSMUA_Achr4T05590_001	Maker00039263	0.390349	0.644042	0.606092	2262	505.333	1756.67
transcript:GSMUA_Achr11T22070_001	Maker00028417	0.508521	0.839898	0.605456	573	142.667	430.333
transcript:GSMUA_Achr10T23280_001	Maker00015885	0.531986	0.882112	0.603083	828	185.417	642.583
transcript:GSMUA_Achr6T03420_001	Maker00042612	0.48741	0.808826	0.602615	1008	261.667	746.333
transcript:GSMUA_Achr8T03810_001	Maker00037647	0.513182	0.851962	0.602353	750	191	559
transcript:GSMUA_Achr5T11900_001	Maker00037322	0.923106	1.53366	0.601896	621	158	463
transcript:GSMUA_Achr8T09070_001	Maker00016652	0.403807	0.672713	0.600266	528	122.333	405.667
transcript:GSMUA_Achr9T29260_001	Maker00078177	0.591989	0.988207	0.599053	912	240.667	671.333
transcript:GSMUA_Achr3T08440_001	Maker00052069	0.234974	0.392757	0.598268	537	121.833	415.167
transcript:GSMUA_Achr6T05120_001	Maker00078571	0.406297	0.679713	0.597748	609	142.25	466.75
transcript:GSMUA_Achr8T07840_001	Maker00054399	0.525939	0.880338	0.597428	543	126.583	416.417
transcript:GSMUA_Achr3T24790_001	Maker00005680	0.407581	0.682343	0.597327	1983	445.083	1537.92
transcript:GSMUA_Achr9T17100_001	Maker00045048	0.225624	0.377826	0.597163	336	83.6667	252.333
transcript:GSMUA_Achr4T23170_001	Maker00055278	0.19911	0.333573	0.596902	297	85.4167	211.583
transcript:GSMUA_Achr1T23500_001	Maker00012368	0.447851	0.750354	0.596853	1239	286.083	952.917
transcript:GSMUA_Achr4T32120_001	Maker00011221	0.316686	0.530704	0.596728	150	34.8333	115.167
transcript:GSMUA_Achr11T09660_001	Maker00001467	0.513473	0.86126	0.596188	606	154.583	451.417
transcript:GSMUA_Achr4T15260_001	Maker00004224	0.722192	1.21293	0.595412	678	157.333	520.667
transcript:GSMUA_Achr7T26050_001	Maker00064265	0.356696	0.599103	0.595383	1020	228.833	791.167
transcript:GSMUA_Achr6T31500_001	Maker00036664	0.410918	0.690358	0.595224	360	89.75	270.25
transcript:GSMUA_Achr6T29440_001	Maker00044629	0.413875	0.695868	0.59476	1248	281	967
transcript:GSMUA_Achr8T19540_001	Maker00009440	0.324913	0.546749	0.594263	426	101.75	324.25
transcript:GSMUA_Achr7T21570_001	Maker00039292	0.610326	1.02722	0.594151	3345	727.333	2617.67
transcript:GSMUA_Achr10T22360_001	Maker00010322	0.462171	0.778377	0.593762	633	162.25	470.75
transcript:GSMUA_Achr8T02110_001	Maker00039401	0.433473	0.730312	0.593544	2400	522.583	1877.42
transcript:GSMUA_Achr11T22710_001	Maker00077690	0.554043	0.933839	0.593296	198	45.25	152.75
transcript:GSMUA_Achr1T16050_001	Maker00061755	0.260685	0.439426	0.59324	150	35.3333	114.667
transcript:GSMUA_Achr6T01920_001	Maker00022973	0.67166	1.13336	0.592628	447	118.333	328.667
transcript:GSMUA_Achr6T30100_001	Maker00023429	0.961349	1.62221	0.592616	837	200.75	636.25
transcript:GSMUA_Achr8T06060_001	Maker00005680	0.386082	0.651969	0.592179	1452	320.083	1131.92
transcript:GSMUA_Achr9T28080_001	Maker00031865	0.356724	0.603367	0.591221	363	83.8333	279.167
transcript:GSMUA_Achr3T24630_001	Maker00047061	0.406591	0.688059	0.590926	474	111.583	362.417
transcript:GSMUA_Achr4T29670_001	Maker00060622	0.568769	0.963433	0.590357	231	55	176
transcript:GSMUA_Achr3T12800_001	Maker00078914	0.34142	0.57855	0.590131	993	237.667	755.333
transcript:GSMUA_Achr7T16600_001	Maker00037565	0.465618	0.789278	0.589929	411	95.0833	315.917
transcript:GSMUA_Achr5T15410_001	Maker00052313	0.398692	0.676062	0.589727	2007	428.167	1578.83
transcript:GSMUA_Achr7T26050_001	Maker00044981	0.407596	0.692007	0.589006	540	117.833	422.167
transcript:GSMUA_Achr10T27700_001	Maker00010000	0.35601	0.604882	0.58856	381	98.75	282.25
transcript:GSMUA_Achr1T17810_001	Maker00003553	0.435715	0.741716	0.587442	711	156.75	554.25
transcript:GSMUA_Achr10T31460_001	Maker00022589	0.401374	0.683354	0.587359	3060	674.917	2385.08
transcript:GSMUA_Achr9T23380_001	Maker00064331	0.496461	0.84675	0.586314	3681	813	2868
transcript:GSMUA_Achr5T21330_001	Maker00000611	0.612272	1.04458	0.586144	411	103.333	307.667
transcript:GSMUA_Achr11T06150_001	Maker00028032	0.728003	1.2422	0.586059	1506	371.583	1134.42
transcript:GSMUA_Achr2T10270_001	Maker00060904	0.345862	0.590551	0.585661	3534	788.417	2745.58
transcript:GSMUA_Achr8T23180_001	Maker00042357	0.456309	0.779725	0.585218	516	137.167	378.833
transcript:GSMUA_Achr10T22360_001	Maker00068326	0.463036	0.792795	0.584055	633	168.917	464.083
transcript:GSMUA_Achr7T26090_001	Maker00064482	0.741319	1.26976	0.583827	456	101.167	354.833
transcript:GSMUA_Achr7T15210_001	Maker00068438	0.502954	0.861769	0.58363	993	233.917	759.083
transcript:GSMUA_Achr4T14260_001	Maker00010743	0.3734	0.640733	0.58277	513	132.5	380.5
transcript:GSMUA_Achr6T06190_001	Maker00069527	0.595948	1.02406	0.581948	1410	340.917	1069.08
transcript:GSMUA_Achr3T27590_001	Maker00064331	0.451779	0.776386	0.581901	3165	720.25	2444.75
transcript:GSMUA_Achr1T17920_001	Maker00003305	0.36597	0.629042	0.58179	732	176.333	555.667
transcript:GSMUA_Achr4T10340_001	Maker00022574	0.293162	0.504227	0.581409	603	166.167	436.833
transcript:GSMUA_Achr1T23130_001	Maker00044783	0.455374	0.787395	0.578329	846	206.833	639.167
transcript:GSMUA_Achr3T26100_001	Maker00052149	0.773194	1.33943	0.577257	549	127.75	421.25
transcript:GSMUA_Achr4T23280_001	Maker00060488	0.481277	0.833763	0.577235	942	205.333	736.667
transcript:GSMUA_Achr9T09800_001	Maker00078082	0.803436	1.39216	0.577116	510	125.5	384.5
transcript:GSMUA_Achr10T28470_001	Maker00069291	0.278872	0.483511	0.576764	1152	256.75	895.25
transcript:GSMUA_Achr4T04270_001	Maker00078009	0.610707	1.05978	0.576258	219	56.8333	162.167
transcript:GSMUA_Achr7T25700_001	Maker00034444	0.691281	1.20282	0.574719	1737	390	1347
transcript:GSMUA_Achr9T08000_001	Maker00011701	0.395705	0.688656	0.574604	162	36.25	125.75
transcript:GSMUA_Achr7T25000_001	Maker00034254	0.472749	0.822741	0.574603	834	205	629
transcript:GSMUA_Achr11T12540_001	Maker00016844	0.911425	1.58697	0.574319	1446	334.667	1111.33
transcript:GSMUA_Achr2T17060_001	Maker00022387	0.520357	0.906279	0.574169	498	120.25	377.75
transcript:GSMUA_Achr2T15350_001	Maker00069217	0.519032	0.90472	0.573693	816	187.75	628.25
transcript:GSMUA_Achr10T14660_001	Maker00003848	0.546296	0.952622	0.573465	1551	364.75	1186.25
transcript:GSMUA_Achr2T21210_001	Maker00004898	0.401097	0.700678	0.572441	408	105.417	302.583
transcript:GSMUA_Achr2T19800_001	Maker00061563	0.540836	0.944806	0.57243	1185	285.583	899.417
transcript:GSMUA_Achr4T10070_001	Maker00038662	1.24969	2.18331	0.572383	498	109.75	388.25
transcript:GSMUA_Achr1T06780_001	Maker00015233	0.500016	0.873856	0.572195	1023	282.25	740.75
transcript:GSMUA_Achr11T07740_001	Maker00015125	0.384865	0.672763	0.572066	2613	589.5	2023.5
transcript:GSMUA_Achr9T13620_001	Maker00027044	0.529758	0.926791	0.571604	849	213.333	635.667
transcript:GSMUA_Achr6T05120_001	Maker00034321	0.438173	0.767196	0.571135	660	154.75	505.25
transcript:GSMUA_Achr5T07180_001	Maker00001053	0.470311	0.823504	0.57111	2457	548.667	1908.33
transcript:GSMUA_Achr9T12790_001	Maker00054163	0.418696	0.73363	0.570718	729	170.583	558.417
transcript:GSMUA_Achr5T13460_001	Maker00052313	0.407682	0.714869	0.57029	2178	471.583	1706.42
transcript:GSMUA_Achr1T00490_001	Maker00033684	0.577539	1.01338	0.569914	570	153.083	416.917
transcript:GSMUA_Achr9T29670_001	Maker00071334	0.233887	0.410601	0.569623	507	131.25	375.75
transcript:GSMUA_Achr3T05040_001	Maker00015899	0.416782	0.731938	0.569422	849	206.833	642.167
transcript:GSMUA_Achr7T14230_001	Maker00016265	0.452683	0.795713	0.568902	171	39.0833	131.917
transcript:GSMUA_Achr7T25560_001	Maker00034287	0.385036	0.677069	0.56868	3780	819.667	2960.33
transcript:GSMUA_Achr6T13790_001	Maker00004150	0.3493	0.614432	0.568492	1221	264.25	956.75
transcript:GSMUA_Achr9T08040_001	Maker00046283	0.41987	0.738963	0.568188	165	33.3333	131.667
transcript:GSMUA_Achr7T25390_001	Maker00023481	0.614032	1.08082	0.568117	480	122.417	357.583
transcript:GSMUA_Achr4T10700_001	Maker00068045	0.373508	0.657623	0.567967	411	98	313
transcript:GSMUA_Achr6T28150_001	Maker00000626	0.727666	1.28424	0.56661	504	115.917	388.083
transcript:GSMUA_Achr5T02590_001	Maker00061549	0.34573	0.610719	0.566103	408	99.3333	308.667
transcript:GSMUA_Achr3T09040_001	Maker00033342	0.376288	0.666075	0.564933	363	79.6667	283.333
transcript:GSMUA_Achr4T31480_001	Maker00061756	0.446585	0.791015	0.564573	411	96.5	314.5
transcript:GSMUA_Achr4T09630_001	Maker00068023	0.381401	0.676134	0.564091	972	221.083	750.917
transcript:GSMUA_Achr6T14810_001	Maker00068840	0.328837	0.583026	0.564018	480	116.583	363.417
transcript:GSMUA_Achr4T12670_001	Maker00064383	0.343401	0.609201	0.563691	201	46.75	154.25
transcript:GSMUA_Achr9T18520_001	Maker00038610	0.384635	0.682463	0.563598	891	203.083	687.917
transcript:GSMUA_Achr2T11050_001	Maker00060950	0.362121	0.642885	0.563274	549	154.417	394.583
transcript:GSMUA_Achr4T16630_001	Maker00053668	0.625115	1.1098	0.56327	345	94.6667	250.333
transcript:GSMUA_Achr4T31490_001	Maker00061671	0.420136	0.746158	0.563066	216	56.4167	159.583
transcript:GSMUA_Achr11T10030_001	Maker00003650	0.314753	0.559332	0.562731	1992	458.917	1533.08
transcript:GSMUA_Achr10T13500_001	Maker00025193	0.57931	1.03	0.562439	489	125.583	363.417
transcript:GSMUA_Achr7T24100_001	Maker00034404	0.477631	0.849363	0.56234	414	95.0833	318.917
transcript:GSMUA_Achr10T13090_001	Maker00068909	0.789591	1.40424	0.562291	978	242.25	735.75
transcript:GSMUA_Achr4T31420_001	Maker00061549	0.337442	0.600283	0.562138	450	104.083	345.917
transcript:GSMUA_Achr6T29610_001	Maker00031847	0.265232	0.472173	0.561726	963	250.917	712.083
transcript:GSMUA_Achr2T16120_001	Maker00026578	0.460588	0.82024	0.561528	411	100.583	310.417
transcript:GSMUA_Achr7T26520_001	Maker00062195	0.458866	0.817422	0.561357	1299	285.583	1013.42
transcript:GSMUA_Achr8T07440_001	Maker00034699	0.346188	0.616721	0.561337	540	134.583	405.417
transcript:GSMUA_Achr6T09970_001	Maker00054415	0.475942	0.849046	0.560561	1602	349.583	1252.42
transcript:GSMUA_Achr1T21850_001	Maker00036487	0.611097	1.09052	0.56037	2130	483.083	1646.92
transcript:GSMUA_Achr4T32540_001	Maker00020447	0.726846	1.2984	0.5598	549	141.5	407.5
transcript:GSMUA_Achr7T25560_001	Maker00044515	0.356059	0.636238	0.559631	3861	835.667	3025.33
transcript:GSMUA_Achr10T15480_001	Maker00068610	0.993891	1.77775	0.559071	1764	383.75	1380.25
transcript:GSMUA_Achr7T00600_001	Maker00060488	0.464966	0.831977	0.558868	924	203.75	720.25
transcript:GSMUA_Achr5T20560_001	Maker00003947	0.413987	0.741198	0.558537	2601	560	2041
transcript:GSMUA_Achr3T07170_001	Maker00028639	0.254856	0.456504	0.558278	510	109.667	400.333
transcript:GSMUA_Achr8T08680_001	Maker00011604	0.584339	1.04821	0.557465	624	143.167	480.833
transcript:GSMUA_Achr8T16170_001	Maker00001329	0.502314	0.901756	0.557039	1194	289.25	904.75
transcript:GSMUA_Achr7T05270_001	Maker00037573	0.20465	0.36748	0.556902	498	123.917	374.083
transcript:GSMUA_Achr7T03500_001	Maker00015874	0.350996	0.630403	0.55678	636	169.25	466.75
transcript:GSMUA_Achr3T07450_001	Maker00028834	0.285478	0.513124	0.556353	861	227.833	633.167
transcript:GSMUA_Achr4T14440_001	Maker00039072	0.501915	0.902266	0.556282	1350	321.083	1028.92
transcript:GSMUA_Achr7T16360_001	Maker00016166	0.368574	0.662837	0.556056	294	76.5	217.5
transcript:GSMUA_Achr1T06090_001	Maker00076626	0.304395	0.547747	0.555721	432	114.917	317.083
transcript:GSMUA_Achr7T25560_001	Maker00046893	0.352937	0.635274	0.555566	3861	837.25	3023.75
transcript:GSMUA_Achr4T23340_001	Maker00018059	0.407913	0.734386	0.555448	240	61.75	178.25
transcript:GSMUA_Achr5T01700_001	Maker00020601	0.568482	1.02386	0.555236	1113	302.75	810.25
transcript:GSMUA_Achr9T04670_001	Maker00031537	0.468345	0.843512	0.555232	3222	718.917	2503.08
transcript:GSMUA_Achr5T23980_001	Maker00061582	0.690753	1.24429	0.555138	315	75.75	239.25
transcript:GSMUA_Achr5T04130_001	Maker00077495	0.305608	0.550828	0.554816	1620	376.333	1243.67
transcript:GSMUA_Achr2T12510_001	Maker00005142	0.618446	1.11701	0.553662	615	137.583	477.417
transcript:GSMUA_Achr9T24890_001	Maker00042831	0.402705	0.727527	0.553525	456	103.25	352.75
transcript:GSMUA_Achr8T06150_001	Maker00017564	0.494062	0.893572	0.552906	693	163.583	529.417
transcript:GSMUA_Achr8T23810_001	Maker00028773	0.669921	1.21197	0.552753	342	85.4167	256.583
transcript:GSMUA_Achr5T12760_001	Maker00038435	0.281392	0.509563	0.552222	573	144.667	428.333
transcript:GSMUA_Achr7T07690_001	Maker00069212	0.314169	0.569077	0.552067	222	56.4167	165.583
transcript:GSMUA_Achr10T15720_001	Maker00012880	1.09595	1.9852	0.552059	1035	230.083	804.917
transcript:GSMUA_Achr9T25200_001	Maker00033568	0.490999	0.889437	0.552034	390	77.75	312.25
transcript:GSMUA_Achr7T03300_001	Maker00003496	1.02933	1.86532	0.551828	1014	229.167	784.833
transcript:GSMUA_Achr11T09610_001	Maker00037331	0.211163	0.383119	0.551168	483	121.667	361.333
transcript:GSMUA_Achr10T24100_001	Maker00004658	0.46084	0.836211	0.551105	2298	524.583	1773.42
transcript:GSMUA_Achr9T05800_001	Maker00055736	0.414712	0.753347	0.550492	579	150.25	428.75
transcript:GSMUA_Achr9T05750_001	Maker00001056	0.594038	1.07917	0.550461	348	87.8333	260.167
transcript:GSMUA_Achr10T29260_001	Maker00022479	0.874675	1.59005	0.550094	2040	457.083	1582.92
transcript:GSMUA_Achr7T15850_001	Maker00004831	0.319058	0.5802	0.549911	1680	384.5	1295.5
transcript:GSMUA_Achr5T28710_001	Maker00069626	0.391267	0.711545	0.549884	249	58.75	190.25
transcript:GSMUA_Achr4T23530_001	Maker00058023	0.342105	0.622227	0.549807	3498	783.583	2714.42
transcript:GSMUA_Achr1T09100_001	Maker00021548	0.5391	0.980649	0.549738	417	90.1667	326.833
transcript:GSMUA_Achr3T25470_001	Maker00060549	0.460082	0.836971	0.549699	591	135.667	455.333
transcript:GSMUA_Achr1T19870_001	Maker00076626	0.311197	0.566348	0.54948	438	115.083	322.917
transcript:GSMUA_Achr7T23430_001	Maker00076567	0.559453	1.01842	0.549333	417	108	309
transcript:GSMUA_Achr8T04860_001	Maker00057619	0.358706	0.653401	0.548982	531	136.417	394.583
transcript:GSMUA_Achr9T10940_001	Maker00011715	0.379896	0.692178	0.548841	1344	295	1049
transcript:GSMUA_Achr1T09090_001	Maker00011365	0.447139	0.815594	0.548238	2178	520.083	1657.92
transcript:GSMUA_Achr5T20640_001	Maker00000715	0.289901	0.529415	0.547588	498	138.25	359.75
transcript:GSMUA_Achr8T23530_001	Maker00029308	0.532164	0.972424	0.547254	174	40.8333	133.167
transcript:GSMUA_Achr1T06110_001	Maker00039383	0.252797	0.46227	0.54686	297	71	226
transcript:GSMUA_Achr3T13940_001	Maker00047297	0.533944	0.9768	0.546626	273	71.4167	201.583
transcript:GSMUA_Achr7T19930_001	Maker00022380	0.298236	0.545615	0.546605	957	229.583	727.417
transcript:GSMUA_Achr9T12790_001	Maker00064846	0.657928	1.20459	0.546185	558	133.583	424.417
transcript:GSMUA_Achr11T21610_001	Maker00013370	0.264835	0.485101	0.545937	333	87.25	245.75
transcript:GSMUA_Achr6T03290_001	Maker00061829	0.403137	0.73853	0.545864	1731	437.917	1293.08
transcript:GSMUA_Achr7T26520_001	Maker00044316	0.451674	0.827472	0.545848	1308	285.333	1022.67
transcript:GSMUA_Achr7T23430_001	Maker00022363	0.550706	1.0091	0.545737	492	128	364
transcript:GSMUA_Achr7T14650_001	Maker00005968	0.541575	0.994873	0.544366	498	114.5	383.5
transcript:GSMUA_Achr4T07150_001	Maker00064265	0.355512	0.653428	0.544073	846	192.583	653.417
transcript:GSMUA_Achr4T07280_001	Maker00044639	1.14207	2.09986	0.543878	618	140.667	477.333
transcript:GSMUA_Achr6T07210_001	Maker00036464	0.370596	0.681414	0.543863	384	94.75	289.25
transcript:GSMUA_Achr7T14190_001	Maker00070621	0.625672	1.15045	0.543851	258	58.0833	199.917
transcript:GSMUA_Achr4T13470_001	Maker00035931	0.41881	0.770102	0.543836	774	197	577
transcript:GSMUA_Achr10T26840_001	Maker00078571	0.412437	0.75944	0.543081	597	141	456
transcript:GSMUA_Achr6T29440_001	Maker00042804	0.32795	0.603959	0.543002	1368	312.417	1055.58
transcript:GSMUA_Achr3T28010_001	Maker00008139	0.392702	0.723674	0.54265	219	57.0833	161.917
transcript:GSMUA_Achr10T30330_001	Maker00030244	0.431068	0.794666	0.542452	621	138.083	482.917
transcript:GSMUA_Achr10T05750_001	Maker00039393	0.444	0.818678	0.542339	261	70.75	190.25
transcript:GSMUA_Achr9T11280_001	Maker00036855	0.34182	0.630472	0.542165	1926	442.833	1483.17
transcript:GSMUA_Achr5T14170_001	Maker00046228	0.481358	0.887973	0.542087	1257	287.25	969.75
transcript:GSMUA_Achr10T19010_001	Maker00077417	0.572661	1.05642	0.542076	555	148.833	406.167
transcript:GSMUA_Achr5T20190_001	Maker00014486	0.506976	0.937333	0.540871	426	102.167	323.833
transcript:GSMUA_Achr7T01340_001	Maker00021586	0.583048	1.07811	0.540804	1353	334	1019
transcript:GSMUA_Achr7T19930_001	Maker00038693	0.300075	0.555049	0.540628	852	209.083	642.917
transcript:GSMUA_Achr1T04820_001	Maker00053774	0.690904	1.27812	0.540562	378	94.6667	283.333
transcript:GSMUA_Achr1T14960_001	Maker00078790	0.538728	0.997278	0.540198	360	81.5833	278.417
transcript:GSMUA_Achr8T08680_001	Maker00016695	0.511046	0.946295	0.540049	477	115.167	361.833
transcript:GSMUA_Achr10T04600_001	Maker00013914	0.523571	0.970799	0.53932	1344	325.25	1018.75
transcript:GSMUA_Achr5T25290_001	Maker00068409	0.291427	0.540685	0.538995	345	88.25	256.75
transcript:GSMUA_Achr7T13770_001	Maker00015901	0.314618	0.583828	0.538887	2874	642.167	2231.83
transcript:GSMUA_Achr3T10940_001	Maker00012291	0.382706	0.710183	0.538884	3564	807.833	2756.17
transcript:GSMUA_Achr8T22990_001	Maker00028834	0.28312	0.525593	0.538667	816	215.25	600.75
transcript:GSMUA_Achr2T08760_001	Maker00061028	0.463313	0.860795	0.538239	2892	705.917	2186.08
transcript:GSMUA_Achr1T16050_001	Maker00022894	0.25366	0.471456	0.538034	150	35	115
transcript:GSMUA_Achr6T06600_001	Maker00044447	0.424846	0.7898	0.537916	408	89.4167	318.583
transcript:GSMUA_Achr3T23330_001	Maker00054342	0.458291	0.852073	0.537854	435	113.25	321.75
transcript:GSMUA_Achr5T01700_001	Maker00060661	0.570364	1.06091	0.537615	1107	302.083	804.917
transcript:GSMUA_Achr7T25320_001	Maker00055670	0.399624	0.743499	0.537492	636	160.417	475.583
transcript:GSMUA_Achr2T05300_001	Maker00064651	0.554554	1.03176	0.537485	396	93.6667	302.333
transcript:GSMUA_Achr4T13900_001	Maker00047193	0.367237	0.683589	0.537219	567	160.333	406.667
transcript:GSMUA_Achr10T00970_001	Maker00033267	0.275004	0.511934	0.537186	3369	755.583	2613.42
transcript:GSMUA_Achr5T07690_001	Maker00067990	0.367845	0.684922	0.537061	1704	439.417	1264.58
transcript:GSMUA_Achr7T00600_001	Maker00070956	0.37352	0.695923	0.536726	2646	587.333	2058.67
transcript:GSMUA_Achr8T32790_001	Maker00003321	0.65689	1.22452	0.536447	573	140.167	432.833
transcript:GSMUA_Achr4T26290_001	Maker00008733	0.506809	0.945341	0.536112	1491	377	1114
transcript:GSMUA_Achr5T28840_001	Maker00000416	0.539785	1.00699	0.536036	1482	352.5	1129.5
transcript:GSMUA_Achr1T04830_001	Maker00053725	0.261116	0.487411	0.53572	1431	307.833	1123.17
transcript:GSMUA_Achr11T10030_001	Maker00077495	0.297453	0.555428	0.535537	1623	377.833	1245.17
transcript:GSMUA_Achr6T26450_001	Maker00000804	0.563295	1.05224	0.535329	621	159.417	461.583
transcript:GSMUA_Achr4T11340_001	Maker00038951	0.321083	0.59991	0.535219	1014	225	789
transcript:GSMUA_Achr9T29200_001	Maker00078297	0.296183	0.553456	0.535153	1440	324.667	1115.33
transcript:GSMUA_Achr5T07780_001	Maker00055581	0.553497	1.03477	0.534896	453	121.75	331.25
transcript:GSMUA_Achr8T22500_001	Maker00020837	0.313158	0.585498	0.534858	534	134.917	399.083
transcript:GSMUA_Achr6T32700_001	Maker00031537	0.392244	0.733531	0.534734	3210	723.167	2486.83
transcript:GSMUA_Achr7T01600_001	Maker00047055	0.307104	0.574321	0.534725	1050	237.167	812.833
transcript:GSMUA_Achr4T05270_001	Maker00071894	0.28489	0.533283	0.53422	396	90.8333	305.167
transcript:GSMUA_Achr8T27480_001	Maker00071743	0.592679	1.11031	0.533798	486	111.333	374.667
transcript:GSMUA_Achr8T07410_001	Maker00005508	0.610291	1.14331	0.533793	378	101.417	276.583
transcript:GSMUA_Achr2T21820_001	Maker00004607	0.323604	0.60655	0.533516	747	161.083	585.917
transcript:GSMUA_Achr8T03360_001	Maker00031847	0.262093	0.492078	0.532625	978	255.417	722.583
transcript:GSMUA_Achr5T28490_001	Maker00029386	0.486102	0.912806	0.532536	2502	552	1950
transcript:GSMUA_Achr10T15500_001	Maker00004113	0.502324	0.943437	0.532441	561	132.417	428.583
transcript:GSMUA_Achr7T15230_001	Maker00016147	1.22759	2.30604	0.532336	1029	246.5	782.5
transcript:GSMUA_Achr5T25320_001	Maker00040060	0.289514	0.544696	0.531515	348	91.25	256.75
transcript:GSMUA_Achr2T07690_001	Maker00011594	0.359614	0.676805	0.531341	381	88.4167	292.583
transcript:GSMUA_Achr7T10200_001	Maker00026576	0.504899	0.950521	0.531181	915	214.667	700.333
transcript:GSMUA_Achr7T10230_001	Maker00052457	0.420513	0.791709	0.531146	447	102.417	344.583
transcript:GSMUA_Achr10T10870_001	Maker00078909	0.363633	0.685192	0.530702	1041	236.167	804.833
transcript:GSMUA_Achr10T16900_001	Maker00077337	0.868205	1.63607	0.530664	864	209.417	654.583
transcript:GSMUA_Achr4T30110_001	Maker00033708	0.508307	0.958099	0.530537	528	134.333	393.667
transcript:GSMUA_Achr7T00700_001	Maker00071021	0.552564	1.04172	0.530436	243	52.25	190.75
transcript:GSMUA_Achr6T07120_001	Maker00051465	0.345708	0.651826	0.530368	1497	336.583	1160.42
transcript:GSMUA_Achr11T08510_001	Maker00039357	0.502276	0.947117	0.530322	1164	255.333	908.667
transcript:GSMUA_Achr2T19640_001	Maker00061553	0.262525	0.495034	0.530318	429	120.5	308.5
transcript:GSMUA_Achr8T00350_001	Maker00016610	0.416701	0.786187	0.530028	1941	438.833	1502.17
transcript:GSMUA_Achr7T05020_001	Maker00005768	0.415905	0.78482	0.529937	399	93.3333	305.667
transcript:GSMUA_Achr1T09090_001	Maker00021439	0.415885	0.784938	0.529832	1362	305.833	1056.17
transcript:GSMUA_Achr9T01580_001	Maker00017484	0.413559	0.780626	0.529778	615	134.5	480.5
transcript:GSMUA_Achr5T10710_001	Maker00036997	0.391872	0.739894	0.529632	372	81.5	290.5
transcript:GSMUA_Achr8T12790_001	Maker00072025	0.307862	0.582042	0.528934	2733	609.917	2123.08
transcript:GSMUA_Achr2T06410_001	Maker00016827	0.451688	0.854494	0.528602	435	96.0833	338.917
transcript:GSMUA_Achr3T14080_001	Maker00047289	0.472449	0.893925	0.52851	426	102.917	323.083
transcript:GSMUA_Achr10T19320_001	Maker00008811	0.437672	0.828245	0.528433	495	117	378
transcript:GSMUA_Achr8T00340_001	Maker00011404	0.376672	0.712819	0.528426	1386	296.333	1089.67
transcript:GSMUA_Achr1T08610_001	Maker00021434	0.234927	0.444618	0.528379	507	132.667	374.333
transcript:GSMUA_Achr11T21570_001	Maker00014486	0.495479	0.938137	0.528152	426	101.5	324.5
transcript:GSMUA_Achr11T11130_001	Maker00044697	0.502882	0.95218	0.528138	1668	380.75	1287.25
transcript:GSMUA_Achr7T20270_001	Maker00033170	0.377051	0.714119	0.527995	3405	760.833	2644.17
transcript:GSMUA_Achr1T17970_001	Maker00003353	0.24303	0.460634	0.527599	510	125.417	384.583
transcript:GSMUA_Achr5T28600_001	Maker00055883	0.408717	0.774835	0.527489	954	216.667	737.333
transcript:GSMUA_Achr4T22600_001	Maker00041018	0.440748	0.835572	0.527481	2136	499	1637
transcript:GSMUA_Achr8T07100_001	Maker00005558	0.514938	0.97649	0.527336	366	96	270
transcript:GSMUA_Achr8T19150_001	Maker00078196	0.074642	0.141596	0.52715	195	54.25	140.75
transcript:GSMUA_Achr2T22130_001	Maker00075855	0.468887	0.889721	0.527004	1551	361.333	1189.67
transcript:GSMUA_Achr10T15220_001	Maker00012997	1.27357	2.41667	0.526995	543	133.083	409.917
transcript:GSMUA_Achr7T20610_001	Maker00038611	0.361236	0.685774	0.526757	3669	799.917	2869.08
transcript:GSMUA_Achr5T20710_001	Maker00000395	0.767707	1.45766	0.526671	633	140.833	492.167
transcript:GSMUA_Achr10T00850_001	Maker00013798	0.268824	0.510526	0.526564	999	230.667	768.333
transcript:GSMUA_Achr5T27130_001	Maker00015743	0.374384	0.711424	0.526245	396	98.8333	297.167
transcript:GSMUA_Achr5T27160_001	Maker00043869	0.678964	1.29084	0.525988	1671	399.583	1271.42
transcript:GSMUA_Achr7T10380_001	Maker00010110	0.380102	0.72276	0.525904	1797	423.417	1373.58
transcript:GSMUA_Achr11T01030_001	Maker00077574	1.08909	2.07092	0.525898	933	218.833	714.167
transcript:GSMUA_Achr7T04800_001	Maker00038251	0.462211	0.878994	0.525841	1149	263.833	885.167
transcript:GSMUA_Achr4T10960_001	Maker00034560	0.297789	0.566822	0.525365	1062	282.833	779.167
transcript:GSMUA_Achr5T07750_001	Maker00055613	0.389616	0.741631	0.525351	447	120.667	326.333
transcript:GSMUA_Achr2T21010_001	Maker00003738	0.547436	1.04234	0.525198	528	119.417	408.583
transcript:GSMUA_Achr6T05120_001	Maker00045444	0.426017	0.811193	0.525173	663	155.333	507.667
transcript:GSMUA_Achr8T22090_001	Maker00025018	0.384605	0.732566	0.525011	1617	344.667	1272.33
transcript:GSMUA_Achr6T13700_001	Maker00012997	1.24024	2.36339	0.524771	537	128.5	408.5
transcript:GSMUA_Achr10T00580_001	Maker00039305	0.336397	0.641681	0.524243	219	53.9167	165.083
transcript:GSMUA_Achr7T23430_001	Maker00071719	0.538832	1.02893	0.523682	525	138	387
transcript:GSMUA_Achr4T29420_001	Maker00020480	0.539035	1.02969	0.523494	603	132	471
transcript:GSMUA_Achr3T12880_001	Maker00019320	0.343605	0.656637	0.523281	1593	351.417	1241.58
transcript:GSMUA_Achr5T09180_001	Maker00053500	0.441398	0.843568	0.523251	231	51.6667	179.333
transcript:GSMUA_Achr4T07770_001	Maker00075642	0.483093	0.923526	0.523097	519	138.083	380.917
transcript:GSMUA_Achr1T05850_001	Maker00027309	0.365278	0.698381	0.523036	2685	602.583	2082.42
transcript:GSMUA_Achr7T00110_001	Maker00018035	0.375092	0.718121	0.522324	762	168.25	593.75
transcript:GSMUA_Achr10T20270_001	Maker00036900	0.285967	0.547576	0.522241	3777	848.333	2928.67
transcript:GSMUA_Achr11T19680_001	Maker00039257	0.28693	0.549501	0.522165	513	136.917	376.083
transcript:GSMUA_Achr4T17780_001	Maker00032216	0.431629	0.826622	0.52216	1113	282.167	830.833
transcript:GSMUA_Achr8T04570_001	Maker00058300	0.534848	1.02432	0.522148	483	115.167	367.833
transcript:GSMUA_Achr10T12700_001	Maker00068724	0.51672	0.991053	0.521385	714	177.75	536.25
transcript:GSMUA_Achr4T08470_001	Maker00075686	0.701947	1.34641	0.521348	1101	266.083	834.917
transcript:GSMUA_Achr4T02850_001	Maker00044213	0.489896	0.939695	0.521335	342	85.0833	256.917
transcript:GSMUA_Achr3T07570_001	Maker00052185	0.330776	0.634689	0.521161	264	70.8333	193.167
transcript:GSMUA_Achr11T09350_001	Maker00001309	0.440268	0.845891	0.520478	465	115.667	349.333
transcript:GSMUA_Achr9T15020_001	Maker00056613	0.241596	0.464279	0.520369	204	56.3333	147.667
transcript:GSMUA_Achr3T30490_001	Maker00062136	0.235963	0.453664	0.520126	507	125.833	381.167
transcript:GSMUA_Achr11T10390_001	Maker00039292	0.303231	0.583107	0.520026	1056	228.417	827.583
transcript:GSMUA_Achr3T25070_001	Maker00047120	0.459435	0.88365	0.519929	1896	442.25	1453.75
transcript:GSMUA_Achr6T31210_001	Maker00000820	0.920735	1.77091	0.519921	735	182.917	552.083
transcript:GSMUA_Achr10T06220_001	Maker00039503	0.344819	0.663235	0.519905	909	212	697
transcript:GSMUA_Achr4T12230_001	Maker00039263	0.468454	0.901207	0.519807	2307	512.583	1794.42
transcript:GSMUA_Achr8T27350_001	Maker00011310	0.613771	1.18128	0.51958	1038	244.5	793.5
transcript:GSMUA_Achr8T09820_001	Maker00075162	0.433189	0.833809	0.51953	369	89.4167	279.583
transcript:GSMUA_Achr4T09630_001	Maker00077709	0.326969	0.629737	0.519214	951	217.083	733.917
transcript:GSMUA_Achr8T16680_001	Maker00001398	0.62314	1.20029	0.51916	561	134.333	426.667
transcript:GSMUA_Achr5T10610_001	Maker00013209	0.369438	0.711716	0.519081	1548	347.917	1200.08
transcript:GSMUA_Achr2T08240_001	Maker00060590	0.304299	0.586562	0.518784	831	205	626
transcript:GSMUA_Achr2T21220_001	Maker00003662	0.441661	0.851669	0.518583	807	197.583	609.417
transcript:GSMUA_Achr3T10220_001	Maker00012399	0.37182	0.717266	0.518385	504	131.917	372.083
transcript:GSMUA_Achr8T18470_001	Maker00016815	0.377758	0.730208	0.517329	1074	242.833	831.167
transcript:GSMUA_Achr2T17480_001	Maker00003598	0.429638	0.830639	0.517238	486	131.583	354.417
transcript:GSMUA_Achr5T11800_001	Maker00037826	0.316138	0.611359	0.517106	882	227.833	654.167
transcript:GSMUA_Achr7T12830_001	Maker00016234	0.560628	1.08427	0.517054	1224	284.167	939.833
transcript:GSMUA_Achr2T21600_001	Maker00027172	0.3727	0.720839	0.517036	519	139.083	379.917
transcript:GSMUA_Achr10T21090_001	Maker00010422	0.386548	0.74793	0.516825	411	98.4167	312.583
transcript:GSMUA_Achr7T12810_001	Maker00004671	0.355596	0.688443	0.516522	906	229.75	676.25
transcript:GSMUA_Achr6T07910_001	Maker00045426	0.561121	1.08689	0.516264	588	138.083	449.917
transcript:GSMUA_Achr8T10760_001	Maker00030237	0.271053	0.525124	0.516169	264	59.5833	204.417
transcript:GSMUA_Achr9T13630_001	Maker00027109	1.17257	2.27266	0.515947	843	208.167	634.833
transcript:GSMUA_Achr7T01610_001	Maker00063599	0.370216	0.717972	0.515642	1920	423.833	1496.17
transcript:GSMUA_Achr3T20890_001	Maker00008871	0.597599	1.15908	0.51558	447	105.917	341.083
transcript:GSMUA_Achr9T15010_001	Maker00004671	0.4588	0.890064	0.515469	1035	268.667	766.333
transcript:GSMUA_Achr8T01220_001	Maker00005466	0.352765	0.68436	0.515467	2304	571.083	1732.92
transcript:GSMUA_Achr3T10080_001	Maker00012415	0.46886	0.909629	0.515441	621	137.417	483.583
transcript:GSMUA_Achr4T13470_001	Maker00034664	0.306316	0.594386	0.515349	639	159.167	479.833
transcript:GSMUA_Achr11T24210_001	Maker00000416	0.429507	0.83357	0.515262	1365	327.25	1037.75
transcript:GSMUA_Achr2T22900_001	Maker00037569	0.374936	0.727927	0.515074	771	190.333	580.667
transcript:GSMUA_Achr6T16170_001	Maker00071471	0.338961	0.658131	0.515036	3336	769.167	2566.83
transcript:GSMUA_Achr1T14410_001	Maker00075025	0.260663	0.506215	0.514924	999	243.583	755.417
transcript:GSMUA_Achr4T29550_001	Maker00047483	0.500658	0.972482	0.514825	621	140.083	480.917
transcript:GSMUA_Achr11T10770_001	Maker00035565	0.594652	1.15529	0.514722	648	150.75	497.25
transcript:GSMUA_Achr11T18110_001	Maker00034475	0.357467	0.694489	0.514719	273	73.4167	199.583
transcript:GSMUA_Achr8T20960_001	Maker00059115	0.394944	0.767795	0.514388	441	107.167	333.833
transcript:GSMUA_Achr4T01700_001	Maker00021513	0.306204	0.595899	0.513853	387	104.583	282.417
transcript:GSMUA_Achr10T18060_001	Maker00068624	0.297994	0.579946	0.513831	588	129.167	458.833
transcript:GSMUA_Achr6T12380_001	Maker00031620	0.21916	0.426841	0.513446	915	237.083	677.917
transcript:GSMUA_Achr2T22140_001	Maker00004719	0.350728	0.683108	0.513429	315	75.8333	239.167
transcript:GSMUA_Achr2T16090_001	Maker00078571	0.416433	0.811087	0.513426	612	144.417	467.583
transcript:GSMUA_Achr6T27460_001	Maker00055707	0.32055	0.624478	0.513308	3846	857.667	2988.33
transcript:GSMUA_Achr6T27080_001	Maker00069520	0.299968	0.584742	0.512992	513	120.667	392.333
transcript:GSMUA_Achr7T10200_001	Maker00052156	0.465711	0.90792	0.512943	1362	325.75	1036.25
transcript:GSMUA_Achr7T04130_001	Maker00008888	0.334746	0.652876	0.512725	1644	368.167	1275.83
transcript:GSMUA_Achr7T20270_001	Maker00022589	0.377138	0.735604	0.512692	3462	765.167	2696.83
transcript:GSMUA_Achr6T19340_001	Maker00071847	0.567993	1.10815	0.51256	366	89.8333	276.167
transcript:GSMUA_Achr8T24900_001	Maker00061560	0.43914	0.856828	0.512518	432	108.833	323.167
transcript:GSMUA_Achr5T15030_001	Maker00041003	0.474989	0.926841	0.512482	372	94.9167	277.083
transcript:GSMUA_Achr2T10210_001	Maker00028511	0.54482	1.06372	0.512186	435	102.333	332.667
transcript:GSMUA_Achr7T15030_001	Maker00005925	0.289261	0.564933	0.512027	456	111.917	344.083
transcript:GSMUA_Achr9T28140_001	Maker00031840	0.455083	0.888879	0.511975	1383	351.75	1031.25
transcript:GSMUA_Achr1T07340_001	Maker00015057	0.301941	0.590194	0.511596	774	210.083	563.917
transcript:GSMUA_Achr7T10180_001	Maker00010152	0.433957	0.848521	0.511428	525	134.5	390.5
transcript:GSMUA_Achr1T25340_001	Maker00008106	0.302346	0.591343	0.511287	414	93.5	320.5
transcript:GSMUA_Achr5T22990_001	Maker00026881	0.531899	1.04032	0.511282	1410	345.833	1064.17
transcript:GSMUA_Achr4T09890_001	Maker00033200	0.520893	1.01895	0.511204	1278	308.667	969.333
transcript:GSMUA_Achr4T20640_001	Maker00038238	0.354448	0.694054	0.510693	234	58.1667	175.833
transcript:GSMUA_Achr7T22390_001	Maker00071892	0.273221	0.535107	0.510591	531	139.417	391.583
transcript:GSMUA_Achr7T11020_001	Maker00005961	0.530645	1.03972	0.510373	693	156	537
transcript:GSMUA_Achr6T29340_001	Maker00042831	0.361559	0.708431	0.510365	474	105.083	368.917
transcript:GSMUA_Achr8T05020_001	Maker00005778	0.711741	1.39715	0.509423	303	78.9167	224.083
transcript:GSMUA_Achr2T10270_001	Maker00020423	0.334143	0.655982	0.509379	3483	786.75	2696.25
transcript:GSMUA_Achr3T01980_001	Maker00075783	0.273488	0.536971	0.509315	1158	243.833	914.167
transcript:GSMUA_Achr9T03820_001	Maker00078274	0.389593	0.765256	0.509101	213	47.0833	165.917
transcript:GSMUA_Achr3T01320_001	Maker00016588	0.482294	0.947505	0.509014	375	91.0833	283.917
transcript:GSMUA_Achr7T13770_001	Maker00010324	0.293464	0.576602	0.508955	2895	645.417	2249.58
transcript:GSMUA_Achr11T13810_001	Maker00078304	0.474774	0.933419	0.50864	708	153.417	554.583
transcript:GSMUA_Achr9T24670_001	Maker00039903	0.606706	1.19287	0.50861	873	203.333	669.667
transcript:GSMUA_Achr7T05560_001	Maker00019335	0.37644	0.740914	0.508075	2277	492.5	1784.5
transcript:GSMUA_Achr3T01640_001	Maker00004719	0.379361	0.746847	0.507949	315	75.4167	239.583
transcript:GSMUA_Achr6T12380_001	Maker00037790	0.338423	0.66628	0.507928	3108	712.333	2395.67
transcript:GSMUA_Achr8T22130_001	Maker00033265	0.650907	1.28219	0.507651	480	123.583	356.417
transcript:GSMUA_Achr11T25380_001	Maker00043870	0.36477	0.718595	0.507616	2583	570.167	2012.83
transcript:GSMUA_Achr8T03770_001	Maker00014302	0.441216	0.869428	0.507478	1428	362.667	1065.33
transcript:GSMUA_Achr6T29340_001	Maker00044579	0.400615	0.789444	0.507465	474	106.167	367.833
transcript:GSMUA_Achr4T31750_001	Maker00032251	0.562794	1.10927	0.507356	1578	389.25	1188.75
transcript:GSMUA_Achr5T19760_001	Maker00028417	0.539191	1.06318	0.507149	579	143.417	435.583
transcript:GSMUA_Achr10T06570_001	Maker00015075	0.331219	0.653188	0.50708	462	120.583	341.417
transcript:GSMUA_Achr2T21820_001	Maker00075783	0.304056	0.599986	0.506773	933	194.917	738.083
transcript:GSMUA_Achr6T14160_001	Maker00003848	0.588719	1.16213	0.506585	1194	284.25	909.75
transcript:GSMUA_Achr8T21010_001	Maker00009396	0.444232	0.877428	0.506288	591	147.75	443.25
transcript:GSMUA_Achr10T15760_001	Maker00036985	0.677598	1.33869	0.506167	327	84.9167	242.083
transcript:GSMUA_Achr4T24560_001	Maker00040334	0.77901	1.53993	0.505875	789	187.25	601.75
transcript:GSMUA_Achr2T06180_001	Maker00055707	0.35432	0.700487	0.50582	4146	921.083	3224.92
transcript:GSMUA_Achr7T10610_001	Maker00069068	0.193113	0.381904	0.505659	162	34.25	127.75
transcript:GSMUA_Achr6T12380_001	Maker00068578	0.329798	0.652391	0.505522	3354	763.833	2590.17
transcript:GSMUA_Achr6T11670_001	Maker00068450	0.317536	0.628701	0.505067	471	114.333	356.667
transcript:GSMUA_Achr8T25090_001	Maker00061889	0.41114	0.814155	0.50499	186	50.6667	135.333
transcript:GSMUA_Achr4T23990_001	Maker00018385	0.347653	0.688817	0.504711	297	71.75	225.25
transcript:GSMUA_Achr7T20950_001	Maker00038890	0.311695	0.617796	0.504527	699	149.083	549.917
transcript:GSMUA_Achr5T14930_001	Maker00041007	0.644329	1.27739	0.504408	1782	428.333	1353.67
transcript:GSMUA_Achr6T02060_001	Maker00042681	0.399315	0.791856	0.504277	909	198.167	710.833
transcript:GSMUA_Achr11T19820_001	Maker00034463	0.419167	0.831241	0.504266	390	103.5	286.5
transcript:GSMUA_Achr6T00180_001	Maker00020402	0.884496	1.75443	0.504151	426	105.75	320.25
transcript:GSMUA_Achr8T12680_001	Maker00064930	0.467614	0.927864	0.503968	1119	269.25	849.75
transcript:GSMUA_Achr10T31050_001	Maker00071514	0.382711	0.759807	0.503695	405	98.9167	306.083
transcript:GSMUA_Achr5T06590_001	Maker00054168	0.399703	0.793875	0.503483	255	61.0833	193.917
transcript:GSMUA_Achr10T18420_001	Maker00037843	0.324443	0.644445	0.503446	450	115.25	334.75
transcript:GSMUA_Achr9T02320_001	Maker00009090	0.397491	0.79051	0.502829	723	171.75	551.25
transcript:GSMUA_Achr3T30440_001	Maker00047174	0.338689	0.673602	0.502803	672	156.167	515.833
transcript:GSMUA_Achr7T03880_001	Maker00001378	0.493747	0.982283	0.502652	1290	324.917	965.083
transcript:GSMUA_Achr11T01700_001	Maker00069000	0.292736	0.582454	0.502591	792	172.417	619.583
transcript:GSMUA_Achr1T03560_001	Maker00052173	0.42835	0.852415	0.502513	1491	335.75	1155.25
transcript:GSMUA_Achr8T20180_001	Maker00010321	0.66312	1.31967	0.50249	369	91.6667	277.333
transcript:GSMUA_Achr4T07300_001	Maker00039013	0.378223	0.752706	0.502484	2304	520.083	1783.92
transcript:GSMUA_Achr1T18410_001	Maker00030639	0.330342	0.657455	0.502456	4182	952.75	3229.25
transcript:GSMUA_Achr8T20670_001	Maker00036703	0.289702	0.576666	0.502373	849	191.167	657.833
transcript:GSMUA_Achr7T12220_001	Maker00069122	0.456375	0.908464	0.502359	348	81.3333	266.667
transcript:GSMUA_Achr10T25580_001	Maker00006157	0.901145	1.79455	0.502156	783	193.333	589.667
transcript:GSMUA_Achr9T30660_001	Maker00071468	0.812496	1.61879	0.501916	303	75.75	227.25
transcript:GSMUA_Achr8T07370_001	Maker00034703	1.22691	2.44501	0.5018	1446	347.333	1098.67
transcript:GSMUA_Achr6T02060_001	Maker00026850	0.444982	0.886899	0.501728	990	215.333	774.667
transcript:GSMUA_Achr4T09530_001	Maker00078074	0.614381	1.22524	0.501437	216	51.0833	164.917
transcript:GSMUA_Achr9T01940_001	Maker00016494	0.244253	0.48729	0.501248	591	152.083	438.917
transcript:GSMUA_Achr11T08210_001	Maker00039312	0.284855	0.568484	0.501077	942	239.833	702.167
transcript:GSMUA_Achr1T00070_001	Maker00033624	0.439608	0.87791	0.500743	1137	285.75	851.25
transcript:GSMUA_Achr4T05270_001	Maker00051332	0.295485	0.590269	0.500594	297	69.75	227.25
transcript:GSMUA_Achr7T03500_001	Maker00017515	0.321307	0.642015	0.500466	639	170.583	468.417
transcript:GSMUA_Achr4T12720_001	Maker00008139	0.422367	0.844353	0.500226	219	55.9167	163.083
transcript:GSMUA_Achr6T00730_001	Maker00022370	1.10772	2.21555	0.499976	1203	278.167	924.833
transcript:GSMUA_Achr5T00300_001	Maker00010829	0.277123	0.55432	0.499934	387	108.25	278.75
transcript:GSMUA_Achr4T23280_001	Maker00070956	0.378763	0.757637	0.499927	2601	582.25	2018.75
transcript:GSMUA_Achr10T21170_001	Maker00059165	0.23214	0.464399	0.499872	771	198.333	572.667
transcript:GSMUA_Achr10T04600_001	Maker00010194	0.435345	0.871235	0.499687	1320	313.75	1006.25
transcript:GSMUA_Achr10T27310_001	Maker00005926	0.417254	0.835323	0.499512	795	177.333	617.667
transcript:GSMUA_Achr1T08980_001	Maker00015037	0.419494	0.839942	0.499432	891	221.333	669.667
transcript:GSMUA_Achr8T28200_001	Maker00055707	0.312808	0.626415	0.499362	3831	853.417	2977.58
transcript:GSMUA_Achr1T01590_001	Maker00052313	0.446277	0.893756	0.499327	2019	440.75	1578.25
transcript:GSMUA_Achr8T31650_001	Maker00044984	0.573752	1.14979	0.499008	537	137.167	399.833
transcript:GSMUA_Achr7T25260_001	Maker00046904	0.461577	0.925495	0.498735	450	122.417	327.583
transcript:GSMUA_Achr1T09710_001	Maker00035636	0.604402	1.2119	0.498722	615	138.667	476.333
transcript:GSMUA_Achr5T07610_001	Maker00022713	0.313784	0.629191	0.49871	564	132.083	431.917
transcript:GSMUA_Achr6T02570_001	Maker00042670	0.521218	1.04518	0.498688	564	149.417	414.583
transcript:GSMUA_Achr4T29970_001	Maker00039708	0.655193	1.3144	0.498472	510	137.5	372.5
transcript:GSMUA_Achr8T22990_001	Maker00009375	0.296711	0.595248	0.498465	837	222.5	614.5
transcript:GSMUA_Achr1T13610_001	Maker00011112	0.923734	1.85442	0.498126	3087	677.25	2409.75
transcript:GSMUA_Achr3T20020_001	Maker00016466	0.372319	0.747781	0.497898	864	202.667	661.333
transcript:GSMUA_Achr5T28600_001	Maker00000521	0.392579	0.78848	0.497893	957	216.75	740.25
transcript:GSMUA_Achr11T17340_001	Maker00004819	0.275867	0.554209	0.497768	978	225.25	752.75
transcript:GSMUA_Achr5T26110_001	Maker00034691	0.841719	1.69117	0.497714	291	77.3333	213.667
transcript:GSMUA_Achr2T20960_001	Maker00031620	0.249267	0.501055	0.497484	912	238.5	673.5
transcript:GSMUA_Achr5T09290_001	Maker00028557	0.356012	0.71594	0.497265	297	72.0833	224.917
transcript:GSMUA_Achr1T15170_001	Maker00077873	0.824355	1.65834	0.497095	825	193.167	631.833
transcript:GSMUA_Achr3T04170_001	Maker00054163	0.371827	0.748006	0.497091	729	173.583	555.417
transcript:GSMUA_Achr4T24410_001	Maker00019086	1.04942	2.11329	0.496582	717	163.667	553.333
transcript:GSMUA_Achr6T04060_001	Maker00016168	0.394038	0.793804	0.496392	405	97.5	307.5
transcript:GSMUA_Achr8T26650_001	Maker00015162	0.292582	0.589547	0.496282	810	185.333	624.667
transcript:GSMUA_Achr6T02750_001	Maker00042654	0.289543	0.583462	0.49625	1968	479.667	1488.33
transcript:GSMUA_Achr3T12380_001	Maker00019344	0.197988	0.399253	0.495896	447	112.25	334.75
transcript:GSMUA_Achr4T27160_001	Maker00028311	0.337204	0.680014	0.495878	636	149.667	486.333
transcript:GSMUA_Achr4T04560_001	Maker00078429	1.0977	2.21422	0.495749	2280	503.75	1776.25
transcript:GSMUA_Achr6T07360_001	Maker00078909	0.255711	0.516049	0.495518	1554	359.833	1194.17
transcript:GSMUA_Achr4T23990_001	Maker00070792	0.404775	0.817063	0.495403	309	72.1667	236.833
transcript:GSMUA_Achr8T29010_001	Maker00055896	0.523776	1.05743	0.495331	531	120.25	410.75
transcript:GSMUA_Achr8T20140_001	Maker00033272	0.276774	0.55902	0.495106	450	109.75	340.25
transcript:GSMUA_Achr4T26130_001	Maker00033674	0.532819	1.07704	0.494709	738	207.75	530.25
transcript:GSMUA_Achr3T03140_001	Maker00006212	0.390951	0.790434	0.494603	387	87.5	299.5
transcript:GSMUA_Achr3T29120_001	Maker00008372	0.356265	0.720306	0.494602	381	100.083	280.917
transcript:GSMUA_Achr1T20680_001	Maker00064321	0.557559	1.12773	0.494409	417	94.5833	322.417
transcript:GSMUA_Achr11T01040_001	Maker00078639	0.336314	0.680702	0.494069	2763	630.333	2132.67
transcript:GSMUA_Achr11T09030_001	Maker00016140	0.206075	0.417272	0.493862	783	206.75	576.25
transcript:GSMUA_Achr2T10180_001	Maker00029018	0.378271	0.766037	0.493803	1227	276.083	950.917
transcript:GSMUA_Achr11T05320_001	Maker00000306	0.43027	0.871343	0.4938	408	98	310
transcript:GSMUA_Achr1T14130_001	Maker00060549	0.454293	0.920111	0.493737	660	153.75	506.25
transcript:GSMUA_Achr3T07100_001	Maker00015017	0.599509	1.21436	0.493683	807	195.5	611.5
transcript:GSMUA_Achr6T07850_001	Maker00064576	0.573995	1.16309	0.493507	1674	371.583	1302.42
transcript:GSMUA_Achr9T06520_001	Maker00028846	0.375219	0.760334	0.493492	1224	293.667	930.333
transcript:GSMUA_Achr4T07580_001	Maker00044917	0.27094	0.549282	0.493261	462	129.25	332.75
transcript:GSMUA_Achr7T20610_001	Maker00071668	0.350582	0.711306	0.492871	3711	801.083	2909.92
transcript:GSMUA_Achr4T17810_001	Maker00047055	0.279526	0.567303	0.492727	1089	248.333	840.667
transcript:GSMUA_Achr10T22890_001	Maker00001053	0.461128	0.936439	0.492428	2475	554.083	1920.92
transcript:GSMUA_Achr6T10160_001	Maker00054057	0.35152	0.714229	0.492167	738	166.083	571.917
transcript:GSMUA_Achr1T06470_001	Maker00015125	0.330539	0.672041	0.491844	2895	657.667	2237.33
transcript:GSMUA_Achr1T23500_001	Maker00028027	0.349235	0.71032	0.491659	1311	294.417	1016.58
transcript:GSMUA_Achr11T21240_001	Maker00000715	0.357461	0.72736	0.491449	498	134.583	363.417
transcript:GSMUA_Achr6T09390_001	Maker00045971	0.384318	0.783148	0.490735	1464	327.833	1136.17
transcript:GSMUA_Achr10T10620_001	Maker00058125	0.663509	1.35228	0.490659	528	126.25	401.75
transcript:GSMUA_Achr4T28990_001	Maker00020523	0.272092	0.554571	0.490635	246	66.3333	179.667
transcript:GSMUA_Achr6T30050_001	Maker00044261	0.258254	0.526374	0.490628	843	199.167	643.833
transcript:GSMUA_Achr5T26170_001	Maker00034720	0.484192	0.986901	0.490619	456	105.833	350.167
transcript:GSMUA_Achr10T07520_001	Maker00014327	0.903469	1.84149	0.490618	960	235.917	724.083
transcript:GSMUA_Achr6T07360_001	Maker00036510	0.264262	0.538958	0.49032	870	205.5	664.5
transcript:GSMUA_Achr6T08660_001	Maker00036530	0.437759	0.892828	0.490306	417	93.0833	323.917
transcript:GSMUA_Achr5T04130_001	Maker00003650	0.296112	0.603956	0.490288	1935	444.417	1490.58
transcript:GSMUA_Achr8T00800_001	Maker00016572	0.565195	1.15348	0.489989	462	112.5	349.5
transcript:GSMUA_Achr10T14270_001	Maker00068705	0.331116	0.675811	0.489954	948	232	716
transcript:GSMUA_Achr3T25650_001	Maker00061028	0.527704	1.07716	0.489902	3141	767.25	2373.75
transcript:GSMUA_Achr6T23150_001	Maker00020461	0.308803	0.630752	0.489579	1182	275.667	906.333
transcript:GSMUA_Achr6T34430_001	Maker00078120	0.470322	0.960985	0.489416	2343	527	1816
transcript:GSMUA_Achr7T00640_001	Maker00020496	0.313273	0.640133	0.489388	780	173.417	606.583
transcript:GSMUA_Achr5T26200_001	Maker00034715	0.662379	1.3544	0.489058	1206	291.583	914.417
transcript:GSMUA_Achr4T30200_001	Maker00029018	0.395224	0.808252	0.488986	1269	283.5	985.5
transcript:GSMUA_Achr8T21880_001	Maker00028582	0.345243	0.706504	0.488663	1155	256.583	898.417
transcript:GSMUA_Achr6T12580_001	Maker00068487	0.459815	0.941097	0.488595	915	205.167	709.833
transcript:GSMUA_Achr11T09000_001	Maker00039431	0.320004	0.65504	0.488526	1221	271.833	949.167
transcript:GSMUA_Achr6T28770_001	Maker00055901	0.263735	0.539879	0.488509	450	98.0833	351.917
transcript:GSMUA_Achr11T07130_001	Maker00021487	0.47817	0.978895	0.488479	714	163.417	550.583
transcript:GSMUA_Achr11T05710_001	Maker00038021	0.277763	0.568682	0.488432	477	109.75	367.25
transcript:GSMUA_Achr5T16940_001	Maker00036510	0.267033	0.547144	0.488049	873	206.833	666.167
transcript:GSMUA_Achr8T07840_001	Maker00005465	0.445135	0.912099	0.488034	504	118.75	385.25
transcript:GSMUA_Achr9T28050_001	Maker00045395	0.484689	0.994064	0.487583	747	182.333	564.667
transcript:GSMUA_Achr3T30930_001	Maker00044917	0.246495	0.505584	0.487545	453	125.75	327.25
transcript:GSMUA_Achr4T28650_001	Maker00005042	1.25062	2.56545	0.487488	675	164.833	510.167
transcript:GSMUA_Achr8T01350_001	Maker00005721	0.361819	0.742272	0.487447	1746	395.417	1350.58
transcript:GSMUA_Achr8T10310_001	Maker00000611	0.37737	0.775311	0.486734	432	111.917	320.083
transcript:GSMUA_Achr9T15630_001	Maker00052124	0.390366	0.802136	0.486658	1134	259.667	874.333
transcript:GSMUA_Achr9T06050_001	Maker00069755	0.446662	0.917832	0.486649	633	150.167	482.833
transcript:GSMUA_Achr8T16780_001	Maker00016745	0.317613	0.652735	0.486588	681	167.667	513.333
transcript:GSMUA_Achr10T09970_001	Maker00053929	0.694532	1.42763	0.486495	1146	237.25	908.75
transcript:GSMUA_Achr3T01540_001	Maker00037088	0.444286	0.913351	0.486436	219	44.5	174.5
transcript:GSMUA_Achr9T24610_001	Maker00042799	0.615128	1.2648	0.486344	597	148.5	448.5
transcript:GSMUA_Achr5T28840_001	Maker00001157	0.345842	0.711295	0.486215	1500	364	1136
transcript:GSMUA_Achr7T05880_001	Maker00019344	0.198781	0.408907	0.486127	447	113.417	333.583
transcript:GSMUA_Achr6T13360_001	Maker00068365	0.387135	0.796429	0.486089	1170	271.917	898.083
transcript:GSMUA_Achr8T21850_001	Maker00022714	0.366562	0.754255	0.485992	315	73.5833	241.417
transcript:GSMUA_Achr5T09910_001	Maker00060885	1.00671	2.0726	0.48572	1335	318.417	1016.58
transcript:GSMUA_Achr8T15690_001	Maker00036855	0.346834	0.71409	0.485701	1929	444.75	1484.25
transcript:GSMUA_Achr5T23270_001	Maker00042670	0.414725	0.853882	0.485693	735	187.5	547.5
transcript:GSMUA_Achr3T30110_001	Maker00050643	0.232836	0.479532	0.485548	1080	251.917	828.083
transcript:GSMUA_Achr6T04820_001	Maker00034410	0.40434	0.832774	0.485534	750	171.167	578.833
transcript:GSMUA_Achr10T30240_001	Maker00022544	0.437927	0.902179	0.48541	945	225.5	719.5
transcript:GSMUA_Achr9T08240_001	Maker00029106	0.389756	0.803125	0.4853	447	106.5	340.5
transcript:GSMUA_Achr8T22120_001	Maker00033308	0.338902	0.698426	0.485237	705	158.25	546.75
transcript:GSMUA_Achr2T15700_001	Maker00069327	0.328588	0.677644	0.484898	660	163.25	496.75
transcript:GSMUA_Achr10T20390_001	Maker00037569	0.329439	0.680127	0.484378	660	160.833	499.167
transcript:GSMUA_Achr2T22470_001	Maker00042572	0.363116	0.749767	0.484306	750	177.917	572.083
transcript:GSMUA_Achr6T03930_001	Maker00061532	0.383396	0.791665	0.484291	384	83.3333	300.667
transcript:GSMUA_Achr8T00830_001	Maker00016695	0.49337	1.01908	0.484131	489	113.5	375.5
transcript:GSMUA_Achr5T01380_001	Maker00071658	0.444452	0.918179	0.484058	858	192	666
transcript:GSMUA_Achr8T32790_001	Maker00047283	0.376556	0.777968	0.484025	531	126.5	404.5
transcript:GSMUA_Achr10T23960_001	Maker00010277	0.318846	0.658822	0.483964	1788	439.833	1348.17
transcript:GSMUA_Achr8T21010_001	Maker00033261	0.294885	0.609349	0.483935	591	149.417	441.583
transcript:GSMUA_Achr2T05400_001	Maker00015172	0.38851	0.803189	0.48371	237	53.4167	183.583
transcript:GSMUA_Achr5T22900_001	Maker00026850	0.297155	0.614409	0.483643	1428	308.167	1119.83
transcript:GSMUA_Achr11T20340_001	Maker00000299	0.491011	1.01582	0.483364	936	233.333	702.667
transcript:GSMUA_Achr7T19420_001	Maker00031957	0.429064	0.887731	0.483327	1269	316.917	952.083
transcript:GSMUA_Achr1T23160_001	Maker00008302	0.708793	1.4671	0.483125	1026	245.75	780.25
transcript:GSMUA_Achr2T14140_001	Maker00026770	1.0278	2.12812	0.482963	3474	807.167	2666.83
transcript:GSMUA_Achr1T21430_001	Maker00036541	0.936474	1.9396	0.482819	720	169.667	550.333
transcript:GSMUA_Achr6T03160_001	Maker00068208	0.312609	0.647887	0.482505	1590	356.5	1233.5
transcript:GSMUA_Achr3T24560_001	Maker00017564	0.368128	0.763074	0.482428	675	157.667	517.333
transcript:GSMUA_Achr7T00770_001	Maker00055311	0.364613	0.756053	0.482258	1008	202.25	805.75
transcript:GSMUA_Achr2T06300_001	Maker00020472	0.386617	0.802076	0.482021	1053	225.167	827.833
transcript:GSMUA_Achr6T30100_001	Maker00039899	0.369782	0.767242	0.481963	840	184.583	655.417
transcript:GSMUA_Achr9T24890_001	Maker00044579	0.395833	0.821528	0.481826	453	102.667	350.333
transcript:GSMUA_Achr6T05130_001	Maker00034245	0.244751	0.507967	0.481825	1197	262.417	934.583
transcript:GSMUA_Achr8T26650_001	Maker00005841	0.360888	0.74902	0.481814	1260	288.667	971.333
transcript:GSMUA_Achr3T25640_001	Maker00052412	0.344149	0.714829	0.481443	444	110.667	333.333
transcript:GSMUA_Achr7T09810_001	Maker00005926	0.268516	0.557912	0.481288	861	188.667	672.333
transcript:GSMUA_Achr1T01590_001	Maker00045972	0.249162	0.517915	0.481087	684	160.417	523.583
transcript:GSMUA_Achr9T20390_001	Maker00046442	0.462934	0.962304	0.481068	609	140.5	468.5
transcript:GSMUA_Achr2T22400_001	Maker00077253	0.399445	0.830335	0.481065	732	157.5	574.5
transcript:GSMUA_Achr6T24870_001	Maker00028843	0.581086	1.20941	0.480472	744	179.167	564.833
transcript:GSMUA_Achr8T22710_001	Maker00025029	0.987928	2.05695	0.480288	729	181.583	547.417
transcript:GSMUA_Achr9T21400_001	Maker00034555	0.547153	1.13953	0.480158	759	208.667	550.333
transcript:GSMUA_Achr2T08820_001	Maker00060465	0.4181	0.870976	0.480037	2286	510.167	1775.83
transcript:GSMUA_Achr4T19180_001	Maker00037312	0.341203	0.710927	0.479942	4026	887.333	3138.67
transcript:GSMUA_Achr11T12460_001	Maker00001380	0.476115	0.992327	0.479796	1596	371.333	1224.67
transcript:GSMUA_Achr6T25250_001	Maker00000449	0.969601	2.02205	0.479514	1845	387	1458
transcript:GSMUA_Achr3T26920_001	Maker00022659	0.27064	0.564501	0.479432	1281	330.25	950.75
transcript:GSMUA_Achr8T10760_001	Maker00032139	0.270521	0.564406	0.479302	264	59.25	204.75
transcript:GSMUA_Achr4T13760_001	Maker00044984	0.353501	0.73791	0.479058	549	139.833	409.167
transcript:GSMUA_Achr4T06080_001	Maker00012471	0.316437	0.660731	0.47892	1353	318.75	1034.25
transcript:GSMUA_Achr2T20960_001	Maker00037790	0.391251	0.817126	0.478814	2877	673.75	2203.25
transcript:GSMUA_Achr9T22970_001	Maker00064383	0.318397	0.665111	0.478712	201	48.75	152.25
transcript:GSMUA_Achr3T07450_001	Maker00052410	0.234244	0.489486	0.478552	870	227.167	642.833
transcript:GSMUA_Achr9T17580_001	Maker00044541	0.420402	0.878495	0.478548	303	68.9167	234.083
transcript:GSMUA_Achr7T00640_001	Maker00060900	0.30504	0.63747	0.478517	2082	487.667	1594.33
transcript:GSMUA_Achr5T15270_001	Maker00009599	0.216383	0.452247	0.478463	225	57.4167	167.583
transcript:GSMUA_Achr7T19980_001	Maker00071514	0.576517	1.20584	0.478104	543	134.5	408.5
transcript:GSMUA_Achr10T27780_001	Maker00009866	0.66124	1.38391	0.477806	681	180.917	500.083
transcript:GSMUA_Achr10T15570_001	Maker00012896	0.231305	0.484252	0.477655	744	189.667	554.333
transcript:GSMUA_Achr4T01650_001	Maker00054163	0.382314	0.800761	0.477439	609	143.25	465.75
transcript:GSMUA_Achr3T24790_001	Maker00047112	0.41822	0.876031	0.477403	1944	437.333	1506.67
transcript:GSMUA_Achr3T32150_001	Maker00034443	0.508143	1.06508	0.477095	270	61.8333	208.167
transcript:GSMUA_Achr4T02980_001	Maker00061442	0.327174	0.685906	0.476996	396	103.083	292.917
transcript:GSMUA_Achr6T06660_001	Maker00017549	0.450027	0.943512	0.476971	657	169.667	487.333
transcript:GSMUA_Achr4T25920_001	Maker00033627	0.394892	0.827923	0.476966	711	158.083	552.917
transcript:GSMUA_Achr6T00750_001	Maker00078817	0.300049	0.629132	0.476925	1455	331.5	1123.5
transcript:GSMUA_Achr3T30260_001	Maker00033469	0.601849	1.26234	0.476771	2757	610	2147
transcript:GSMUA_Achr10T21490_001	Maker00015901	0.352238	0.738838	0.476746	3498	787.667	2710.33
transcript:GSMUA_Achr11T15960_001	Maker00004832	0.349774	0.733694	0.476731	1317	269.75	1047.25
transcript:GSMUA_Achr5T01380_001	Maker00034586	0.38119	0.799718	0.476655	762	172.5	589.5
transcript:GSMUA_Achr3T23430_001	Maker00005557	0.279804	0.58707	0.476612	705	163.333	541.667
transcript:GSMUA_Achr6T14030_001	Maker00068846	0.344105	0.722116	0.476522	2307	497.333	1809.67
transcript:GSMUA_Achr5T04150_001	Maker00003639	0.33497	0.703104	0.476416	600	139.167	460.833
transcript:GSMUA_Achr3T12450_001	Maker00030665	0.420693	0.883187	0.476335	2067	504.833	1562.17
transcript:GSMUA_Achr8T12770_001	Maker00038839	0.575919	1.20909	0.476323	672	165.583	506.417
transcript:GSMUA_Achr3T11660_001	Maker00078255	0.40066	0.841981	0.475854	1293	294.833	998.167
transcript:GSMUA_Achr5T04690_001	Maker00021540	0.605464	1.27239	0.475848	1251	321.083	929.917
transcript:GSMUA_Achr7T23570_001	Maker00071899	0.361162	0.759353	0.475618	1152	255.667	896.333
transcript:GSMUA_Achr6T29070_001	Maker00029245	0.265432	0.558105	0.475595	306	68.1667	237.833
transcript:GSMUA_Achr6T11020_001	Maker00037843	0.533303	1.12145	0.475548	576	150.667	425.333
transcript:GSMUA_Achr5T08810_001	Maker00020520	0.332583	0.699587	0.475399	1110	251.333	858.667
transcript:GSMUA_Achr5T24020_001	Maker00042700	0.517367	1.08882	0.475162	861	185.417	675.583
transcript:GSMUA_Achr4T09710_001	Maker00067935	0.423656	0.892097	0.474899	1146	262.917	883.083
transcript:GSMUA_Achr6T03840_001	Maker00004831	0.290036	0.610775	0.474864	1113	261.083	851.917
transcript:GSMUA_Achr10T05840_001	Maker00078530	0.700638	1.47655	0.474509	480	118.167	361.833
transcript:GSMUA_Achr1T22260_001	Maker00051396	0.734848	1.54889	0.474435	570	139.333	430.667
transcript:GSMUA_Achr1T20630_001	Maker00036478	0.411055	0.866509	0.474381	1644	368.667	1275.33
transcript:GSMUA_Achr6T34150_001	Maker00000403	0.570494	1.20287	0.474277	168	39.5	128.5
transcript:GSMUA_Achr4T11100_001	Maker00034611	0.320675	0.676137	0.474275	327	84.9167	242.083
transcript:GSMUA_Achr1T04830_001	Maker00028394	0.31508	0.664403	0.474231	1431	304.417	1126.58
transcript:GSMUA_Achr8T04510_001	Maker00047064	0.495106	1.04456	0.473984	753	194.25	558.75
transcript:GSMUA_Achr3T08370_001	Maker00034393	0.438792	0.92643	0.473637	666	154	512
transcript:GSMUA_Achr4T24660_001	Maker00009425	0.3145	0.664253	0.473464	915	228.25	686.75
transcript:GSMUA_Achr8T14040_001	Maker00038559	0.204744	0.43252	0.473374	399	83.6667	315.333
transcript:GSMUA_Achr3T22700_001	Maker00034715	0.579578	1.22543	0.472961	1344	317.25	1026.75
transcript:GSMUA_Achr4T28390_001	Maker00061549	0.392871	0.830882	0.472836	450	108.833	341.167
transcript:GSMUA_Achr11T03880_001	Maker00004370	0.450074	0.952111	0.472712	357	95.5	261.5
transcript:GSMUA_Achr11T15340_001	Maker00011604	0.548206	1.15971	0.472709	615	143.167	471.833
transcript:GSMUA_Achr5T06430_001	Maker00016071	0.308847	0.65343	0.472655	630	161.25	468.75
transcript:GSMUA_Achr5T20560_001	Maker00077738	0.381038	0.806315	0.472567	1899	413.083	1485.92
transcript:GSMUA_Achr6T11140_001	Maker00068273	0.550746	1.16545	0.47256	831	192.75	638.25
transcript:GSMUA_Achr7T01610_001	Maker00070824	0.330137	0.698893	0.472371	2346	514.333	1831.67
transcript:GSMUA_Achr11T10400_001	Maker00034539	0.29249	0.619273	0.472312	798	210.333	587.667
transcript:GSMUA_Achr1T17970_001	Maker00047297	0.230324	0.487913	0.472061	510	123.833	386.167
transcript:GSMUA_Achr6T00980_001	Maker00075071	0.379349	0.803688	0.47201	582	152.083	429.917
transcript:GSMUA_Achr9T03030_001	Maker00000325	0.330039	0.699268	0.471978	1860	417.417	1442.58
transcript:GSMUA_Achr3T10940_001	Maker00002877	0.376357	0.797433	0.47196	3747	851.833	2895.17
transcript:GSMUA_Achr8T13790_001	Maker00038591	0.213129	0.451593	0.47195	525	140.5	384.5
transcript:GSMUA_Achr5T16660_001	Maker00031930	0.259714	0.550551	0.471735	1563	351.25	1211.75
transcript:GSMUA_Achr8T19660_001	Maker00068326	0.380403	0.806726	0.47154	609	164.917	444.083
transcript:GSMUA_Achr7T10610_001	Maker00026667	0.209879	0.445138	0.471492	162	35	127
transcript:GSMUA_Achr6T12380_001	Maker00077222	0.343414	0.728427	0.471446	2949	663.75	2285.25
transcript:GSMUA_Achr7T23330_001	Maker00072458	0.398348	0.845013	0.471411	642	144.5	497.5
transcript:GSMUA_Achr7T24730_001	Maker00046907	0.382385	0.811185	0.471391	276	67.9167	208.083
transcript:GSMUA_Achr6T26680_001	Maker00034312	0.712438	1.51217	0.471136	1368	346.083	1021.92
transcript:GSMUA_Achr3T25650_001	Maker00020426	0.494279	1.04916	0.471118	960	224.25	735.75
transcript:GSMUA_Achr2T16790_001	Maker00022328	0.351784	0.747039	0.470904	1752	390.417	1361.58
transcript:GSMUA_Achr6T32470_001	Maker00044029	0.434294	0.922461	0.470799	342	75.8333	266.167
transcript:GSMUA_Achr10T19380_001	Maker00054057	0.348265	0.739745	0.470791	744	165.5	578.5
transcript:GSMUA_Achr9T18510_001	Maker00039068	0.358092	0.76107	0.470511	912	198.167	713.833
transcript:GSMUA_Achr1T22640_001	Maker00036516	0.329588	0.700671	0.470389	534	125	409
transcript:GSMUA_Achr4T14920_001	Maker00069377	0.329717	0.701031	0.470331	237	57.0833	179.917
transcript:GSMUA_Achr6T30050_001	Maker00034343	0.280644	0.597083	0.470025	846	196.75	649.25
transcript:GSMUA_Achr9T14960_001	Maker00045826	0.362649	0.771681	0.469947	696	163.917	532.083
transcript:GSMUA_Achr6T34900_001	Maker00076783	0.372224	0.792098	0.469922	609	134.417	474.583
transcript:GSMUA_Achr10T09570_001	Maker00015824	0.17944	0.381907	0.469852	1044	274.833	769.167
transcript:GSMUA_Achr3T04650_001	Maker00033609	0.450243	0.958424	0.469774	624	137.083	486.917
transcript:GSMUA_Achr10T19380_001	Maker00037052	0.346019	0.736637	0.469729	828	184.917	643.083
transcript:GSMUA_Achr5T13030_001	Maker00052137	0.279019	0.594167	0.469596	330	73.9167	256.083
transcript:GSMUA_Achr7T05310_001	Maker00047287	0.312938	0.666544	0.469493	447	94.9167	352.083
transcript:GSMUA_Achr8T22990_001	Maker00025081	0.277607	0.591381	0.469421	828	219.583	608.417
transcript:GSMUA_Achr8T10530_001	Maker00022432	0.240194	0.511723	0.469382	369	91.6667	277.333
transcript:GSMUA_Achr1T27010_001	Maker00030377	0.51986	1.1092	0.468682	567	124.333	442.667
transcript:GSMUA_Achr4T26130_001	Maker00037433	0.566659	1.2091	0.468662	732	206.667	525.333
transcript:GSMUA_Achr8T09040_001	Maker00016757	0.221491	0.472615	0.46865	375	101.25	273.75
transcript:GSMUA_Achr1T01750_001	Maker00028387	0.306493	0.654013	0.468635	501	135	366
transcript:GSMUA_Achr1T21790_001	Maker00008247	0.631621	1.34793	0.468586	372	91.5	280.5
transcript:GSMUA_Achr11T18490_001	Maker00045300	0.356089	0.761016	0.467913	999	245.583	753.417
transcript:GSMUA_Achr4T05590_001	Maker00012479	0.361316	0.772433	0.467763	2370	534.333	1835.67
transcript:GSMUA_Achr2T22620_001	Maker00042588	0.441729	0.9446	0.467636	606	155.917	450.083
transcript:GSMUA_Achr10T28060_001	Maker00040414	0.366006	0.782687	0.467628	381	100.167	280.833
transcript:GSMUA_Achr5T02310_001	Maker00010094	0.75808	1.6214	0.467545	1311	287.167	1023.83
transcript:GSMUA_Achr1T14380_001	Maker00020434	0.303239	0.648651	0.467492	3234	727.25	2506.75
transcript:GSMUA_Achr5T10710_001	Maker00013271	0.401238	0.85834	0.467458	372	81.8333	290.167
transcript:GSMUA_Achr10T13530_001	Maker00060410	0.57019	1.2201	0.467331	501	122.667	378.333
transcript:GSMUA_Achr9T28190_001	Maker00031867	0.606901	1.2989	0.467243	327	74.25	252.75
transcript:GSMUA_Achr5T07050_001	Maker00022604	0.531143	1.13679	0.467229	2109	514.583	1594.42
transcript:GSMUA_Achr6T15910_001	Maker00069464	0.875806	1.87517	0.467055	459	109.667	349.333
transcript:GSMUA_Achr10T12810_001	Maker00071989	0.375071	0.803074	0.467044	1092	271.5	820.5
transcript:GSMUA_Achr7T11170_001	Maker00003396	0.33678	0.721281	0.46692	447	107.917	339.083
transcript:GSMUA_Achr4T02630_001	Maker00034254	0.419277	0.898019	0.46689	807	196.75	610.25
transcript:GSMUA_Achr9T20430_001	Maker00065144	0.328482	0.703661	0.466818	525	112.083	412.917
transcript:GSMUA_Achr1T00660_001	Maker00037555	0.822064	1.7617	0.466632	780	187.083	592.917
transcript:GSMUA_Achr8T13730_001	Maker00038608	0.593151	1.2712	0.466609	546	149.167	396.833
transcript:GSMUA_Achr4T10820_001	Maker00022837	0.574956	1.23226	0.466586	1770	424	1346
transcript:GSMUA_Achr10T15670_001	Maker00037620	0.508911	1.09082	0.466538	237	55.6667	181.333
transcript:GSMUA_Achr6T29470_001	Maker00042777	0.962165	2.06244	0.466519	1296	296.75	999.25
transcript:GSMUA_Achr1T05050_001	Maker00020368	0.286179	0.613512	0.466461	1230	289.167	940.833
transcript:GSMUA_Achr4T20280_001	Maker00077960	0.184438	0.395792	0.465998	348	84	264
transcript:GSMUA_Achr3T26540_001	Maker00052263	0.624535	1.34053	0.465887	729	189.5	539.5
transcript:GSMUA_Achr6T21010_001	Maker00017484	0.312129	0.670276	0.465672	831	185.417	645.583
transcript:GSMUA_Achr7T24790_001	Maker00044280	0.472141	1.0139	0.465669	627	147.5	479.5
transcript:GSMUA_Achr2T10570_001	Maker00060934	0.764388	1.64154	0.465652	318	78.0833	239.917
transcript:GSMUA_Achr4T14130_001	Maker00034560	0.289228	0.621132	0.465646	1032	270.5	761.5
transcript:GSMUA_Achr10T24480_001	Maker00075918	0.259405	0.557144	0.465597	366	90.5	275.5
transcript:GSMUA_Achr8T05180_001	Maker00052519	0.314535	0.675859	0.465386	1461	369.5	1091.5
transcript:GSMUA_Achr9T14160_001	Maker00025444	0.345018	0.741403	0.465359	1326	305.083	1020.92
transcript:GSMUA_Achr3T23020_001	Maker00005508	0.602514	1.29551	0.465078	978	246.75	731.25
transcript:GSMUA_Achr7T09810_001	Maker00003356	0.35924	0.772626	0.46496	1020	232.917	787.083
transcript:GSMUA_Achr5T08900_001	Maker00053450	0.814655	1.75214	0.464948	510	136.167	373.833
transcript:GSMUA_Achr6T03160_001	Maker00078506	0.410632	0.883286	0.464892	1596	361.583	1234.42
transcript:GSMUA_Achr6T07030_001	Maker00017476	0.538874	1.15922	0.464859	339	86	253
transcript:GSMUA_Achr6T09770_001	Maker00016700	0.514647	1.10713	0.464849	678	172.25	505.75
transcript:GSMUA_Achr4T31490_001	Maker00011138	0.435836	0.938103	0.464593	216	56.6667	159.333
transcript:GSMUA_Achr6T28380_001	Maker00000698	0.44019	0.947586	0.464538	507	122.833	384.167
transcript:GSMUA_Achr1T06080_001	Maker00076505	0.283754	0.610935	0.464459	2250	508.917	1741.08
transcript:GSMUA_Achr5T06630_001	Maker00067890	0.599816	1.29202	0.464247	939	217.917	721.083
transcript:GSMUA_Achr1T25230_001	Maker00036569	0.260024	0.560435	0.463968	756	193.583	562.417
transcript:GSMUA_Achr6T00490_001	Maker00020505	1.09107	2.35162	0.463967	795	203.167	591.833
transcript:GSMUA_Achr4T06660_001	Maker00064441	0.317452	0.684317	0.463897	540	143.333	396.667
transcript:GSMUA_Achr7T01340_001	Maker00057597	0.575001	1.23956	0.463876	1395	340.833	1054.17
transcript:GSMUA_Achr1T07880_001	Maker00055135	0.321176	0.692526	0.463774	759	187.083	571.917
transcript:GSMUA_Achr4T02520_001	Maker00022865	0.337386	0.727828	0.463552	744	195	549
transcript:GSMUA_Achr4T28870_001	Maker00020493	0.485187	1.0473	0.463275	750	174.083	575.917
transcript:GSMUA_Achr5T05310_001	Maker00011468	0.466249	1.00653	0.463223	825	210.583	614.417
transcript:GSMUA_Achr3T30270_001	Maker00047183	0.30799	0.664915	0.463202	816	179.917	636.083
transcript:GSMUA_Achr1T05850_001	Maker00039420	0.368827	0.796467	0.463078	2376	535.667	1840.33
transcript:GSMUA_Achr10T21470_001	Maker00070640	0.231986	0.50131	0.462758	582	149.75	432.25
transcript:GSMUA_Achr3T29040_001	Maker00034664	0.254129	0.549808	0.462214	633	158.25	474.75
transcript:GSMUA_Achr6T28540_001	Maker00000495	0.400736	0.867052	0.462182	1728	459.667	1268.33
transcript:GSMUA_Achr6T29610_001	Maker00042729	0.23924	0.517894	0.461948	957	254	703
transcript:GSMUA_Achr2T22210_001	Maker00037834	0.218986	0.474051	0.461946	315	75.4167	239.583
transcript:GSMUA_Achr9T28140_001	Maker00040731	0.440546	0.953751	0.461909	1374	354.5	1019.5
transcript:GSMUA_Achr9T17350_001	Maker00022948	0.565943	1.22527	0.461892	1053	255	798
transcript:GSMUA_Achr8T15860_001	Maker00042753	0.488438	1.0576	0.461838	1014	245.333	768.667
transcript:GSMUA_Achr10T14560_001	Maker00077338	0.318182	0.688981	0.461815	207	59.1667	147.833
transcript:GSMUA_Achr6T01330_001	Maker00060725	0.264738	0.573324	0.46176	2280	520	1760
transcript:GSMUA_Achr10T21430_001	Maker00058918	0.67766	1.46825	0.461543	1143	237.667	905.333
transcript:GSMUA_Achr5T23520_001	Maker00077978	0.413252	0.895656	0.461397	768	175.5	592.5
transcript:GSMUA_Achr6T31370_001	Maker00036728	0.50719	1.09938	0.461341	1056	224.5	831.5
transcript:GSMUA_Achr6T33300_001	Maker00078141	0.375271	0.813652	0.461218	1569	361.333	1207.67
transcript:GSMUA_Achr8T21010_001	Maker00059022	0.351462	0.762199	0.461116	570	141.75	428.25
transcript:GSMUA_Achr8T12460_001	Maker00064882	0.271781	0.589523	0.461019	510	137.167	372.833
transcript:GSMUA_Achr2T08850_001	Maker00060549	0.471061	1.02243	0.460726	699	165.583	533.417
transcript:GSMUA_Achr2T06250_001	Maker00047018	0.345703	0.750435	0.46067	486	108.417	377.583
transcript:GSMUA_Achr1T19000_001	Maker00009961	0.416095	0.903298	0.46064	1452	327.083	1124.92
transcript:GSMUA_Achr2T18100_001	Maker00005187	0.314898	0.684076	0.460327	594	142.25	451.75
transcript:GSMUA_Achr6T07240_001	Maker00069770	0.344347	0.74822	0.460222	1362	334.083	1027.92
transcript:GSMUA_Achr11T25910_001	Maker00034699	0.343182	0.745712	0.460207	564	145.5	418.5
transcript:GSMUA_Achr4T30340_001	Maker00020651	0.353551	0.768378	0.460126	687	177.667	509.333
transcript:GSMUA_Achr6T34930_001	Maker00069448	0.351443	0.763904	0.460062	870	205.917	664.083
transcript:GSMUA_Achr1T17750_001	Maker00010795	0.338627	0.736441	0.459816	729	169.667	559.333
transcript:GSMUA_Achr3T27410_001	Maker00069513	0.366176	0.796427	0.459774	819	182.75	636.25
transcript:GSMUA_Achr4T06370_001	Maker00012350	0.597315	1.29968	0.459585	1074	251.583	822.417
transcript:GSMUA_Achr9T26220_001	Maker00042826	0.228041	0.496428	0.459365	552	140.917	411.083
transcript:GSMUA_Achr9T26220_001	Maker00044339	0.228041	0.496428	0.459365	552	140.917	411.083
transcript:GSMUA_Achr3T19990_001	Maker00042501	0.387526	0.84394	0.459186	639	164.833	474.167
transcript:GSMUA_Achr3T20010_001	Maker00042542	0.532531	1.16086	0.45874	594	136.333	457.667
transcript:GSMUA_Achr5T14160_001	Maker00029218	0.656212	1.43076	0.458645	1989	447.667	1541.33
transcript:GSMUA_Achr5T19600_001	Maker00002638	0.616458	1.34441	0.458533	861	210.5	650.5
transcript:GSMUA_Achr2T21570_001	Maker00004578	0.267927	0.584412	0.458455	438	112.5	325.5
transcript:GSMUA_Achr9T03160_001	Maker00069601	0.25267	0.551311	0.458307	237	52.0833	184.917
transcript:GSMUA_Achr2T16700_001	Maker00069245	0.330753	0.721734	0.458276	1776	413.167	1362.83
transcript:GSMUA_Achr11T18730_001	Maker00035190	0.60796	1.32754	0.457962	1512	326.5	1185.5
transcript:GSMUA_Achr6T07720_001	Maker00036455	0.103191	0.225336	0.457945	507	133.583	373.417
transcript:GSMUA_Achr8T24290_001	Maker00023145	0.45501	0.993841	0.45783	1905	458.833	1446.17
transcript:GSMUA_Achr7T15450_001	Maker00009396	0.410786	0.897387	0.457758	585	144.75	440.25
transcript:GSMUA_Achr3T11960_001	Maker00076406	0.263772	0.576348	0.45766	756	166.167	589.833
transcript:GSMUA_Achr9T05700_001	Maker00055561	0.452291	0.988285	0.457652	606	144	462
transcript:GSMUA_Achr8T07790_001	Maker00054138	0.343664	0.751033	0.457588	666	173	493
transcript:GSMUA_Achr11T00810_001	Maker00033452	0.364602	0.797064	0.457431	864	205.417	658.583
transcript:GSMUA_Achr1T14490_001	Maker00020442	0.657208	1.4373	0.45725	636	161.417	474.583
transcript:GSMUA_Achr8T13710_001	Maker00069000	0.335069	0.733189	0.457003	789	171	618
transcript:GSMUA_Achr7T08900_001	Maker00026735	0.368093	0.805704	0.456859	744	155.583	588.417
transcript:GSMUA_Achr1T22680_001	Maker00045449	0.301635	0.660304	0.456813	582	138.75	443.25
transcript:GSMUA_Achr4T01120_001	Maker00061052	0.343697	0.752477	0.456755	675	150	525
transcript:GSMUA_Achr7T26440_001	Maker00047183	0.369033	0.808191	0.456616	828	180.417	647.583
transcript:GSMUA_Achr7T19180_001	Maker00030224	0.504174	1.10482	0.45634	690	178.75	511.25
transcript:GSMUA_Achr4T06630_001	Maker00039020	0.21696	0.47544	0.456336	1680	375.583	1304.42
transcript:GSMUA_Achr8T04320_001	Maker00044031	0.29282	0.641715	0.456309	660	143	517
transcript:GSMUA_Achr4T16270_001	Maker00003439	0.456466	1.0005	0.456236	570	133.5	436.5
transcript:GSMUA_Achr2T02000_001	Maker00078265	0.283953	0.622445	0.45619	258	69.75	188.25
transcript:GSMUA_Achr7T05160_001	Maker00012340	0.39017	0.85539	0.456131	2178	511.667	1666.33
transcript:GSMUA_Achr11T07590_001	Maker00037143	0.339291	0.743864	0.45612	1038	249.917	788.083
transcript:GSMUA_Achr3T23040_001	Maker00034703	0.372849	0.81749	0.45609	1137	269.333	867.667
transcript:GSMUA_Achr9T11060_001	Maker00036713	0.678835	1.48844	0.456071	288	71.75	216.25
transcript:GSMUA_Achr9T23310_001	Maker00069645	0.428507	0.939572	0.456066	249	56	193
transcript:GSMUA_Achr5T20130_001	Maker00020997	0.227471	0.498773	0.456062	474	113	361
transcript:GSMUA_Achr11T07990_001	Maker00037682	0.358479	0.786387	0.455855	414	94.0833	319.917
transcript:GSMUA_Achr6T05190_001	Maker00078992	0.412503	0.905045	0.455782	633	144.75	488.25
transcript:GSMUA_Achr10T16230_001	Maker00046191	0.466276	1.02333	0.455648	1083	241.333	841.667
transcript:GSMUA_Achr4T04440_001	Maker00077907	0.375121	0.823321	0.455619	840	195.75	644.25
transcript:GSMUA_Achr9T27340_001	Maker00031918	0.537076	1.1793	0.45542	582	141.333	440.667
transcript:GSMUA_Achr1T07740_001	Maker00058018	0.616264	1.35348	0.455317	951	234.333	716.667
transcript:GSMUA_Achr7T03500_001	Maker00038713	0.444601	0.976487	0.455306	618	164.833	453.167
transcript:GSMUA_Achr2T18280_001	Maker00043783	0.377902	0.830021	0.455292	2856	683.25	2172.75
transcript:GSMUA_Achr7T01710_001	Maker00063640	0.470397	1.03325	0.455258	1608	407.25	1200.75
transcript:GSMUA_Achr11T21940_001	Maker00002599	0.263643	0.579141	0.455231	708	152.417	555.583
transcript:GSMUA_Achr3T08840_001	Maker00052431	0.280107	0.615324	0.455219	714	156.417	557.583
transcript:GSMUA_Achr2T10930_001	Maker00020713	0.249938	0.549087	0.455189	870	198.417	671.583
transcript:GSMUA_Achr3T11240_001	Maker00078586	0.307304	0.675225	0.455114	2325	527.333	1797.67
transcript:GSMUA_Achr3T22820_001	Maker00005529	0.291478	0.640571	0.455028	3705	820.083	2884.92
transcript:GSMUA_Achr4T10460_001	Maker00034254	0.533185	1.17178	0.45502	768	189.083	578.917
transcript:GSMUA_Achr4T23730_001	Maker00021488	0.270855	0.595514	0.454825	666	150.25	515.75
transcript:GSMUA_Achr5T07150_001	Maker00009385	0.714949	1.57207	0.454783	846	203.583	642.417
transcript:GSMUA_Achr11T19920_001	Maker00038979	0.264143	0.580904	0.454711	597	154.583	442.417
transcript:GSMUA_Achr9T06050_001	Maker00001082	0.433735	0.953969	0.454663	633	149.75	483.25
transcript:GSMUA_Achr2T11340_001	Maker00076831	0.402094	0.884782	0.454456	1431	329.5	1101.5
transcript:GSMUA_Achr7T05660_001	Maker00037293	0.203897	0.448673	0.454445	279	57.75	221.25
transcript:GSMUA_Achr9T13640_001	Maker00069869	0.27142	0.597297	0.454413	825	223.417	601.583
transcript:GSMUA_Achr6T27790_001	Maker00000596	0.458214	1.00859	0.45431	354	83.25	270.75
transcript:GSMUA_Achr8T23210_001	Maker00029555	0.305404	0.672401	0.454199	2103	473.333	1629.67
transcript:GSMUA_Achr6T05100_001	Maker00034379	0.282995	0.623615	0.453797	1098	267.25	830.75
transcript:GSMUA_Achr8T19320_001	Maker00068970	0.286553	0.631476	0.453782	156	41.5833	114.417
transcript:GSMUA_Achr7T23480_001	Maker00022584	0.235664	0.519351	0.453766	306	81.8333	224.167
transcript:GSMUA_Achr4T10230_001	Maker00078762	0.905781	1.9963	0.453729	834	218	616
transcript:GSMUA_Achr1T08830_001	Maker00011430	0.312394	0.688678	0.453615	2760	650.083	2109.92
transcript:GSMUA_Achr2T04260_001	Maker00065471	0.906998	1.99959	0.453593	1173	284.083	888.917
transcript:GSMUA_Achr1T04810_001	Maker00028748	0.491498	1.0836	0.453577	270	68.9167	201.083
transcript:GSMUA_Achr1T07690_001	Maker00021487	0.51578	1.13726	0.453528	651	146.917	504.083
transcript:GSMUA_Achr5T16930_001	Maker00078909	0.250581	0.552574	0.45348	759	181.583	577.417
transcript:GSMUA_Achr6T09790_001	Maker00054122	0.329289	0.726407	0.453312	2736	617.917	2118.08
transcript:GSMUA_Achr9T04660_001	Maker00055832	0.243443	0.537417	0.452987	456	109.25	346.75
transcript:GSMUA_Achr10T31220_001	Maker00038693	0.301257	0.665247	0.452849	843	206.5	636.5
transcript:GSMUA_Achr3T12070_001	Maker00030638	0.314199	0.693921	0.452788	762	185.75	576.25
transcript:GSMUA_Achr3T22540_001	Maker00054399	0.489127	1.08083	0.452549	561	133.333	427.667
transcript:GSMUA_Achr10T13940_001	Maker00054279	0.318596	0.704073	0.452505	2499	575	1924
transcript:GSMUA_Achr8T18210_001	Maker00001212	0.464132	1.02636	0.45221	387	103.583	283.417
transcript:GSMUA_Achr11T03870_001	Maker00003947	0.330286	0.730468	0.452156	2490	539.833	1950.17
transcript:GSMUA_Achr9T26780_001	Maker00044408	0.803989	1.77823	0.452128	345	79.4167	265.583
transcript:GSMUA_Achr6T26350_001	Maker00069467	0.597254	1.32116	0.452068	2733	676.417	2056.58
transcript:GSMUA_Achr4T22470_001	Maker00047055	0.276261	0.611114	0.452061	999	225.5	773.5
transcript:GSMUA_Achr6T11070_001	Maker00068283	0.372417	0.823959	0.451984	255	54	201
transcript:GSMUA_Achr5T18990_001	Maker00028967	0.282836	0.62612	0.451728	2736	658.167	2077.83
transcript:GSMUA_Achr1T22570_001	Maker00008277	0.305992	0.677627	0.451564	951	256.833	694.167
transcript:GSMUA_Achr6T10160_001	Maker00037052	0.272876	0.60436	0.451512	813	182.75	630.25
transcript:GSMUA_Achr3T25470_001	Maker00052172	0.366224	0.811336	0.451384	534	117.833	416.167
transcript:GSMUA_Achr2T10540_001	Maker00008685	0.3138	0.695447	0.451221	1917	428.917	1488.08
transcript:GSMUA_Achr2T22400_001	Maker00037052	0.32894	0.729133	0.451139	759	169.417	589.583
transcript:GSMUA_Achr2T22400_001	Maker00037052	0.32894	0.729133	0.451139	759	169.417	589.583
transcript:GSMUA_Achr11T10390_001	Maker00022479	0.396119	0.878044	0.451138	807	170.083	636.917
transcript:GSMUA_Achr7T19980_001	Maker00033172	0.395101	0.875892	0.451084	1062	261.583	800.417
transcript:GSMUA_Achr8T19660_001	Maker00010322	0.412261	0.914001	0.451051	612	160.583	451.417
transcript:GSMUA_Achr1T27250_001	Maker00060796	0.423061	0.938139	0.450958	1506	377.667	1128.33
transcript:GSMUA_Achr10T04170_001	Maker00039475	0.220454	0.488937	0.450884	807	195.333	611.667
transcript:GSMUA_Achr3T01910_001	Maker00004137	0.27275	0.605032	0.450802	1209	270.917	938.083
transcript:GSMUA_Achr11T10400_001	Maker00039073	0.277894	0.616616	0.450676	798	210.917	587.083
transcript:GSMUA_Achr4T02660_001	Maker00046839	0.319641	0.709286	0.450652	723	180.583	542.417
transcript:GSMUA_Achr4T31190_001	Maker00011096	0.465996	1.03423	0.450573	531	124.75	406.25
transcript:GSMUA_Achr3T23130_001	Maker00005403	0.278358	0.61784	0.450534	450	102.75	347.25
transcript:GSMUA_Achr4T02660_001	Maker00044994	0.32495	0.721411	0.450437	723	182	541
transcript:GSMUA_Achr7T23410_001	Maker00071728	0.329595	0.731967	0.450286	489	117.5	371.5
transcript:GSMUA_Achr10T23960_001	Maker00015912	0.299267	0.664635	0.450273	1779	438	1341
transcript:GSMUA_Achr6T19090_001	Maker00039277	0.371553	0.82534	0.450181	342	90.5833	251.417
transcript:GSMUA_Achr11T12600_001	Maker00001322	0.986034	2.19039	0.450163	954	252.5	701.5
transcript:GSMUA_Achr7T22390_001	Maker00034635	0.193828	0.430585	0.450149	483	130.75	352.25
transcript:GSMUA_Achr4T00190_001	Maker00022598	0.28534	0.634151	0.449956	2334	545.75	1788.25
transcript:GSMUA_Achr5T28710_001	Maker00000797	0.333804	0.741877	0.449945	249	59.0833	189.917
transcript:GSMUA_Achr6T10580_001	Maker00077248	0.243862	0.542069	0.449871	297	62.8333	234.167
transcript:GSMUA_Achr2T21440_001	Maker00037197	0.305056	0.678636	0.449513	1437	325.833	1111.17
transcript:GSMUA_Achr5T15420_001	Maker00052050	0.260644	0.579968	0.449411	777	184.667	592.333
transcript:GSMUA_Achr1T07470_001	Maker00035263	0.487382	1.08481	0.449279	1077	260.417	816.583
transcript:GSMUA_Achr8T08610_001	Maker00016610	0.414226	0.922018	0.44926	1404	311.417	1092.58
transcript:GSMUA_Achr6T00860_001	Maker00022328	0.311893	0.694994	0.448771	1707	381.083	1325.92
transcript:GSMUA_Achr7T15700_001	Maker00004909	0.373521	0.832363	0.448748	459	119.667	339.333
transcript:GSMUA_Achr3T04360_001	Maker00056637	0.33052	0.73662	0.448698	729	174.083	554.917
transcript:GSMUA_Achr6T27320_001	Maker00044844	0.391248	0.872018	0.44867	399	96.6667	302.333
transcript:GSMUA_Achr10T09680_001	Maker00015973	0.662559	1.47779	0.448345	477	112.583	364.417
transcript:GSMUA_Achr4T06770_001	Maker00044984	0.344163	0.767637	0.44834	525	132.5	392.5
transcript:GSMUA_Achr7T24430_001	Maker00046859	0.446068	0.995153	0.44824	954	224.583	729.417
transcript:GSMUA_Achr3T11920_001	Maker00000949	0.610031	1.36124	0.448143	438	105.25	332.75
transcript:GSMUA_Achr10T21490_001	Maker00010324	0.328663	0.733499	0.448076	3519	790.5	2728.5
transcript:GSMUA_Achr3T31720_001	Maker00034254	0.493807	1.10233	0.447968	834	205.333	628.667
transcript:GSMUA_Achr8T16780_001	Maker00004267	0.295966	0.660853	0.447855	684	168.083	515.917
transcript:GSMUA_Achr1T23500_001	Maker00035195	0.365211	0.815935	0.447597	1296	294.417	1001.58
transcript:GSMUA_Achr9T26460_001	Maker00044233	0.273563	0.611237	0.447556	1821	453.333	1367.67
transcript:GSMUA_Achr8T03360_001	Maker00042729	0.226472	0.506186	0.447408	978	259.667	718.333
transcript:GSMUA_Achr9T26460_001	Maker00042751	0.276194	0.617428	0.447329	1821	454.75	1366.25
transcript:GSMUA_Achr5T12530_001	Maker00033684	0.399274	0.892583	0.447324	546	150.583	395.417
transcript:GSMUA_Achr1T17770_001	Maker00003416	0.354472	0.792451	0.447311	2625	582.667	2042.33
transcript:GSMUA_Achr5T03560_001	Maker00059051	0.343954	0.769313	0.447092	771	172	599
transcript:GSMUA_Achr6T05040_001	Maker00034412	0.265142	0.593052	0.447081	1230	312.5	917.5
transcript:GSMUA_Achr9T01940_001	Maker00009019	0.26005	0.581792	0.446981	576	148.25	427.75
transcript:GSMUA_Achr1T20820_001	Maker00013335	0.56023	1.25354	0.44692	1587	381.083	1205.92
transcript:GSMUA_Achr4T05510_001	Maker00012298	0.281322	0.629481	0.446912	276	69.25	206.75
transcript:GSMUA_Achr6T23600_001	Maker00071351	0.244309	0.546738	0.446849	1422	370.083	1051.92
transcript:GSMUA_Achr10T21880_001	Maker00010345	0.517928	1.15989	0.446532	894	215.583	678.417
transcript:GSMUA_Achr10T01320_001	Maker00009317	0.291084	0.651896	0.446518	936	217.167	718.833
transcript:GSMUA_Achr4T06080_001	Maker00051357	0.281308	0.630356	0.446268	1359	319.167	1039.83
transcript:GSMUA_Achr11T05150_001	Maker00022432	0.21947	0.491941	0.446132	366	90.0833	275.917
transcript:GSMUA_Achr11T08490_001	Maker00078187	0.404221	0.906251	0.446037	444	104.25	339.75
transcript:GSMUA_Achr1T05000_001	Maker00028301	0.565533	1.26808	0.445976	891	229	662
transcript:GSMUA_Achr8T15830_001	Maker00044823	0.386899	0.867622	0.445931	498	129.667	368.333
transcript:GSMUA_Achr3T29820_001	Maker00064332	0.540964	1.21315	0.445915	582	151.5	430.5
transcript:GSMUA_Achr7T04040_001	Maker00047297	0.265809	0.596209	0.445832	516	125.417	390.583
transcript:GSMUA_Achr1T21990_001	Maker00064438	0.310396	0.696293	0.445784	330	80.8333	249.167
transcript:GSMUA_Achr7T15450_001	Maker00059022	0.341282	0.765653	0.44574	579	142.25	436.75
transcript:GSMUA_Achr9T03880_001	Maker00069626	0.320946	0.720203	0.445632	240	56.1667	183.833
transcript:GSMUA_Achr8T01220_001	Maker00068381	0.322462	0.723757	0.44554	2301	578.333	1722.67
transcript:GSMUA_Achr8T25580_001	Maker00033468	0.294589	0.661215	0.445527	1302	279.917	1022.08
transcript:GSMUA_Achr8T09640_001	Maker00020500	0.416875	0.935841	0.445455	498	105.833	392.167
transcript:GSMUA_Achr6T18220_001	Maker00015809	0.257771	0.578668	0.445455	1188	269.25	918.75
transcript:GSMUA_Achr8T10760_001	Maker00022582	0.283831	0.637322	0.44535	264	60.1667	203.833
transcript:GSMUA_Achr5T27510_001	Maker00049005	0.205181	0.460726	0.445344	654	155.417	498.583
transcript:GSMUA_Achr1T20140_001	Maker00030720	0.546934	1.22824	0.4453	1134	299.583	834.417
transcript:GSMUA_Achr9T23580_001	Maker00045505	0.378107	0.849253	0.445222	1701	392	1309
transcript:GSMUA_Achr9T10270_001	Maker00000983	0.317723	0.713647	0.445211	1860	378.667	1481.33
transcript:GSMUA_Achr7T16190_001	Maker00010277	0.297665	0.668658	0.445167	1620	401.333	1218.67
transcript:GSMUA_Achr10T15460_001	Maker00037084	0.351254	0.78918	0.445088	588	154.5	433.5
transcript:GSMUA_Achr10T30840_001	Maker00071881	0.32887	0.738951	0.44505	861	190.25	670.75
transcript:GSMUA_Achr10T21570_001	Maker00006101	0.215444	0.48413	0.445011	915	216.333	698.667
transcript:GSMUA_Achr9T07210_001	Maker00000717	0.444113	0.998138	0.444942	906	232.417	673.583
transcript:GSMUA_Achr5T23820_001	Maker00061842	0.451151	1.01423	0.444823	777	200.833	576.167
transcript:GSMUA_Achr6T17810_001	Maker00017520	0.312967	0.703744	0.444717	894	220.5	673.5
transcript:GSMUA_Achr3T10680_001	Maker00012459	0.74935	1.68516	0.444677	975	213.333	761.667
transcript:GSMUA_Achr9T12390_001	Maker00025376	0.451513	1.01571	0.444529	999	263	736
transcript:GSMUA_Achr7T11980_001	Maker00069005	0.213455	0.480413	0.444314	720	179	541
transcript:GSMUA_Achr11T17240_001	Maker00004907	0.264765	0.595929	0.44429	888	238.75	649.25
transcript:GSMUA_Achr5T20830_001	Maker00077920	0.34042	0.766238	0.444275	408	108.333	299.667
transcript:GSMUA_Achr1T05150_001	Maker00060485	0.412366	0.928476	0.444132	1140	266.5	873.5
transcript:GSMUA_Achr7T15320_001	Maker00000747	0.712974	1.60535	0.444123	555	137	418
transcript:GSMUA_Achr8T24290_001	Maker00068022	0.449208	1.01197	0.443896	1854	448	1406
transcript:GSMUA_Achr6T30050_001	Maker00042798	0.234311	0.528297	0.443522	843	198.667	644.333
transcript:GSMUA_Achr6T27320_001	Maker00046855	0.421145	0.949708	0.443447	405	99.3333	305.667
transcript:GSMUA_Achr5T04670_001	Maker00058165	0.722968	1.6305	0.443403	912	198.583	713.417
transcript:GSMUA_Achr4T20220_001	Maker00077901	0.278949	0.629121	0.443394	1020	261.25	758.75
transcript:GSMUA_Achr8T10390_001	Maker00004840	0.429576	0.968869	0.443378	747	183.083	563.917
transcript:GSMUA_Achr11T20640_001	Maker00016068	0.425844	0.960597	0.443312	504	121.083	382.917
transcript:GSMUA_Achr9T28140_001	Maker00044480	0.429712	0.969437	0.44326	1365	352.583	1012.42
transcript:GSMUA_Achr7T26200_001	Maker00034560	0.267049	0.602497	0.443238	1047	278.5	768.5
transcript:GSMUA_Achr9T24680_001	Maker00031820	0.223542	0.504368	0.443212	513	137.083	375.917
transcript:GSMUA_Achr1T23100_001	Maker00036620	0.304867	0.688509	0.442793	585	137.25	447.75
transcript:GSMUA_Achr2T21210_001	Maker00005922	0.576826	1.30274	0.442779	495	124.333	370.667
transcript:GSMUA_Achr10T15720_001	Maker00037097	0.363852	0.821787	0.442756	741	172.417	568.583
transcript:GSMUA_Achr4T26490_001	Maker00028547	0.317486	0.717165	0.442696	642	156.833	485.167
transcript:GSMUA_Achr11T00750_001	Maker00068970	0.328245	0.74149	0.442683	156	41.5833	114.417
transcript:GSMUA_Achr4T09680_001	Maker00061912	0.272173	0.615103	0.442483	4929	1143.42	3785.58
transcript:GSMUA_Achr3T11070_001	Maker00044577	0.215338	0.486927	0.442239	444	116.333	327.667
transcript:GSMUA_Achr4T12230_001	Maker00071293	0.849382	1.92144	0.442054	2289	513.75	1775.25
transcript:GSMUA_Achr7T25260_001	Maker00045098	0.452881	1.02469	0.441969	450	123.5	326.5
transcript:GSMUA_Achr5T02080_001	Maker00022845	0.353039	0.798987	0.441858	2604	551.333	2052.67
transcript:GSMUA_Achr3T04940_001	Maker00056716	0.28618	0.647675	0.441857	321	84.9167	236.083
transcript:GSMUA_Achr5T14400_001	Maker00013279	0.594601	1.34584	0.441807	963	217.083	745.917
transcript:GSMUA_Achr8T30670_001	Maker00008886	0.543169	1.22966	0.441721	288	67.4167	220.583
transcript:GSMUA_Achr4T08360_001	Maker00046902	0.235984	0.534247	0.441714	717	182.75	534.25
transcript:GSMUA_Achr3T22620_001	Maker00053852	0.272958	0.617983	0.441691	1338	337.5	1000.5
transcript:GSMUA_Achr10T24380_001	Maker00016152	0.420835	0.952831	0.441668	1026	241.75	784.25
transcript:GSMUA_Achr9T00560_001	Maker00054367	0.455555	1.0316	0.441602	678	153	525
transcript:GSMUA_Achr8T11810_001	Maker00003897	0.292616	0.662892	0.441424	681	151.667	529.333
transcript:GSMUA_Achr10T12440_001	Maker00071471	0.253867	0.575126	0.441411	1038	244	794
transcript:GSMUA_Achr4T32090_001	Maker00022845	0.34376	0.779093	0.44123	2790	592.083	2197.92
transcript:GSMUA_Achr7T06540_001	Maker00076505	0.292556	0.663369	0.441015	2205	499.083	1705.92
transcript:GSMUA_Achr4T23750_001	Maker00021565	0.644164	1.46075	0.440983	1167	254	913
transcript:GSMUA_Achr11T07590_001	Maker00039356	0.289247	0.655935	0.440969	1029	243.583	785.417
transcript:GSMUA_Achr1T23320_001	Maker00045476	0.458878	1.04063	0.440964	573	138.167	434.833
transcript:GSMUA_Achr9T30220_001	Maker00071679	0.294665	0.66823	0.440963	792	186.333	605.667
transcript:GSMUA_Achr5T07220_001	Maker00006009	0.444568	1.00894	0.440629	303	61	242
transcript:GSMUA_Achr10T22480_001	Maker00006022	0.770008	1.74768	0.440589	951	251.583	699.417
transcript:GSMUA_Achr6T34430_001	Maker00000325	0.338697	0.769042	0.440414	2685	605.5	2079.5
transcript:GSMUA_Achr9T09990_001	Maker00069689	0.816463	1.85389	0.440406	948	234.583	713.417
transcript:GSMUA_Achr1T06130_001	Maker00076521	0.283021	0.642693	0.440368	1146	305.417	840.583
transcript:GSMUA_Achr8T24290_001	Maker00077606	0.4747	1.07799	0.440357	1872	447.833	1424.17
transcript:GSMUA_Achr6T32810_001	Maker00000648	0.281388	0.63945	0.440046	2028	476.25	1551.75
transcript:GSMUA_Achr10T18040_001	Maker00037571	0.208011	0.472716	0.440033	381	99.3333	281.667
transcript:GSMUA_Achr6T09200_001	Maker00036900	0.275862	0.627002	0.43997	3654	811.917	2842.08
transcript:GSMUA_Achr5T01970_001	Maker00020585	0.652496	1.48327	0.439903	495	115.417	379.583
transcript:GSMUA_Achr6T36380_001	Maker00054447	0.263363	0.598713	0.439883	381	96.5833	284.417
transcript:GSMUA_Achr6T10460_001	Maker00004719	0.315825	0.717994	0.439871	318	73.5833	244.417
transcript:GSMUA_Achr8T00440_001	Maker00068580	0.598256	1.36027	0.439808	486	119.083	366.917
transcript:GSMUA_Achr10T14510_001	Maker00077368	0.374013	0.850531	0.439741	2181	502.75	1678.25
transcript:GSMUA_Achr11T02080_001	Maker00071782	0.543536	1.23626	0.439663	432	104.833	327.167
transcript:GSMUA_Achr5T10190_001	Maker00008846	0.168935	0.384313	0.439576	144	34.9167	109.083
transcript:GSMUA_Achr5T28780_001	Maker00000927	0.67564	1.53718	0.439533	981	240.917	740.083
transcript:GSMUA_Achr8T24250_001	Maker00033200	0.675012	1.53577	0.439527	1275	310	965
transcript:GSMUA_Achr7T12600_001	Maker00005938	0.307427	0.699494	0.439499	1155	279.75	875.25
transcript:GSMUA_Achr1T25210_001	Maker00008223	0.267656	0.609072	0.439449	696	178.833	517.167
transcript:GSMUA_Achr2T22330_001	Maker00027129	0.261359	0.594764	0.439432	1059	249	810
transcript:GSMUA_Achr3T10630_001	Maker00012382	0.358084	0.815038	0.439346	1764	403.917	1360.08
transcript:GSMUA_Achr11T24340_001	Maker00035042	0.519471	1.18261	0.439259	351	83.75	267.25
transcript:GSMUA_Achr4T12310_001	Maker00071511	0.31178	0.709857	0.439215	300	71	229
transcript:GSMUA_Achr11T10930_001	Maker00039036	0.466231	1.06153	0.439207	477	110.5	366.5
transcript:GSMUA_Achr2T02140_001	Maker00054082	0.371209	0.845246	0.439172	387	101.25	285.75
transcript:GSMUA_Achr1T08650_001	Maker00021414	0.32626	0.743025	0.439097	1950	440.25	1509.75
transcript:GSMUA_Achr10T14840_001	Maker00004182	0.282973	0.644518	0.439046	2436	553.083	1882.92
transcript:GSMUA_Achr10T21230_001	Maker00016071	0.280148	0.638233	0.438943	639	161.333	477.667
transcript:GSMUA_Achr8T03400_001	Maker00045490	0.383346	0.873546	0.438838	1464	359.5	1104.5
transcript:GSMUA_Achr1T19080_001	Maker00078025	0.254525	0.580149	0.438724	1692	365.75	1326.25
transcript:GSMUA_Achr8T28790_001	Maker00000729	0.335278	0.764395	0.438619	843	215.75	627.25
transcript:GSMUA_Achr7T10380_001	Maker00069359	0.335445	0.764776	0.438618	1596	379.583	1216.42
transcript:GSMUA_Achr10T18440_001	Maker00037331	0.304727	0.694886	0.438528	270	71	199
transcript:GSMUA_Achr9T24910_001	Maker00033513	0.457874	1.04441	0.438403	1866	414.25	1451.75
transcript:GSMUA_Achr6T11720_001	Maker00037668	0.455697	1.03972	0.438288	249	58.6667	190.333
transcript:GSMUA_Achr4T10890_001	Maker00061487	0.267692	0.611176	0.437996	1041	241.833	799.167
transcript:GSMUA_Achr6T28610_001	Maker00055680	0.574905	1.31278	0.437929	426	100.583	325.417
transcript:GSMUA_Achr8T03720_001	Maker00031826	0.537383	1.22744	0.437809	465	116.167	348.833
transcript:GSMUA_Achr10T28490_001	Maker00026689	0.35806	0.817849	0.437807	378	81.5	296.5
transcript:GSMUA_Achr4T12160_001	Maker00039044	0.322831	0.737415	0.437787	582	151.25	430.75
transcript:GSMUA_Achr8T27670_001	Maker00055736	0.336404	0.768486	0.437749	294	82.5	211.5
transcript:GSMUA_Achr3T10070_001	Maker00002962	0.295483	0.675121	0.437674	555	136.667	418.333
transcript:GSMUA_Achr8T22360_001	Maker00029445	0.306384	0.700194	0.43757	3252	732	2520
transcript:GSMUA_Achr6T34930_001	Maker00077467	0.490149	1.12024	0.437539	1086	262.5	823.5
transcript:GSMUA_Achr6T26760_001	Maker00055898	0.241667	0.552344	0.43753	1611	380.75	1230.25
transcript:GSMUA_Achr7T06520_001	Maker00039383	0.240366	0.549481	0.437441	309	73.1667	235.833
transcript:GSMUA_Achr5T05380_001	Maker00071682	0.48507	1.1092	0.437315	753	184.917	568.083
transcript:GSMUA_Achr10T08550_001	Maker00037802	0.269682	0.616798	0.43723	342	74.9167	267.083
transcript:GSMUA_Achr11T07760_001	Maker00034538	0.381598	0.87289	0.437166	618	134.583	483.417
transcript:GSMUA_Achr9T12760_001	Maker00054124	0.473664	1.08392	0.43699	987	217.917	769.083
transcript:GSMUA_Achr6T27460_001	Maker00000586	0.312614	0.715452	0.436946	3831	859.75	2971.25
transcript:GSMUA_Achr10T05340_001	Maker00013964	0.886099	2.02832	0.436863	915	229.583	685.417
transcript:GSMUA_Achr5T09020_001	Maker00028697	0.261311	0.598314	0.436745	510	122.5	387.5
transcript:GSMUA_Achr8T25840_001	Maker00045466	0.452723	1.03672	0.436687	318	76.25	241.75
transcript:GSMUA_Achr10T07310_001	Maker00034450	0.296981	0.680154	0.436637	756	201.083	554.917
transcript:GSMUA_Achr4T10810_001	Maker00078541	0.300509	0.688281	0.436607	465	117.667	347.333
transcript:GSMUA_Achr7T15610_001	Maker00010217	0.322034	0.737813	0.436471	1161	279.333	881.667
transcript:GSMUA_Achr5T00960_001	Maker00044435	0.446846	1.02466	0.436093	294	76.6667	217.333
transcript:GSMUA_Achr4T08680_001	Maker00003882	0.198405	0.455046	0.436011	321	78.1667	242.833
transcript:GSMUA_Achr10T23260_001	Maker00075816	0.511517	1.17356	0.435867	1164	262.583	901.417
transcript:GSMUA_Achr8T07240_001	Maker00005589	0.232703	0.533903	0.435853	360	98.8333	261.167
transcript:GSMUA_Achr10T07540_001	Maker00021487	0.414541	0.951498	0.435672	525	121.5	403.5
transcript:GSMUA_Achr2T02030_001	Maker00034157	0.327853	0.752781	0.435523	930	224.333	705.667
transcript:GSMUA_Achr6T34430_001	Maker00055524	0.243314	0.558851	0.435383	552	130.5	421.5
transcript:GSMUA_Achr9T24690_001	Maker00078833	0.382581	0.878778	0.435356	282	75.6667	206.333
transcript:GSMUA_Achr5T09730_001	Maker00068209	0.568523	1.30603	0.435306	882	211.25	670.75
transcript:GSMUA_Achr7T19470_001	Maker00039766	0.676483	1.55413	0.435281	732	175.167	556.833
transcript:GSMUA_Achr6T09160_001	Maker00037569	0.348596	0.80092	0.435244	771	192.333	578.667
transcript:GSMUA_Achr6T15720_001	Maker00068870	0.198495	0.456078	0.435221	624	162.417	461.583
transcript:GSMUA_Achr2T03640_001	Maker00034643	0.235915	0.542117	0.435174	492	133	359
transcript:GSMUA_Achr4T07880_001	Maker00046910	0.28381	0.652267	0.435112	2436	583.75	1852.25
transcript:GSMUA_Achr4T31880_001	Maker00011230	0.317313	0.729296	0.435095	249	55.75	193.25
transcript:GSMUA_Achr6T02590_001	Maker00054172	0.359836	0.827183	0.435014	486	116.583	369.417
transcript:GSMUA_Achr3T11070_001	Maker00012314	0.213399	0.490612	0.434965	441	115.25	325.75
transcript:GSMUA_Achr10T28540_001	Maker00069147	0.336307	0.773339	0.434876	768	174.25	593.75
transcript:GSMUA_Achr4T31180_001	Maker00032224	0.248562	0.571605	0.434849	135	34.1667	100.833
transcript:GSMUA_Achr4T02770_001	Maker00061370	0.297368	0.683877	0.434826	630	149.333	480.667
transcript:GSMUA_Achr2T03330_001	Maker00034499	0.191214	0.43979	0.434785	423	95.1667	327.833
transcript:GSMUA_Achr10T19060_001	Maker00054134	0.329472	0.757842	0.43475	1479	345.417	1133.58
transcript:GSMUA_Achr8T22240_001	Maker00052302	0.426616	0.981541	0.434638	1398	343	1055
transcript:GSMUA_Achr6T14030_001	Maker00077277	0.316608	0.728647	0.434515	2109	448.917	1660.08
transcript:GSMUA_Achr11T17640_001	Maker00004734	0.355129	0.817413	0.434455	567	133.083	433.917
transcript:GSMUA_Achr5T08670_001	Maker00060579	0.663544	1.52738	0.434434	405	97.5	307.5
transcript:GSMUA_Achr8T27490_001	Maker00046883	0.400344	0.921759	0.434326	1011	246.75	764.25
transcript:GSMUA_Achr8T25840_001	Maker00040726	0.446036	1.02704	0.434291	318	76.5833	241.417
transcript:GSMUA_Achr7T01600_001	Maker00057610	0.31768	0.731576	0.434241	972	217.417	754.583
transcript:GSMUA_Achr10T15670_001	Maker00068375	0.527222	1.21469	0.434038	237	55	182
transcript:GSMUA_Achr10T13690_001	Maker00013155	0.311927	0.718724	0.434001	501	111.75	389.25
transcript:GSMUA_Achr6T02530_001	Maker00042622	0.389814	0.898187	0.434001	786	173.333	612.667
transcript:GSMUA_Achr1T19070_001	Maker00054304	0.335092	0.772273	0.433903	825	212.583	612.417
transcript:GSMUA_Achr7T09960_001	Maker00003465	0.382024	0.880471	0.433885	504	124	380
transcript:GSMUA_Achr9T02610_001	Maker00015863	0.422519	0.974035	0.433782	1050	260.083	789.917
transcript:GSMUA_Achr2T13260_001	Maker00037105	0.379633	0.875219	0.433758	1251	285.083	965.917
transcript:GSMUA_Achr7T09050_001	Maker00006014	0.35413	0.816593	0.433668	783	185.75	597.25
transcript:GSMUA_Achr9T09780_001	Maker00055644	0.419389	0.967144	0.433637	1392	309.75	1082.25
transcript:GSMUA_Achr2T22190_001	Maker00054134	0.405574	0.935286	0.433636	1842	433.75	1408.25
transcript:GSMUA_Achr11T02370_001	Maker00072025	0.308545	0.711658	0.433558	2343	524.167	1818.83
transcript:GSMUA_Achr2T03990_001	Maker00056748	0.397752	0.917455	0.433538	1971	442.25	1528.75
transcript:GSMUA_Achr7T03920_001	Maker00008972	0.50321	1.16072	0.433531	756	200.417	555.583
transcript:GSMUA_Achr2T22850_001	Maker00004509	0.51701	1.19263	0.433503	720	165.667	554.333
transcript:GSMUA_Achr1T01940_001	Maker00033669	0.505735	1.16672	0.433468	1269	313.5	955.5
transcript:GSMUA_Achr11T26420_001	Maker00005741	0.664884	1.53394	0.43345	726	164.5	561.5
transcript:GSMUA_Achr10T14890_001	Maker00077261	0.313769	0.723891	0.433448	1743	390	1353
transcript:GSMUA_Achr10T23510_001	Maker00004831	0.27698	0.639165	0.433346	1488	339.417	1148.58
transcript:GSMUA_Achr3T18920_001	Maker00068878	0.350126	0.808001	0.433323	516	124	392
transcript:GSMUA_Achr4T07300_001	Maker00034641	0.41688	0.962151	0.43328	2103	474.417	1628.58
transcript:GSMUA_Achr2T21570_001	Maker00064626	0.195832	0.452221	0.433044	438	110.667	327.333
transcript:GSMUA_Achr5T02230_001	Maker00011230	0.359814	0.831241	0.432864	372	86.25	285.75
transcript:GSMUA_Achr5T26090_001	Maker00034735	0.273654	0.632198	0.432861	2112	448.5	1663.5
transcript:GSMUA_Achr5T07230_001	Maker00067979	0.339646	0.785007	0.432666	2151	447.083	1703.92
transcript:GSMUA_Achr5T22900_001	Maker00042681	0.303047	0.700581	0.432565	1371	302	1069
transcript:GSMUA_Achr6T06580_001	Maker00026995	0.333817	0.771931	0.432444	837	176.333	660.667
transcript:GSMUA_Achr5T25640_001	Maker00028113	0.359761	0.832201	0.432301	639	167.75	471.25
transcript:GSMUA_Achr5T09470_001	Maker00029135	0.292666	0.677057	0.432262	660	177.167	482.833
transcript:GSMUA_Achr8T03550_001	Maker00044823	0.368177	0.851769	0.432249	636	164.833	471.167
transcript:GSMUA_Achr5T24960_001	Maker00068441	0.384436	0.88961	0.43214	471	101.417	369.583
transcript:GSMUA_Achr6T23850_001	Maker00071406	0.364366	0.843223	0.432111	813	203.75	609.25
transcript:GSMUA_Achr7T22390_001	Maker00039257	0.288688	0.668158	0.432065	618	162.417	455.583
transcript:GSMUA_Achr3T21530_001	Maker00016652	0.274925	0.636497	0.431935	471	108.583	362.417
transcript:GSMUA_Achr3T10350_001	Maker00003055	0.198832	0.460349	0.431917	921	231.083	689.917
transcript:GSMUA_Achr6T15920_001	Maker00071989	0.697683	1.61535	0.431908	942	240.333	701.667
transcript:GSMUA_Achr11T01600_001	Maker00069121	0.46929	1.08721	0.431646	453	110.917	342.083
transcript:GSMUA_Achr11T01600_001	Maker00069121	0.46929	1.08721	0.431646	453	110.917	342.083
transcript:GSMUA_Achr4T19120_001	Maker00046322	0.352762	0.817512	0.431506	705	173.75	531.25
transcript:GSMUA_Achr4T14850_001	Maker00046834	0.266211	0.617802	0.430901	219	60.5833	158.417
transcript:GSMUA_Achr11T10740_001	Maker00039257	0.255852	0.593777	0.43089	525	140.583	384.417
transcript:GSMUA_Achr6T29590_001	Maker00055490	0.391828	0.909359	0.430883	789	185.833	603.167
transcript:GSMUA_Achr7T07940_001	Maker00026568	0.364871	0.846838	0.430863	1593	332.833	1260.17
transcript:GSMUA_Achr9T24500_001	Maker00042761	0.339283	0.787808	0.430667	594	148.5	445.5
transcript:GSMUA_Achr3T31740_001	Maker00044483	0.561749	1.3045	0.430623	1554	384	1170
transcript:GSMUA_Achr5T15640_001	Maker00028114	0.745884	1.73244	0.430538	477	106.333	370.667
transcript:GSMUA_Achr2T11820_001	Maker00030449	0.211973	0.492516	0.430388	279	65.0833	213.917
transcript:GSMUA_Achr10T06150_001	Maker00077832	0.347357	0.807105	0.430374	495	117.333	377.667
transcript:GSMUA_Achr9T25130_001	Maker00045490	0.366971	0.852679	0.430374	918	226.25	691.75
transcript:GSMUA_Achr6T31200_001	Maker00055664	0.367896	0.854835	0.430371	315	70.25	244.75
transcript:GSMUA_Achr6T16930_001	Maker00046480	0.23859	0.554949	0.42993	432	99.6667	332.333
transcript:GSMUA_Achr5T08460_001	Maker00028885	0.332509	0.77344	0.42991	1587	354	1233
transcript:GSMUA_Achr7T26120_001	Maker00045477	0.34273	0.79726	0.429884	597	147.167	449.833
transcript:GSMUA_Achr11T14080_001	Maker00078265	0.243324	0.566518	0.429509	1551	398.833	1152.17
transcript:GSMUA_Achr4T23280_001	Maker00057809	0.352075	0.819899	0.429412	2361	521.917	1839.08
transcript:GSMUA_Achr8T28200_001	Maker00000586	0.314203	0.731803	0.429355	3819	857.917	2961.08
transcript:GSMUA_Achr4T08020_001	Maker00075606	0.264943	0.61711	0.42933	438	107.583	330.417
transcript:GSMUA_Achr8T11450_001	Maker00003831	0.602004	1.40238	0.429272	381	92.0833	288.917
transcript:GSMUA_Achr9T05120_001	Maker00055615	0.196043	0.456798	0.429167	228	57	171
transcript:GSMUA_Achr1T15330_001	Maker00035010	0.2796	0.651537	0.42914	843	199.25	643.75
transcript:GSMUA_Achr9T09830_001	Maker00076693	0.335824	0.782687	0.429066	816	200.333	615.667
transcript:GSMUA_Achr9T30650_001	Maker00038713	0.320231	0.746352	0.429062	642	168.167	473.833
transcript:GSMUA_Achr4T25610_001	Maker00059189	0.307231	0.716401	0.428853	825	215.083	609.917
transcript:GSMUA_Achr8T11470_001	Maker00078313	0.296666	0.692077	0.428661	1920	447.333	1472.67
transcript:GSMUA_Achr1T18550_001	Maker00078626	0.539874	1.2595	0.428641	972	230.417	741.583
transcript:GSMUA_Achr4T32340_001	Maker00020694	0.209077	0.487797	0.428616	189	48.3333	140.667
transcript:GSMUA_Achr4T25920_001	Maker00036998	0.353995	0.826338	0.428391	714	157.917	556.083
transcript:GSMUA_Achr7T00780_001	Maker00020552	0.217842	0.508567	0.428345	288	64.0833	223.917
transcript:GSMUA_Achr6T10160_001	Maker00077253	0.316679	0.739906	0.428	762	165.833	596.167
transcript:GSMUA_Achr7T06060_001	Maker00009927	0.138087	0.322652	0.427974	321	69.9167	251.083
transcript:GSMUA_Achr4T13690_001	Maker00045488	0.157798	0.36872	0.427961	204	53.5	150.5
transcript:GSMUA_Achr10T16590_001	Maker00077222	0.435499	1.01857	0.427561	732	181.583	550.417
transcript:GSMUA_Achr7T18900_001	Maker00022535	0.32528	0.761216	0.427315	621	145.167	475.833
transcript:GSMUA_Achr7T15740_001	Maker00075816	0.499706	1.16964	0.427231	1152	262.667	889.333
transcript:GSMUA_Achr6T28210_001	Maker00055560	0.697499	1.63269	0.427208	213	48.75	164.25
transcript:GSMUA_Achr3T11070_001	Maker00040759	0.214397	0.502062	0.427032	441	115.667	325.333
transcript:GSMUA_Achr3T25990_001	Maker00005771	0.317607	0.743858	0.426973	552	127.167	424.833
transcript:GSMUA_Achr6T11230_001	Maker00035770	0.412625	0.966462	0.426944	1995	442.083	1552.92
transcript:GSMUA_Achr5T25920_001	Maker00028233	0.240608	0.563839	0.426732	1254	324.833	929.167
transcript:GSMUA_Achr10T14630_001	Maker00003914	0.271144	0.635674	0.426546	1887	415.833	1471.17
transcript:GSMUA_Achr11T19840_001	Maker00038574	0.27742	0.650707	0.426336	954	230.25	723.75
transcript:GSMUA_Achr1T01270_001	Maker00046336	0.238646	0.55995	0.426193	738	200.667	537.333
transcript:GSMUA_Achr2T06090_001	Maker00069688	0.333384	0.782344	0.426134	1359	324.25	1034.75
transcript:GSMUA_Achr7T15370_001	Maker00059115	0.431906	1.01373	0.426055	456	111.083	344.917
transcript:GSMUA_Achr11T14970_001	Maker00057877	0.282689	0.663658	0.425956	2073	516.167	1556.83
transcript:GSMUA_Achr6T06180_001	Maker00064227	0.497702	1.16845	0.425951	768	195.5	572.5
transcript:GSMUA_Achr4T25270_001	Maker00009301	0.414319	0.972741	0.42593	351	80.5833	270.417
transcript:GSMUA_Achr9T24190_001	Maker00054012	0.406185	0.953657	0.425923	1455	356.833	1098.17
transcript:GSMUA_Achr10T19300_001	Maker00054197	0.342012	0.802997	0.425919	1050	241.083	808.917
transcript:GSMUA_Achr4T28310_001	Maker00037617	0.405573	0.952271	0.425901	2376	542.667	1833.33
transcript:GSMUA_Achr9T24910_001	Maker00031931	0.488213	1.14635	0.425883	1818	409.75	1408.25
transcript:GSMUA_Achr3T29860_001	Maker00064337	0.334075	0.784735	0.425718	780	173.833	606.167
transcript:GSMUA_Achr1T23690_001	Maker00047240	0.308065	0.723706	0.425677	639	149.167	489.833
transcript:GSMUA_Achr4T27110_001	Maker00035805	0.260094	0.61103	0.425665	1110	292.917	817.083
transcript:GSMUA_Achr5T11250_001	Maker00013224	0.209464	0.492088	0.425663	777	179.667	597.333
transcript:GSMUA_Achr2T13670_001	Maker00004289	0.171623	0.403194	0.42566	486	110.083	375.917
transcript:GSMUA_Achr8T19330_001	Maker00072058	0.308836	0.725549	0.425658	1152	252	900
transcript:GSMUA_Achr11T10180_001	Maker00034666	0.556271	1.3069	0.425642	558	145.333	412.667
transcript:GSMUA_Achr1T03120_001	Maker00013382	0.311819	0.73279	0.425523	1617	359.75	1257.25
transcript:GSMUA_Achr1T18850_001	Maker00019341	0.774497	1.82028	0.425482	552	131.5	420.5
transcript:GSMUA_Achr8T15850_001	Maker00000982	0.707034	1.66189	0.425439	1467	325	1142
transcript:GSMUA_Achr1T23750_001	Maker00035166	0.394308	0.927162	0.425284	1587	316.333	1270.67
transcript:GSMUA_Achr6T07850_001	Maker00044465	0.393015	0.924323	0.425192	1494	332.667	1161.33
transcript:GSMUA_Achr9T07410_001	Maker00055698	0.263767	0.62069	0.424958	789	187.917	601.083
transcript:GSMUA_Achr8T16730_001	Maker00016551	0.275544	0.648447	0.424929	600	155.5	444.5
transcript:GSMUA_Achr5T04690_001	Maker00058168	0.546042	1.28516	0.424883	1212	312.417	899.583
transcript:GSMUA_Achr5T05500_001	Maker00053892	0.525907	1.23792	0.42483	636	151.667	484.333
transcript:GSMUA_Achr5T25880_001	Maker00029197	0.301944	0.710877	0.424749	1722	360.5	1361.5
transcript:GSMUA_Achr9T15010_001	Maker00025303	0.463027	1.09022	0.42471	927	243.167	683.833
transcript:GSMUA_Achr8T25240_001	Maker00022954	0.33886	0.797921	0.424679	609	146.25	462.75
transcript:GSMUA_Achr7T10580_001	Maker00069074	0.337003	0.79355	0.424678	288	72.5	215.5
transcript:GSMUA_Achr9T07730_001	Maker00000525	0.239147	0.563272	0.424568	642	149.167	492.833
transcript:GSMUA_Achr1T14250_001	Maker00075042	0.60997	1.4369	0.424505	630	162.083	467.917
transcript:GSMUA_Achr6T36860_001	Maker00046375	0.704495	1.65964	0.424487	573	129	444
transcript:GSMUA_Achr4T01980_001	Maker00021597	0.304988	0.718492	0.424484	3126	664.5	2461.5
transcript:GSMUA_Achr6T06580_001	Maker00069549	0.308486	0.726738	0.42448	765	157.75	607.25
transcript:GSMUA_Achr6T29590_001	Maker00031911	0.460046	1.08421	0.424313	1272	299	973
transcript:GSMUA_Achr8T14210_001	Maker00032014	0.534593	1.25997	0.42429	1470	381.833	1088.17
transcript:GSMUA_Achr2T05160_001	Maker00065045	0.457852	1.07911	0.424287	369	89.5833	279.417
transcript:GSMUA_Achr10T06530_001	Maker00037434	0.242593	0.571819	0.424248	747	166.833	580.167
transcript:GSMUA_Achr1T11280_001	Maker00015083	0.259707	0.612277	0.424166	1164	268.833	895.167
transcript:GSMUA_Achr10T18040_001	Maker00068431	0.191081	0.450555	0.424101	381	98.4167	282.583
transcript:GSMUA_Achr11T08260_001	Maker00077832	0.459778	1.08436	0.42401	255	62.5	192.5
transcript:GSMUA_Achr7T13920_001	Maker00006101	0.222961	0.526137	0.423771	915	213.333	701.667
transcript:GSMUA_Achr9T06330_001	Maker00055898	0.232294	0.548166	0.423766	1464	336	1128
transcript:GSMUA_Achr11T08790_001	Maker00013913	0.650023	1.53406	0.423726	921	213.5	707.5
transcript:GSMUA_Achr5T18990_001	Maker00014351	0.270922	0.639547	0.423615	2442	594.917	1847.08
transcript:GSMUA_Achr8T09670_001	Maker00075177	0.227612	0.537351	0.423581	609	151.833	457.167
transcript:GSMUA_Achr4T13510_001	Maker00035207	0.398737	0.941419	0.423549	519	129.917	389.083
transcript:GSMUA_Achr1T21790_001	Maker00069778	0.646317	1.52613	0.4235	372	90.75	281.25
transcript:GSMUA_Achr9T25570_001	Maker00039873	0.212413	0.50158	0.423487	225	57.4167	167.583
transcript:GSMUA_Achr4T33210_001	Maker00032241	0.507229	1.19782	0.42346	1230	268.333	961.667
transcript:GSMUA_Achr5T25330_001	Maker00057764	0.377524	0.891695	0.423379	747	193	554
transcript:GSMUA_Achr1T21940_001	Maker00044741	0.323761	0.764838	0.423307	591	132.083	458.917
transcript:GSMUA_Achr3T04170_001	Maker00064846	0.517323	1.22216	0.423285	552	133.917	418.083
transcript:GSMUA_Achr7T08390_001	Maker00040335	0.293917	0.694452	0.423237	714	159.167	554.833
transcript:GSMUA_Achr4T22780_001	Maker00022611	0.722173	1.70642	0.42321	750	173.25	576.75
transcript:GSMUA_Achr9T29200_001	Maker00027028	0.267861	0.63299	0.423168	1353	312.667	1040.33
transcript:GSMUA_Achr6T29440_001	Maker00031895	0.23617	0.558135	0.423142	1440	331.083	1108.92
transcript:GSMUA_Achr9T25690_001	Maker00023415	0.377762	0.892785	0.423128	573	159.667	413.333
transcript:GSMUA_Achr7T18730_001	Maker00030347	0.292949	0.692373	0.423109	540	133.833	406.167
transcript:GSMUA_Achr1T07470_001	Maker00058278	0.388201	0.917664	0.423032	1203	298	905
transcript:GSMUA_Achr8T19710_001	Maker00016183	0.447707	1.05839	0.423007	303	68.9167	234.083
transcript:GSMUA_Achr3T01390_001	Maker00076060	0.291943	0.690204	0.422981	708	185.25	522.75
transcript:GSMUA_Achr6T32760_001	Maker00031438	0.336132	0.794778	0.422926	1188	256.25	931.75
transcript:GSMUA_Achr4T32540_001	Maker00060826	0.754806	1.78486	0.422895	504	127.833	376.167
transcript:GSMUA_Achr1T16210_001	Maker00022630	0.774902	1.83241	0.422886	1689	446.333	1242.67
transcript:GSMUA_Achr8T27490_001	Maker00044624	0.396624	0.938059	0.422814	954	233.833	720.167
transcript:GSMUA_Achr8T24730_001	Maker00071881	0.375139	0.887309	0.422783	948	214	734
transcript:GSMUA_Achr2T19120_001	Maker00022909	0.50653	1.19812	0.422769	786	185	601
transcript:GSMUA_Achr7T01340_001	Maker00040986	0.475678	1.12529	0.422715	1374	338.5	1035.5
transcript:GSMUA_Achr10T21940_001	Maker00016282	0.350678	0.829694	0.422659	783	196.917	586.083
transcript:GSMUA_Achr9T24280_001	Maker00054290	0.290447	0.687245	0.422624	1773	382.583	1390.42
transcript:GSMUA_Achr5T01290_001	Maker00071728	0.286177	0.677368	0.422484	552	128.167	423.833
transcript:GSMUA_Achr4T05190_001	Maker00038867	0.317659	0.751906	0.422472	2070	467.75	1602.25
transcript:GSMUA_Achr6T32160_001	Maker00031461	0.23806	0.563717	0.422304	1299	301.75	997.25
transcript:GSMUA_Achr1T18550_001	Maker00061451	0.318487	0.754336	0.422209	759	171.333	587.667
transcript:GSMUA_Achr10T19780_001	Maker00054122	0.246243	0.583367	0.422106	756	165.25	590.75
transcript:GSMUA_Achr6T09740_001	Maker00054367	0.352094	0.834157	0.422096	615	135.75	479.25
transcript:GSMUA_Achr2T12600_001	Maker00047055	0.262609	0.622314	0.421988	1014	230.167	783.833
transcript:GSMUA_Achr9T01730_001	Maker00009103	0.301656	0.714888	0.421962	1008	228.917	779.083
transcript:GSMUA_Achr1T01200_001	Maker00046050	0.281653	0.667561	0.421913	1956	437.75	1518.25
transcript:GSMUA_Achr11T10010_001	Maker00003639	0.293752	0.696355	0.421842	606	141.083	464.917
transcript:GSMUA_Achr5T08960_001	Maker00029063	0.382298	0.906354	0.421798	1248	301.167	946.833
transcript:GSMUA_Achr10T10950_001	Maker00068733	0.307896	0.730087	0.421726	660	165	495
transcript:GSMUA_Achr8T25090_001	Maker00023116	0.33733	0.799893	0.421718	219	61.3333	157.667
transcript:GSMUA_Achr8T06330_001	Maker00047138	0.319277	0.757138	0.421689	1551	386.333	1164.67
transcript:GSMUA_Achr6T19140_001	Maker00071054	0.318434	0.755532	0.42147	657	164	493
transcript:GSMUA_Achr8T01570_001	Maker00077949	0.200691	0.476184	0.421457	555	137.583	417.417
transcript:GSMUA_Achr6T28880_001	Maker00055500	0.198569	0.471157	0.421449	411	104.333	306.667
transcript:GSMUA_Achr6T32230_001	Maker00055537	0.303734	0.720775	0.4214	228	56.5	171.5
transcript:GSMUA_Achr11T21500_001	Maker00013176	0.424691	1.00799	0.421326	618	167.75	450.25
transcript:GSMUA_Achr11T10120_001	Maker00078003	0.270344	0.641713	0.421285	675	165.417	509.583
transcript:GSMUA_Achr1T13620_001	Maker00020420	0.300961	0.714511	0.421212	945	219.583	725.417
transcript:GSMUA_Achr5T08000_001	Maker00054077	0.312315	0.741539	0.421172	4122	909.667	3212.33
transcript:GSMUA_Achr7T00670_001	Maker00055278	0.240354	0.570727	0.421136	288	81.3333	206.667
transcript:GSMUA_Achr2T13380_001	Maker00076475	0.362197	0.860247	0.421038	1014	225.833	788.167
transcript:GSMUA_Achr5T23020_001	Maker00060849	0.275199	0.653798	0.420923	1107	267	840
transcript:GSMUA_Achr6T31370_001	Maker00069597	0.485788	1.15474	0.420691	1068	233.667	834.333
transcript:GSMUA_Achr10T26760_001	Maker00026677	0.421097	1.00097	0.420688	834	179.167	654.833
transcript:GSMUA_Achr11T07350_001	Maker00014534	0.325133	0.772955	0.420637	2697	596.833	2100.17
transcript:GSMUA_Achr10T15040_001	Maker00004889	0.599737	1.42636	0.420467	1458	359.833	1098.17
transcript:GSMUA_Achr8T12870_001	Maker00038957	0.321501	0.764718	0.420418	582	146	436
transcript:GSMUA_Achr4T25940_001	Maker00037190	0.389132	0.925614	0.420404	978	219.583	758.417
transcript:GSMUA_Achr5T22950_001	Maker00060666	0.91434	2.17499	0.420389	1032	270.083	761.917
transcript:GSMUA_Achr7T15640_001	Maker00010403	0.375983	0.894488	0.420333	537	124.417	412.583
transcript:GSMUA_Achr5T15160_001	Maker00059106	0.478748	1.1391	0.420287	564	131.167	432.833
transcript:GSMUA_Achr4T18340_001	Maker00037338	0.81442	1.93804	0.420228	990	234.833	755.167
transcript:GSMUA_Achr4T20680_001	Maker00019252	0.344146	0.819106	0.420148	1434	333.75	1100.25
transcript:GSMUA_Achr3T03680_001	Maker00026927	0.315549	0.751424	0.419935	1248	302	946
transcript:GSMUA_Achr8T05840_001	Maker00017534	0.269235	0.641199	0.419893	345	77.9167	267.083
transcript:GSMUA_Achr10T27310_001	Maker00003356	0.477754	1.13798	0.419826	960	218.75	741.25
transcript:GSMUA_Achr9T11140_001	Maker00055573	0.333652	0.794986	0.419696	588	152.333	435.667
transcript:GSMUA_Achr9T18220_001	Maker00012353	0.21	0.500365	0.419694	1020	264.75	755.25
transcript:GSMUA_Achr3T15160_001	Maker00015065	0.297692	0.709444	0.419613	684	154.583	529.417
transcript:GSMUA_Achr4T02970_001	Maker00022645	0.312138	0.74396	0.419563	627	165.833	461.167
transcript:GSMUA_Achr10T25530_001	Maker00069227	0.353924	0.843555	0.419563	1074	258.5	815.5
transcript:GSMUA_Achr3T05160_001	Maker00056810	0.338187	0.806303	0.419429	1566	363.833	1202.17
transcript:GSMUA_Achr1T14560_001	Maker00075171	0.406043	0.968095	0.419424	2223	530	1693
transcript:GSMUA_Achr9T26340_001	Maker00034382	0.21676	0.516854	0.419383	417	110.667	306.333
transcript:GSMUA_Achr6T06300_001	Maker00050957	0.216181	0.515613	0.419269	1674	381.5	1292.5
transcript:GSMUA_Achr2T21770_001	Maker00075833	0.25675	0.612506	0.419179	570	134.583	435.417
transcript:GSMUA_Achr3T18810_001	Maker00068707	0.284803	0.679596	0.419076	246	55.75	190.25
transcript:GSMUA_Achr7T14300_001	Maker00010307	0.428359	1.02287	0.418783	918	234.667	683.333
transcript:GSMUA_Achr7T21220_001	Maker00071381	0.453395	1.08265	0.418783	1293	301.083	991.917
transcript:GSMUA_Achr4T32240_001	Maker00020379	0.501284	1.19706	0.418763	765	173.5	591.5
transcript:GSMUA_Achr11T23130_001	Maker00014427	0.436689	1.04311	0.418643	399	98.6667	300.333
transcript:GSMUA_Achr11T19220_001	Maker00044697	0.295152	0.70513	0.418578	1347	301.917	1045.08
transcript:GSMUA_Achr9T02480_001	Maker00058298	0.350562	0.837514	0.418574	489	111.667	377.333
transcript:GSMUA_Achr8T23030_001	Maker00025050	0.286132	0.683742	0.418479	810	191.333	618.667
transcript:GSMUA_Achr6T27090_001	Maker00000653	0.399766	0.955468	0.418398	792	176.167	615.833
transcript:GSMUA_Achr5T28800_001	Maker00028745	0.327408	0.782661	0.418326	3030	712.5	2317.5
transcript:GSMUA_Achr10T30730_001	Maker00022395	0.412064	0.985423	0.41816	351	76.5833	274.417
transcript:GSMUA_Achr1T17990_001	Maker00047250	0.333463	0.797475	0.418148	1863	403.417	1459.58
transcript:GSMUA_Achr10T19620_001	Maker00016773	0.450151	1.07682	0.418037	1203	295.25	907.75
transcript:GSMUA_Achr6T11020_001	Maker00068354	0.568418	1.36037	0.417841	510	129.833	380.167
transcript:GSMUA_Achr8T05180_001	Maker00036790	0.340352	0.814809	0.417708	1539	393.75	1145.25
transcript:GSMUA_Achr9T04380_001	Maker00055704	0.271311	0.649717	0.417583	2103	484.333	1618.67
transcript:GSMUA_Achr6T27820_001	Maker00029439	0.304388	0.728966	0.417561	429	104.917	324.083
transcript:GSMUA_Achr2T17010_001	Maker00030242	0.400163	0.958475	0.4175	414	106.583	307.417
transcript:GSMUA_Achr8T09640_001	Maker00060794	0.662257	1.58648	0.417438	366	82	284
transcript:GSMUA_Achr4T22610_001	Maker00058299	0.529891	1.26952	0.417393	1086	260.083	825.917
transcript:GSMUA_Achr1T22820_001	Maker00036633	0.271091	0.649934	0.417106	411	98.9167	312.083
transcript:GSMUA_Achr7T19930_001	Maker00039737	0.237339	0.569054	0.417077	981	237.583	743.417
transcript:GSMUA_Achr3T32080_001	Maker00034267	0.501053	1.20137	0.417068	231	58.1667	172.833
transcript:GSMUA_Achr6T29060_001	Maker00029528	0.293588	0.704051	0.416998	546	132.667	413.333
transcript:GSMUA_Achr7T03510_001	Maker00016175	0.550916	1.3216	0.416856	561	130.25	430.75
transcript:GSMUA_Achr2T05840_001	Maker00055901	0.232033	0.556642	0.416845	450	99.25	350.75
transcript:GSMUA_Achr5T05670_001	Maker00071075	0.301811	0.724139	0.416786	552	142.833	409.167
transcript:GSMUA_Achr4T19960_001	Maker00077995	0.46313	1.11127	0.416756	1053	235.667	817.333
transcript:GSMUA_Achr6T07760_001	Maker00044488	0.433449	1.04013	0.416727	699	153.75	545.25
transcript:GSMUA_Achr4T02630_001	Maker00078414	0.219147	0.525964	0.416659	858	212.5	645.5
transcript:GSMUA_Achr8T07470_001	Maker00053920	0.306611	0.736038	0.41657	819	183.583	635.417
transcript:GSMUA_Achr8T08920_001	Maker00005579	0.267789	0.642985	0.416479	1809	390.25	1418.75
transcript:GSMUA_Achr5T04760_001	Maker00027078	0.772119	1.85449	0.416351	420	114.917	305.083
transcript:GSMUA_Achr8T25100_001	Maker00023017	0.365369	0.877706	0.416277	1230	303.667	926.333
transcript:GSMUA_Achr4T13240_001	Maker00038951	0.221477	0.532061	0.416262	1377	321.917	1055.08
transcript:GSMUA_Achr9T01840_001	Maker00016368	0.286707	0.688788	0.416249	2241	518.167	1722.83
transcript:GSMUA_Achr8T24220_001	Maker00054068	0.489646	1.17656	0.416166	540	123.083	416.917
transcript:GSMUA_Achr11T18360_001	Maker00035878	0.271867	0.653639	0.415929	795	181.083	613.917
transcript:GSMUA_Achr9T26300_001	Maker00042836	0.356373	0.856833	0.415918	546	128.25	417.75
transcript:GSMUA_Achr2T22190_001	Maker00036953	0.378162	0.90965	0.415723	1815	421.417	1393.58
transcript:GSMUA_Achr5T09620_001	Maker00020356	0.287316	0.691476	0.41551	702	157	545
transcript:GSMUA_Achr5T09190_001	Maker00053725	0.247283	0.595201	0.415461	1431	307.5	1123.5
transcript:GSMUA_Achr6T03490_001	Maker00042623	0.517628	1.24613	0.415389	909	210.25	698.75
transcript:GSMUA_Achr8T19550_001	Maker00070611	0.439127	1.0578	0.41513	576	138.75	437.25
transcript:GSMUA_Achr1T00020_001	Maker00033655	0.587987	1.41653	0.41509	1182	285	897
transcript:GSMUA_Achr4T05370_001	Maker00045008	0.222612	0.536304	0.415086	1581	380.417	1200.58
transcript:GSMUA_Achr1T22240_001	Maker00008103	0.181964	0.43854	0.414931	177	43.4167	133.583
transcript:GSMUA_Achr11T02660_001	Maker00064882	0.182278	0.439353	0.414878	501	134.333	366.667
transcript:GSMUA_Achr10T16750_001	Maker00037113	0.186641	0.449917	0.414835	600	155.167	444.833
transcript:GSMUA_Achr6T07150_001	Maker00050741	0.932615	2.24843	0.414784	1350	293.417	1056.58
transcript:GSMUA_Achr4T14410_001	Maker00034641	0.430354	1.03768	0.414727	2175	489.333	1685.67
transcript:GSMUA_Achr9T15630_001	Maker00025307	0.343255	0.827686	0.414717	1170	269	901
transcript:GSMUA_Achr2T18330_001	Maker00043777	0.284005	0.684907	0.414663	696	162	534
transcript:GSMUA_Achr3T30180_001	Maker00047176	0.375509	0.905693	0.414609	345	87.1667	257.833
transcript:GSMUA_Achr9T06840_001	Maker00028141	0.32935	0.794468	0.414554	1446	315.833	1130.17
transcript:GSMUA_Achr11T09290_001	Maker00016745	0.253708	0.612198	0.414422	627	152.75	474.25
transcript:GSMUA_Achr8T02820_001	Maker00016170	0.462695	1.11663	0.414369	627	146.5	480.5
transcript:GSMUA_Achr7T18800_001	Maker00032185	0.578775	1.39682	0.414351	765	184.417	580.583
transcript:GSMUA_Achr9T08830_001	Maker00035045	0.404247	0.975993	0.414191	453	109	344
transcript:GSMUA_Achr3T01390_001	Maker00022911	0.318559	0.769137	0.414178	564	147.25	416.75
transcript:GSMUA_Achr10T24900_001	Maker00004671	0.372169	0.898686	0.414126	1080	274.167	805.833
transcript:GSMUA_Achr4T04490_001	Maker00077614	0.251764	0.608082	0.41403	573	135.417	437.583
transcript:GSMUA_Achr6T11280_001	Maker00037106	0.317754	0.767626	0.413944	666	160.25	505.75
transcript:GSMUA_Achr7T11700_001	Maker00003295	0.417284	1.00809	0.413934	447	106.417	340.583
transcript:GSMUA_Achr4T14940_001	Maker00046910	0.297152	0.717923	0.413905	2325	556.417	1768.58
transcript:GSMUA_Achr2T11870_001	Maker00020706	0.340361	0.822374	0.413876	348	78.75	269.25
transcript:GSMUA_Achr4T25120_001	Maker00009598	0.353136	0.853375	0.413811	210	52	158
transcript:GSMUA_Achr10T10440_001	Maker00058100	0.281298	0.680088	0.41362	687	168.667	518.333
transcript:GSMUA_Achr3T08640_001	Maker00033265	0.499705	1.20837	0.413535	498	128.833	369.167
transcript:GSMUA_Achr7T08570_001	Maker00040289	0.296911	0.717984	0.413534	3654	802.75	2851.25
transcript:GSMUA_Achr6T31210_001	Maker00069523	0.822591	1.98947	0.413472	729	181.333	547.667
transcript:GSMUA_Achr7T02660_001	Maker00006008	0.288231	0.69719	0.413417	2469	545.75	1923.25
transcript:GSMUA_Achr8T03400_001	Maker00042803	0.378233	0.914912	0.413409	1464	359	1105
transcript:GSMUA_Achr4T06510_001	Maker00034664	0.234423	0.567084	0.413384	636	157.5	478.5
transcript:GSMUA_Achr1T19900_001	Maker00078586	0.296829	0.718361	0.413204	699	164.25	534.75
transcript:GSMUA_Achr6T29390_001	Maker00039849	0.401608	0.972373	0.413018	1944	438.167	1505.83
transcript:GSMUA_Achr3T27330_001	Maker00064305	0.621718	1.50537	0.413001	705	176.75	528.25
transcript:GSMUA_Achr9T29430_001	Maker00078842	1.02714	2.48722	0.412967	1137	263.333	873.667
transcript:GSMUA_Achr6T01330_001	Maker00020517	0.249007	0.603016	0.412937	2235	510.833	1724.17
transcript:GSMUA_Achr6T14310_001	Maker00077311	0.247866	0.600272	0.412922	717	176.5	540.5
transcript:GSMUA_Achr4T26940_001	Maker00052423	0.395757	0.958432	0.412922	978	236.583	741.417
transcript:GSMUA_Achr9T09820_001	Maker00078552	0.366621	0.888023	0.412851	1176	299.25	876.75
transcript:GSMUA_Achr3T29550_001	Maker00038777	0.465373	1.12733	0.41281	1053	257.5	795.5
transcript:GSMUA_Achr9T28050_001	Maker00031892	0.358419	0.868274	0.412794	1542	368.917	1173.08
transcript:GSMUA_Achr10T08470_001	Maker00042846	0.314476	0.761934	0.412733	663	156.583	506.417
transcript:GSMUA_Achr7T17070_001	Maker00015230	0.318683	0.772215	0.412687	5538	1236.67	4301.33
transcript:GSMUA_Achr9T18470_001	Maker00002864	0.296617	0.718787	0.412664	687	155	532
transcript:GSMUA_Achr2T12610_001	Maker00061394	0.447455	1.08443	0.412618	1089	253.917	835.083
transcript:GSMUA_Achr10T24480_001	Maker00010304	0.281033	0.681109	0.412611	384	98.5	285.5
transcript:GSMUA_Achr9T15860_001	Maker00025341	0.404792	0.981156	0.412566	873	200.083	672.917
transcript:GSMUA_Achr9T30650_001	Maker00022562	0.268251	0.650265	0.412525	645	165	480
transcript:GSMUA_Achr10T22510_001	Maker00009440	0.34378	0.833408	0.412499	438	106.5	331.5
transcript:GSMUA_Achr1T09550_001	Maker00015078	0.40524	0.982957	0.412266	747	171	576
transcript:GSMUA_Achr1T09550_001	Maker00015078	0.40524	0.982957	0.412266	747	171	576
transcript:GSMUA_Achr1T14940_001	Maker00077892	0.304942	0.739798	0.412196	1248	283.5	964.5
transcript:GSMUA_Achr2T08760_001	Maker00020426	0.418719	1.01602	0.412119	960	220.583	739.417
transcript:GSMUA_Achr11T18190_001	Maker00045436	0.227959	0.553155	0.412107	681	170.167	510.833
transcript:GSMUA_Achr1T07630_001	Maker00015210	0.417148	1.01259	0.411963	936	252.583	683.417
transcript:GSMUA_Achr9T21440_001	Maker00008195	0.431478	1.04768	0.41184	1896	452.333	1443.67
transcript:GSMUA_Achr4T30210_001	Maker00020491	0.260837	0.633721	0.411597	1260	300.75	959.25
transcript:GSMUA_Achr1T04730_001	Maker00020427	0.379913	0.923029	0.411594	453	115.833	337.167
transcript:GSMUA_Achr8T15930_001	Maker00078673	0.245738	0.5971	0.411553	948	219.417	728.583
transcript:GSMUA_Achr1T10400_001	Maker00072057	0.228008	0.554137	0.411465	294	72.75	221.25
transcript:GSMUA_Achr5T08460_001	Maker00053439	0.329404	0.800575	0.41146	1563	347.333	1215.67
transcript:GSMUA_Achr6T34930_001	Maker00055746	0.332828	0.808959	0.411428	1080	264	816
transcript:GSMUA_Achr10T01750_001	Maker00033345	0.411439	1.00024	0.41134	1911	470.25	1440.75
transcript:GSMUA_Achr3T22540_001	Maker00034720	0.472846	1.14959	0.411317	549	132.5	416.5
transcript:GSMUA_Achr9T21690_001	Maker00008372	0.231744	0.563616	0.411173	489	124.5	364.5
transcript:GSMUA_Achr8T13620_001	Maker00076642	0.285785	0.695092	0.411147	1404	321.833	1082.17
transcript:GSMUA_Achr5T24070_001	Maker00061598	0.414999	1.00955	0.411073	969	246.333	722.667
transcript:GSMUA_Achr4T17750_001	Maker00047012	0.210573	0.51226	0.411066	1146	259.083	886.917
transcript:GSMUA_Achr10T07310_001	Maker00015057	0.346664	0.843351	0.411055	759	202.417	556.583
transcript:GSMUA_Achr5T02730_001	Maker00061852	0.373653	0.90906	0.411032	420	96.3333	323.667
transcript:GSMUA_Achr5T01300_001	Maker00038914	0.346905	0.844239	0.410909	1590	412.333	1177.67
transcript:GSMUA_Achr8T26590_001	Maker00058290	0.578116	1.40703	0.410877	1842	420.667	1421.33
transcript:GSMUA_Achr8T31360_001	Maker00036807	0.177976	0.433201	0.410841	216	45.5833	170.417
transcript:GSMUA_Achr3T28340_001	Maker00064389	0.326101	0.79387	0.410773	1236	289.083	946.917
transcript:GSMUA_Achr3T01680_001	Maker00037834	0.258801	0.63011	0.410723	315	77.4167	237.583
transcript:GSMUA_Achr10T26880_001	Maker00003521	0.283803	0.691085	0.410664	942	229.583	712.417
transcript:GSMUA_Achr1T21010_001	Maker00061626	0.32998	0.803596	0.410629	507	109	398
transcript:GSMUA_Achr2T10490_001	Maker00037764	0.338638	0.824708	0.410616	642	167.083	474.917
transcript:GSMUA_Achr11T02510_001	Maker00078649	0.222485	0.541885	0.410577	1002	233.25	768.75
transcript:GSMUA_Achr4T30340_001	Maker00060938	0.330902	0.806709	0.410187	693	179.083	513.917
transcript:GSMUA_Achr8T15310_001	Maker00055943	0.206279	0.503106	0.410012	480	120.5	359.5
transcript:GSMUA_Achr11T16870_001	Maker00004776	0.22712	0.554038	0.409936	588	126.583	461.417
transcript:GSMUA_Achr7T25880_001	Maker00045036	0.531784	1.29779	0.409761	264	52.6667	211.333
transcript:GSMUA_Achr5T18910_001	Maker00028556	0.465771	1.13784	0.409346	1413	334.333	1078.67
transcript:GSMUA_Achr9T28970_001	Maker00078978	0.309683	0.756542	0.40934	939	214.417	724.583
transcript:GSMUA_Achr11T25240_001	Maker00071911	0.532078	1.29986	0.409335	522	114.583	407.417
transcript:GSMUA_Achr9T24670_001	Maker00033499	0.53712	1.31219	0.40933	834	195.417	638.583
transcript:GSMUA_Achr10T05790_001	Maker00078187	0.371815	0.908469	0.409276	453	107.917	345.083
transcript:GSMUA_Achr9T12730_001	Maker00054257	0.308844	0.754634	0.409263	1569	327	1242
transcript:GSMUA_Achr4T11430_001	Maker00038853	0.420017	1.0264	0.409215	465	124	341
transcript:GSMUA_Achr6T18940_001	Maker00026728	0.549503	1.34283	0.409213	1443	377.833	1065.17
transcript:GSMUA_Achr1T19000_001	Maker00019386	0.308984	0.755092	0.4092	1701	391.667	1309.33
transcript:GSMUA_Achr6T27330_001	Maker00029032	0.382586	0.935055	0.409158	1005	250.583	754.417
transcript:GSMUA_Achr2T16480_001	Maker00069230	0.271714	0.664196	0.409088	1953	431.75	1521.25
transcript:GSMUA_Achr2T17070_001	Maker00032106	0.286624	0.70067	0.40907	1386	307.833	1078.17
transcript:GSMUA_Achr7T05640_001	Maker00005845	0.296828	0.725751	0.408994	2775	649.25	2125.75
transcript:GSMUA_Achr7T21750_001	Maker00039809	0.267476	0.654173	0.408876	1026	246.667	779.333
transcript:GSMUA_Achr9T23580_001	Maker00064205	0.37171	0.909112	0.408872	1722	399.083	1322.92
transcript:GSMUA_Achr11T16470_001	Maker00004820	0.231649	0.566608	0.408834	3330	747.917	2582.08
transcript:GSMUA_Achr2T22600_001	Maker00037137	0.446837	1.09303	0.408804	1503	347.75	1155.25
transcript:GSMUA_Achr5T15470_001	Maker00058955	0.330622	0.808856	0.408752	1986	483.417	1502.58
transcript:GSMUA_Achr8T15240_001	Maker00042749	0.465921	1.13995	0.408722	495	113.917	381.083
transcript:GSMUA_Achr1T14450_001	Maker00075058	0.413446	1.0117	0.408663	222	48.1667	173.833
transcript:GSMUA_Achr2T17640_001	Maker00003579	0.886749	2.17051	0.408544	1068	252.417	815.583
transcript:GSMUA_Achr3T30020_001	Maker00044581	0.233672	0.57211	0.408439	1188	283.167	904.833
transcript:GSMUA_Achr6T12760_001	Maker00046181	0.273402	0.669593	0.40831	1122	252.333	869.667
transcript:GSMUA_Achr7T01430_001	Maker00040967	0.230893	0.565533	0.408275	549	140.583	408.417
transcript:GSMUA_Achr1T07740_001	Maker00015090	0.257107	0.62983	0.408216	777	191.25	585.75
transcript:GSMUA_Achr1T14220_001	Maker00011241	0.264555	0.648159	0.408164	840	212	628
transcript:GSMUA_Achr5T28710_001	Maker00035042	0.618166	1.51463	0.408132	378	90.8333	287.167
transcript:GSMUA_Achr11T21900_001	Maker00002752	0.23923	0.586185	0.408114	3201	650.5	2550.5
transcript:GSMUA_Achr5T15200_001	Maker00035805	0.268024	0.656776	0.408091	1092	287	805
transcript:GSMUA_Achr3T07570_001	Maker00025383	0.251981	0.617738	0.407909	669	178	491
transcript:GSMUA_Achr4T26410_001	Maker00038435	0.558365	1.36919	0.407806	468	117.75	350.25
transcript:GSMUA_Achr6T07500_001	Maker00064409	0.333353	0.81763	0.407707	327	78.6667	248.333
transcript:GSMUA_Achr7T13300_001	Maker00015928	0.442133	1.08445	0.407701	243	49.4167	193.583
transcript:GSMUA_Achr2T02160_001	Maker00077727	0.334614	0.820983	0.407577	366	83.8333	282.167
transcript:GSMUA_Achr1T12210_001	Maker00011594	0.303778	0.74543	0.40752	381	89.0833	291.917
transcript:GSMUA_Achr3T31170_001	Maker00046910	0.275438	0.675953	0.407481	2388	565.333	1822.67
transcript:GSMUA_Achr1T17920_001	Maker00047311	0.308466	0.757028	0.40747	810	192.833	617.167
transcript:GSMUA_Achr6T36010_001	Maker00023004	0.359456	0.882221	0.407444	1116	258.667	857.333
transcript:GSMUA_Achr10T11200_001	Maker00068878	0.385854	0.94724	0.407345	516	124.25	391.75
transcript:GSMUA_Achr5T02880_001	Maker00074989	0.270396	0.663938	0.40726	3288	737.917	2550.08
transcript:GSMUA_Achr10T04680_001	Maker00039398	0.215562	0.529359	0.407213	321	77.25	243.75
transcript:GSMUA_Achr10T08500_001	Maker00036974	0.245165	0.602102	0.407181	2472	561.667	1910.33
transcript:GSMUA_Achr3T12050_001	Maker00009927	0.178551	0.438677	0.40702	321	69.25	251.75
transcript:GSMUA_Achr11T17670_001	Maker00004865	0.267875	0.658234	0.40696	510	122.667	387.333
transcript:GSMUA_Achr1T21170_001	Maker00036550	0.339651	0.834674	0.406926	573	141	432
transcript:GSMUA_Achr6T30250_001	Maker00045262	0.248103	0.609722	0.406912	1356	318.083	1037.92
transcript:GSMUA_Achr3T01270_001	Maker00013335	0.570734	1.40274	0.406872	1503	355.167	1147.83
transcript:GSMUA_Achr8T33230_001	Maker00013103	0.618132	1.51938	0.406831	837	206.833	630.167
transcript:GSMUA_Achr5T26830_001	Maker00071515	0.383256	0.942134	0.406796	1071	260.667	810.333
transcript:GSMUA_Achr10T21630_001	Maker00010436	0.215973	0.530917	0.406792	531	136.667	394.333
transcript:GSMUA_Achr6T29900_001	Maker00031828	0.697931	1.7168	0.406529	1500	353.25	1146.75
transcript:GSMUA_Achr9T09360_001	Maker00076783	0.512122	1.2598	0.406511	519	114.583	404.417
transcript:GSMUA_Achr10T31050_001	Maker00039122	0.380003	0.935141	0.40636	333	75	258
transcript:GSMUA_Achr9T09750_001	Maker00036735	0.52791	1.29942	0.406265	399	99.75	299.25
transcript:GSMUA_Achr9T24630_001	Maker00033527	0.414184	1.0195	0.40626	195	45.75	149.25
transcript:GSMUA_Achr5T22630_001	Maker00023004	0.306998	0.755853	0.406161	1152	266.5	885.5
transcript:GSMUA_Achr1T22710_001	Maker00064217	0.329958	0.812884	0.40591	1374	358.5	1015.5
transcript:GSMUA_Achr4T07880_001	Maker00023468	0.383436	0.944747	0.405861	1218	296.917	921.083
transcript:GSMUA_Achr9T25250_001	Maker00039847	0.25801	0.635771	0.405823	1818	466.333	1351.67
transcript:GSMUA_Achr8T06680_001	Maker00058303	0.216329	0.533197	0.40572	537	145	392
transcript:GSMUA_Achr8T03530_001	Maker00014400	0.177024	0.436382	0.405663	243	55.9167	187.083
transcript:GSMUA_Achr4T32070_001	Maker00075086	0.280339	0.691075	0.405656	729	181.417	547.583
transcript:GSMUA_Achr9T22070_001	Maker00035368	0.447786	1.10407	0.405579	789	174.333	614.667
transcript:GSMUA_Achr6T14150_001	Maker00012683	0.645422	1.59136	0.405578	276	59.5833	216.417
transcript:GSMUA_Achr10T19300_001	Maker00037531	0.319085	0.786864	0.405515	1311	295.833	1015.17
transcript:GSMUA_Achr10T15540_001	Maker00068408	0.520339	1.28325	0.405486	1365	321	1044
transcript:GSMUA_Achr6T24140_001	Maker00068729	0.358906	0.885208	0.405448	1107	286.917	820.083
transcript:GSMUA_Achr3T13140_001	Maker00024755	0.276443	0.68209	0.405288	1074	275.333	798.667
transcript:GSMUA_Achr4T04130_001	Maker00039127	0.765661	1.88942	0.405236	540	123.5	416.5
transcript:GSMUA_Achr4T22780_001	Maker00029195	0.728054	1.79671	0.405214	741	170.417	570.583
transcript:GSMUA_Achr10T17270_001	Maker00031682	0.376713	0.92973	0.405185	828	197.667	630.333
transcript:GSMUA_Achr5T15610_001	Maker00029057	0.284536	0.702339	0.405127	639	162.833	476.167
transcript:GSMUA_Achr3T01770_001	Maker00004796	0.263634	0.650757	0.405119	2982	677.5	2304.5
transcript:GSMUA_Achr10T04680_001	Maker00036975	0.194709	0.480651	0.405094	321	76.0833	244.917
transcript:GSMUA_Achr3T31950_001	Maker00044343	0.340478	0.84057	0.405056	1494	350	1144
transcript:GSMUA_Achr9T25130_001	Maker00042803	0.344476	0.850466	0.405044	918	225.583	692.417
transcript:GSMUA_Achr3T28860_001	Maker00044514	0.77589	1.91564	0.405029	1356	328.667	1027.33
transcript:GSMUA_Achr9T11280_001	Maker00055490	0.326476	0.806068	0.405023	789	179.5	609.5
transcript:GSMUA_Achr5T22460_001	Maker00071848	0.22469	0.554984	0.404859	1152	259.25	892.75
transcript:GSMUA_Achr8T00640_001	Maker00011434	0.703468	1.73775	0.404815	285	67.9167	217.083
transcript:GSMUA_Achr2T20960_001	Maker00068578	0.303474	0.749792	0.404744	2928	678.25	2249.75
transcript:GSMUA_Achr1T15560_001	Maker00035079	0.270007	0.667374	0.404581	1134	282.833	851.167
transcript:GSMUA_Achr5T19200_001	Maker00036998	0.566816	1.40102	0.404574	834	187.25	646.75
transcript:GSMUA_Achr4T19840_001	Maker00030418	0.220289	0.544661	0.404451	456	106.75	349.25
transcript:GSMUA_Achr5T03540_001	Maker00009409	0.292495	0.72325	0.404417	324	83.5	240.5
transcript:GSMUA_Achr4T28010_001	Maker00004946	0.304825	0.753783	0.404394	738	178.417	559.583
transcript:GSMUA_Achr6T00350_001	Maker00020362	0.538072	1.33061	0.404382	489	126.583	362.417
transcript:GSMUA_Achr4T27460_001	Maker00059019	0.362567	0.896795	0.404292	705	171.083	533.917
transcript:GSMUA_Achr6T27530_001	Maker00028060	0.71189	1.76104	0.404243	822	188.083	633.917
transcript:GSMUA_Achr2T06760_001	Maker00011355	0.243933	0.603649	0.404097	1935	431.5	1503.5
transcript:GSMUA_Achr10T19320_001	Maker00027196	0.382487	0.946605	0.404062	585	145.833	439.167
transcript:GSMUA_Achr1T14050_001	Maker00060963	0.434226	1.07475	0.404023	717	160.083	556.917
transcript:GSMUA_Achr6T20050_001	Maker00071468	0.8268	2.04648	0.40401	294	73.5833	220.417
transcript:GSMUA_Achr1T12060_001	Maker00016627	0.288178	0.713323	0.403994	954	216	738
transcript:GSMUA_Achr1T22310_001	Maker00045402	0.285791	0.707422	0.40399	2427	550.25	1876.75
transcript:GSMUA_Achr6T11050_001	Maker00037197	0.261992	0.648756	0.403838	1461	337.583	1123.42
transcript:GSMUA_Achr7T14300_001	Maker00070673	0.435828	1.07937	0.403782	906	229.833	676.167
transcript:GSMUA_Achr1T20630_001	Maker00069397	0.262099	0.649355	0.40363	1218	274.667	943.333
transcript:GSMUA_Achr2T22400_001	Maker00054057	0.335506	0.831418	0.403535	687	151.583	535.417
transcript:GSMUA_Achr1T20380_001	Maker00005124	0.405966	1.0063	0.403423	288	69.5	218.5
transcript:GSMUA_Achr5T06520_001	Maker00070559	0.340652	0.844529	0.403363	1005	252.583	752.417
transcript:GSMUA_Achr5T20730_001	Maker00055895	0.317905	0.788279	0.40329	564	143.667	420.333
transcript:GSMUA_Achr4T14410_001	Maker00039013	0.365852	0.907236	0.40326	2283	515.417	1767.58
transcript:GSMUA_Achr5T20560_001	Maker00013271	0.704643	1.74805	0.403103	2037	437.417	1599.58
transcript:GSMUA_Achr1T10310_001	Maker00015173	0.419264	1.04044	0.402967	801	172.833	628.167
transcript:GSMUA_Achr10T10110_001	Maker00023230	0.40982	1.01728	0.402858	999	222.25	776.75
transcript:GSMUA_Achr2T06320_001	Maker00020678	0.61572	1.52841	0.402849	963	221.917	741.083
transcript:GSMUA_Achr11T09460_001	Maker00037317	0.350007	0.868907	0.402813	1212	315.167	896.833
transcript:GSMUA_Achr4T22220_001	Maker00057827	0.242858	0.603393	0.402487	1086	259.333	826.667
transcript:GSMUA_Achr5T24390_001	Maker00078200	0.394962	0.981398	0.402449	354	84.5	269.5
transcript:GSMUA_Achr2T05790_001	Maker00046275	0.403789	1.00336	0.402439	1095	257.75	837.25
transcript:GSMUA_Achr9T09360_001	Maker00077572	0.341669	0.849007	0.402434	864	187.75	676.25
transcript:GSMUA_Achr11T07990_001	Maker00065578	0.551863	1.3716	0.40235	501	110	391
transcript:GSMUA_Achr10T05770_001	Maker00039357	0.369812	0.91928	0.402285	1251	276.5	974.5
transcript:GSMUA_Achr1T18810_001	Maker00019393	0.608252	1.51232	0.402199	369	82.4167	286.583
transcript:GSMUA_Achr1T03390_001	Maker00013288	0.17344	0.43123	0.402199	1230	268.833	961.167
transcript:GSMUA_Achr11T04140_001	Maker00078157	0.277621	0.690384	0.402126	417	92.3333	324.667
transcript:GSMUA_Achr9T12950_001	Maker00056637	0.288709	0.718021	0.40209	948	228.5	719.5
transcript:GSMUA_Achr8T25580_001	Maker00045533	0.272219	0.67708	0.402048	1287	276.583	1010.42
transcript:GSMUA_Achr9T24670_001	Maker00042724	0.604496	1.50358	0.402039	870	196.333	673.667
transcript:GSMUA_Achr10T10650_001	Maker00040479	0.359033	0.893302	0.401917	666	160.417	505.583
transcript:GSMUA_Achr1T00540_001	Maker00058943	0.48658	1.21075	0.401883	402	91	311
transcript:GSMUA_Achr5T09400_001	Maker00028301	0.285698	0.7109	0.401883	858	217.167	640.833
transcript:GSMUA_Achr8T24280_001	Maker00033164	0.248976	0.619544	0.40187	1731	396.833	1334.17
transcript:GSMUA_Achr8T16740_001	Maker00016707	0.190129	0.473157	0.401831	384	101.167	282.833
transcript:GSMUA_Achr9T04010_001	Maker00000749	0.335498	0.834981	0.401803	1044	251.333	792.667
transcript:GSMUA_Achr3T19320_001	Maker00017494	0.431696	1.07447	0.401777	1113	270.583	842.417
transcript:GSMUA_Achr11T03660_001	Maker00053879	0.678446	1.68899	0.401687	420	100.083	319.917
transcript:GSMUA_Achr8T16780_001	Maker00001266	0.290422	0.72308	0.401646	741	181.75	559.25
transcript:GSMUA_Achr2T19340_001	Maker00067890	0.460316	1.1466	0.401461	603	129.667	473.333
transcript:GSMUA_Achr10T18110_001	Maker00068273	0.510828	1.27244	0.401456	939	223.667	715.333
transcript:GSMUA_Achr2T20430_001	Maker00006061	0.315801	0.786659	0.401445	129	29.4167	99.5833
transcript:GSMUA_Achr1T01000_001	Maker00009567	0.648422	1.61587	0.401284	735	183.25	551.75
transcript:GSMUA_Achr6T27880_001	Maker00000640	0.213307	0.531685	0.401191	1488	321.417	1166.58
transcript:GSMUA_Achr6T34930_001	Maker00036724	0.2858	0.712555	0.401092	1008	240.417	767.583
transcript:GSMUA_Achr9T26770_001	Maker00042775	0.325893	0.812534	0.401083	699	152	547
transcript:GSMUA_Achr3T04120_001	Maker00064933	0.301233	0.751162	0.401022	1701	384.25	1316.75
transcript:GSMUA_Achr7T21040_001	Maker00022580	0.365246	0.910819	0.401008	696	158.5	537.5
transcript:GSMUA_Achr3T28950_001	Maker00034604	0.292495	0.729495	0.400955	210	49.6667	160.333
transcript:GSMUA_Achr6T02530_001	Maker00061538	0.288843	0.720524	0.400879	753	158.917	594.083
transcript:GSMUA_Achr10T07240_001	Maker00021497	0.286232	0.714144	0.400805	819	207.167	611.833
transcript:GSMUA_Achr4T15180_001	Maker00075671	0.484048	1.20778	0.400776	2079	478.5	1600.5
transcript:GSMUA_Achr8T27050_001	Maker00071968	0.287889	0.718354	0.400763	546	145.5	400.5
transcript:GSMUA_Achr6T10470_001	Maker00004697	0.342	0.853856	0.400537	1896	426.5	1469.5
transcript:GSMUA_Achr1T13610_001	Maker00020472	0.310905	0.776272	0.40051	2901	627.083	2273.92
transcript:GSMUA_Achr3T04070_001	Maker00078720	0.336834	0.841061	0.400487	1692	362.25	1329.75
transcript:GSMUA_Achr1T23630_001	Maker00012452	0.263044	0.657077	0.400324	2220	525.667	1694.33
transcript:GSMUA_Achr10T23740_001	Maker00004892	0.395825	0.989031	0.400215	633	150.167	482.833
transcript:GSMUA_Achr4T04350_001	Maker00051313	0.284057	0.709857	0.40016	933	213	720
transcript:GSMUA_Achr10T14630_001	Maker00068864	0.260165	0.65021	0.400124	1893	422.583	1470.42
transcript:GSMUA_Achr2T10930_001	Maker00047493	0.262152	0.655187	0.400119	891	194.167	696.833
transcript:GSMUA_Achr7T09810_001	Maker00069334	0.289434	0.72346	0.400069	1083	245.25	837.75
transcript:GSMUA_Achr3T29290_001	Maker00064441	0.218757	0.546826	0.400049	468	121.917	346.083
transcript:GSMUA_Achr8T22400_001	Maker00009317	0.270216	0.675634	0.399945	939	219.5	719.5
transcript:GSMUA_Achr7T25630_001	Maker00023366	0.563521	1.40906	0.399927	1299	319.083	979.917
transcript:GSMUA_Achr1T09700_001	Maker00021647	0.319546	0.799075	0.399895	588	138.333	449.667
transcript:GSMUA_Achr6T04200_001	Maker00078929	0.253181	0.633178	0.399858	252	60.4167	191.583
transcript:GSMUA_Achr4T25610_001	Maker00037614	0.60174	1.5054	0.399722	867	226.167	640.833
transcript:GSMUA_Achr4T32200_001	Maker00020585	0.403274	1.00891	0.399712	375	90.75	284.25
transcript:GSMUA_Achr5T14770_001	Maker00001451	0.234693	0.587163	0.399707	231	55.6667	175.333
transcript:GSMUA_Achr10T29160_001	Maker00038979	0.270336	0.676398	0.399671	591	154.833	436.167
transcript:GSMUA_Achr11T10970_001	Maker00035776	0.230856	0.577785	0.399554	1785	417.833	1367.17
transcript:GSMUA_Achr5T23100_001	Maker00022560	0.326489	0.817395	0.399426	588	151.667	436.333
transcript:GSMUA_Achr3T12550_001	Maker00053872	0.292737	0.732904	0.399421	837	209.167	627.833
transcript:GSMUA_Achr3T30110_001	Maker00008268	0.194772	0.48781	0.399278	1077	252.583	824.417
transcript:GSMUA_Achr6T32970_001	Maker00069396	0.339099	0.849388	0.399228	4461	1014.92	3446.08
transcript:GSMUA_Achr6T28560_001	Maker00078889	0.255082	0.63897	0.399208	1416	326.5	1089.5
transcript:GSMUA_Achr7T25630_001	Maker00000542	0.475508	1.19116	0.399196	1248	300.5	947.5
transcript:GSMUA_Achr5T27530_001	Maker00041012	0.400999	1.00488	0.399054	519	126.75	392.25
transcript:GSMUA_Achr6T15530_001	Maker00012772	1.14599	2.87183	0.399047	2544	600.833	1943.17
transcript:GSMUA_Achr4T07900_001	Maker00075564	0.224497	0.56277	0.398915	1128	273.25	854.75
transcript:GSMUA_Achr10T16880_001	Maker00077332	0.213962	0.536511	0.398803	297	69.5833	227.417
transcript:GSMUA_Achr6T14920_001	Maker00054260	0.255525	0.640731	0.398802	1464	349.917	1114.08
transcript:GSMUA_Achr5T06830_001	Maker00009418	0.523597	1.31316	0.398732	432	107.833	324.167
transcript:GSMUA_Achr6T29590_001	Maker00039824	0.454031	1.13869	0.39873	1215	278.167	936.833
transcript:GSMUA_Achr1T07270_001	Maker00057994	0.306742	0.76939	0.398682	210	44.1667	165.833
transcript:GSMUA_Achr10T28470_001	Maker00018977	0.286425	0.718523	0.39863	1128	247.333	880.667
transcript:GSMUA_Achr5T12530_001	Maker00037381	0.366151	0.918745	0.398534	528	146	382
transcript:GSMUA_Achr5T03820_001	Maker00059090	0.252668	0.634043	0.398503	5652	1319.25	4332.75
transcript:GSMUA_Achr5T09620_001	Maker00060485	0.480518	1.20591	0.398469	1212	285.667	926.333
transcript:GSMUA_Achr6T13330_001	Maker00003813	0.272692	0.684371	0.398456	2700	620.833	2079.17
transcript:GSMUA_Achr1T19070_001	Maker00019406	0.271607	0.681707	0.398422	753	188.333	564.667
transcript:GSMUA_Achr9T06150_001	Maker00011531	0.295202	0.740945	0.398414	876	195.083	680.917
transcript:GSMUA_Achr9T04400_001	Maker00069396	0.336271	0.844038	0.398407	4584	1047.33	3536.67
transcript:GSMUA_Achr6T04500_001	Maker00042688	0.299134	0.751322	0.398144	1134	255.667	878.333
transcript:GSMUA_Achr5T00570_001	Maker00044388	0.220719	0.554565	0.398003	705	155.417	549.583
transcript:GSMUA_Achr3T02530_001	Maker00003662	0.495274	1.24463	0.397927	936	227.5	708.5
transcript:GSMUA_Achr3T27880_001	Maker00044291	0.25122	0.631354	0.397906	732	181.583	550.417
transcript:GSMUA_Achr9T08300_001	Maker00029528	0.24366	0.612452	0.397844	465	110.5	354.5
transcript:GSMUA_Achr5T20720_001	Maker00078157	0.552856	1.38992	0.39776	1065	271.167	793.833
transcript:GSMUA_Achr1T21970_001	Maker00051339	0.316773	0.796454	0.397729	645	165.083	479.917
transcript:GSMUA_Achr7T18800_001	Maker00030367	0.348866	0.877185	0.397711	624	150.833	473.167
[truncated: 17,530 more rows]

## Sheet: Rice vs Ginger
gene ID (Rice)	gene ID (Ginger)	Ka	Ks	Ka_Ks	EffectiveLen	AverageS-sites	AverageN-sites
transcript:Os01t0742500-01	Maker00046874	0.253071	1.45125	0.174381	1482	364.667	1117.33
transcript:Os01t0743500-01	Maker00046879	0.16891	1.71054	0.0987467	1590	374.5	1215.5
transcript:Os01t0744700-00	Maker00046835	0.587025	1.07681	0.545152	426	100.75	325.25
transcript:Os01t0747300-01	Maker00046861	0.556284	2.11066	0.263559	291	69.5	221.5
transcript:Os01t0748600-01	Maker00046877	0.33325	0.905224	0.368141	591	136.333	454.667
transcript:Os01t0749900-01	Maker00046918	0.315346	2.07625	0.151882	1248	293.417	954.583
transcript:Os01t0750100-01	Maker00046902	0.243349	0.857771	0.283699	390	102.083	287.917
transcript:Os01t0627400-01	Maker00044882	0.345749	1.35673	0.254839	1530	366.083	1163.92
transcript:Os01t0627500-01	Maker00045361	0.292959	NaN	NaN	705	164.833	540.167
transcript:Os01t0628000-01	Maker00045407	0.440097	1.32319	0.332603	441	104.583	336.417
transcript:Os01t0628700-01	Maker00045025	0.317064	1.6462	0.192603	1239	290.833	948.167
transcript:Os01t0631700-01	Maker00044894	0.196626	2.01448	0.0976065	1500	350.917	1149.08
transcript:Os01t0634300-00	Maker00044515	0.842323	2.35199	0.358131	3600	781.75	2818.25
transcript:Os01t0638800-00	Maker00044844	0.682295	1.24903	0.546259	483	128.667	354.333
transcript:Os01t0639900-01	Maker00044664	0.420659	1.88194	0.223524	810	194	616
transcript:Os01t0860601-01	Maker00071818	0.37474	NaN	NaN	453	115.083	337.917
transcript:Os01t0863300-01	Maker00071772	0.296278	0.746103	0.397101	432	102.083	329.917
transcript:Os01t0863500-01	Maker00072128	0.575699	1.40828	0.408797	372	92.0833	279.917
transcript:Os01t0864700-00	Maker00071796	0.206027	NaN	NaN	345	81.3333	263.667
transcript:Os01t0865700-00	Maker00071098	0.4112	0.777876	0.528619	1197	328.75	868.25
transcript:Os01t0866800-01	Maker00071534	0.186462	2.16578	0.0860946	1299	312.167	986.833
transcript:Os01t0867900-01	Maker00072016	0.0809516	1.90767	0.0424347	762	179.917	582.083
transcript:Os01t0817650-00	Maker00071294	0.345138	0.65926	0.523524	585	155.417	429.583
transcript:Os01t0817700-01	Maker00071746	0.0856659	1.76172	0.0486264	1677	395.417	1281.58
transcript:Os01t0818600-01	Maker00072027	0.314812	1.88361	0.167132	1527	378.25	1148.75
transcript:Os01t0818700-01	Maker00071500	2.14092	2.82253	0.75851	1056	256.167	799.833
transcript:Os01t0821700-01	Maker00071939	0.583803	NaN	NaN	969	239.917	729.083
transcript:Os01t0822800-01	Maker00071074	0.439132	0.661062	0.664283	564	154.583	409.417
transcript:Os01t0823900-01	Maker00071131	0.395231	1.54765	0.255374	2025	540.667	1484.33
transcript:Os01t0826000-00	Maker00071169	0.176848	0.917454	0.19276	207	44.0833	162.917
transcript:Os01t0828900-00	Maker00071892	0.257763	0.71683	0.359588	627	169.333	457.667
transcript:Os01t0829100-01	Maker00072033	0.317095	0.847136	0.374314	1152	317.667	834.333
transcript:Os01t0914800-01	Maker00005840	0.324426	2.72934	0.118866	1464	343.583	1120.42
transcript:Os01t0918100-01	Maker00011320	0.458383	1.69389	0.27061	834	179.417	654.583
transcript:Os01t0919600-01	Maker00011604	0.54636	NaN	NaN	891	199.667	691.333
transcript:Os01t0919900-01	Maker00011414	0.159508	1.72032	0.0927198	1197	278.917	918.083
transcript:Os01t0920400-01	Maker00011589	0.183268	2.19994	0.0833058	2409	577.75	1831.25
transcript:Os01t0921300-01	Maker00011400	0.238077	1.2327	0.193135	1266	301.083	964.917
transcript:Os01t0739200-01	Maker00055905	0.399308	3.64289	0.109613	1023	253.75	769.25
transcript:Os01t0741200-01	Maker00055516	0.170134	1.93721	0.0878241	1263	298.917	964.083
transcript:Os01t0743400-01	Maker00055765	0.0950031	0.930157	0.102137	699	170.417	528.583
transcript:Os01t0746400-01	Maker00055774	0.185352	0.798258	0.232196	1650	415.917	1234.08
transcript:Os01t0747400-01	Maker00055873	0.408963	NaN	NaN	1647	372.583	1274.42
transcript:Os01t0747800-01	Maker00055736	0.509331	1.19684	0.425563	576	153.583	422.417
transcript:Os01t0748500-01	Maker00055856	0.227397	1.11834	0.203334	1083	271.583	811.417
transcript:Os01t0749000-01	Maker00055561	0.355329	0.557649	0.637191	705	167.333	537.667
transcript:Os01t0721900-01	Maker00055603	0.282184	1.71056	0.164966	1080	257.917	822.083
transcript:Os01t0723800-01	Maker00055805	0.73843	NaN	NaN	921	229.75	691.25
transcript:Os01t0726400-01	Maker00055717	0.276635	1.55351	0.178071	588	136.667	451.333
transcript:Os01t0727800-01	Maker00055762	0.278881	1.12847	0.247133	1143	304.667	838.333
transcript:Os01t0727900-01	Maker00055570	0.560626	1.54311	0.363308	621	168.917	452.083
transcript:Os01t0728100-01	Maker00055856	0.364788	0.681497	0.535275	327	85.25	241.75
transcript:Os01t0728700-01	Maker00055561	0.335978	0.552833	0.607739	702	165.333	536.667
transcript:Os01t0755700-01	Maker00055670	0.493615	0.732347	0.674018	627	162.917	464.083
transcript:Os01t0756200-01	Maker00055769	0.317478	0.990638	0.320479	759	184	575
transcript:Os01t0756700-01	Maker00055723	0.260842	NaN	NaN	1404	326.75	1077.25
transcript:Os01t0757200-01	Maker00055691	0.309641	1.01199	0.305972	954	235.25	718.75
transcript:Os01t0757500-01	Maker00055834	0.418141	NaN	NaN	633	142.667	490.333
transcript:Os01t0758300-01	Maker00055791	0.077274	1.41952	0.0544367	2760	653.583	2106.42
transcript:Os01t0187900-01	Maker00033327	0.307211	2.43867	0.125975	939	224.583	714.417
transcript:Os01t0190300-01	Maker00033296	0.475084	NaN	NaN	660	165.583	494.417
transcript:Os01t0190500-01	Maker00033310	0.419085	1.81302	0.231153	1074	276.667	797.333
transcript:Os01t0191200-01	Maker00033302	0.529723	NaN	NaN	696	168.667	527.333
transcript:Os01t0191500-01	Maker00033309	0.282478	1.47977	0.190893	1512	378	1134
transcript:Os01t0192000-01	Maker00033273	0.426587	1.01803	0.419033	1062	269.75	792.25
transcript:Os01t0195000-01	Maker00033236	0.360171	1.39146	0.258843	1275	295.167	979.833
transcript:Os01t0197450-00	Maker00009498	0.443952	2.65422	0.167263	1890	457.167	1432.83
transcript:Os01t0125700-01	Maker00053960	0.184776	3.80231	0.0485958	924	198.917	725.083
transcript:Os01t0125800-01	Maker00053974	0.179258	1.2935	0.138583	1830	449.167	1380.83
transcript:Os01t0127450-00	Maker00053925	0.666602	2.67749	0.248965	525	122.333	402.667
transcript:Os01t0130900-01	Maker00054210	0.621251	1.71882	0.361441	438	107.167	330.833
transcript:Os01t0133600-00	Maker00054323	0.457159	1.07668	0.424599	1119	270.333	848.667
transcript:Os01t0134500-01	Maker00054296	0.194653	1.0502	0.185348	822	188.167	633.833
transcript:Os01t0136400-01	Maker00054241	0.558959	2.31188	0.241777	1881	447.167	1433.83
transcript:Os01t0794500-00	Maker00020557	0.118983	NaN	NaN	339	74.6667	264.333
transcript:Os01t0796700-01	Maker00020531	0.363341	2.63564	0.137857	1074	247.25	826.75
transcript:Os01t0797600-01	Maker00020576	0.44304	3.95331	0.112068	651	173	478
transcript:Os01t0798500-01	Maker00020669	0.31917	1.10194	0.289643	756	190.5	565.5
transcript:Os01t0799500-01	Maker00020460	0.317652	1.88823	0.168228	1122	282.083	839.917
transcript:Os01t0800266-00	Maker00020579	0.220866	1.27334	0.173454	831	220.75	610.25
transcript:Os01t0817650-00	Maker00038979	0.374095	0.725408	0.515702	585	156.667	428.333
transcript:Os01t0817700-01	Maker00039206	0.0820583	1.57286	0.0521716	1677	395.833	1281.17
transcript:Os01t0818600-01	Maker00039303	0.29289	1.66628	0.175775	1128	275.667	852.333
transcript:Os01t0818700-01	Maker00038717	0.446154	2.15805	0.206739	840	197.917	642.083
transcript:Os01t0819100-01	Maker00038811	0.274542	1.73651	0.1581	1029	245.333	783.667
transcript:Os01t0821700-01	Maker00038574	0.549399	4.45817	0.123234	951	233.167	717.833
transcript:Os01t0823900-01	Maker00039106	0.390676	1.38837	0.281391	2001	536.083	1464.92
transcript:Os01t0825000-01	Maker00038605	0.328128	0.997339	0.329004	624	161.5	462.5
transcript:Os01t0825800-01	Maker00038898	0.282417	0.825348	0.342179	1332	360.333	971.667
transcript:Os01t0827500-01	Maker00038748	0.31904	2.33547	0.136606	1860	472.083	1387.92
transcript:Os01t0828900-00	Maker00039257	0.302777	0.659342	0.459211	618	169.083	448.917
transcript:Os01t0860601-01	Maker00038636	0.420915	2.81506	0.149522	492	128	364
transcript:Os01t0862300-01	Maker00039113	0.16449	NaN	NaN	1188	261.583	926.417
transcript:Os01t0863300-01	Maker00038872	0.275256	0.775406	0.354983	432	104.667	327.333
transcript:Os01t0863400-01	Maker00039295	0.690353	2.30055	0.300081	801	191.583	609.417
transcript:Os01t0864700-00	Maker00039078	0.197216	NaN	NaN	342	78.6667	263.333
transcript:Os01t0865700-00	Maker00038657	0.441126	0.640852	0.688343	1212	336.917	875.083
transcript:Os01t0866500-01	Maker00038772	0.121806	NaN	NaN	633	148.25	484.75
transcript:Os01t0866800-01	Maker00039203	0.181633	2.39106	0.0759634	1287	309.083	977.917
transcript:Os01t0867900-01	Maker00039021	0.0738448	2.30034	0.0321017	762	179	583
transcript:Os01t0869800-01	Maker00038886	0.165995	NaN	NaN	795	206.833	588.167
transcript:Os01t0710000-01	Maker00023412	0.1432	1.61782	0.0885139	1359	309.333	1049.67
transcript:Os01t0710100-00	Maker00023398	0.764229	1.65289	0.462359	984	252.167	731.833
transcript:Os01t0712600-00	Maker00023478	0.120602	1.5889	0.0759029	738	171	567
transcript:Os01t0714800-01	Maker00023402	0.516798	1.16186	0.444802	717	180.583	536.417
transcript:Os01t0714900-01	Maker00023430	0.102041	NaN	NaN	618	139.333	478.667
transcript:Os01t0715800-01	Maker00023343	0.332863	2.78766	0.119406	549	134.833	414.167
transcript:Os01t0198900-01	Maker00068840	0.48623	0.700109	0.694506	531	133.667	397.333
transcript:Os01t0200600-01	Maker00068713	0.442459	0.821532	0.538578	618	154.25	463.75
transcript:Os01t0202500-01	Maker00068877	0.471959	NaN	NaN	891	221.75	669.25
transcript:Os01t0205900-01	Maker00068775	0.358125	1.08408	0.33035	519	135.917	383.083
transcript:Os01t0206300-00	Maker00068804	0.322132	0.629579	0.511663	1443	366.167	1076.83
transcript:Os01t0207200-01	Maker00068656	0.347125	1.40622	0.24685	1806	454.083	1351.92
transcript:Os01t0208700-01	Maker00068841	0.186039	NaN	NaN	2895	701.917	2193.08
transcript:Os01t0113800-01	Maker00046126	0.487389	2.90777	0.167616	1587	372.833	1214.17
transcript:Os01t0114400-00	Maker00046170	0.280185	3.07273	0.0911843	954	222.25	731.75
transcript:Os01t0114900-00	Maker00046150	0.321041	NaN	NaN	903	199.75	703.25
transcript:Os01t0115600-01	Maker00046197	0.423163	NaN	NaN	1818	423.167	1394.83
transcript:Os01t0115800-01	Maker00046071	0.863905	NaN	NaN	888	216.417	671.583
transcript:Os01t0116400-01	Maker00046141	0.458739	3.10192	0.147889	1923	458.667	1464.33
transcript:Os01t0767700-01	Maker00032277	0.246255	1.85086	0.133049	3432	807.083	2624.92
transcript:Os01t0768200-01	Maker00032192	0.264224	1.41159	0.187182	825	201.583	623.417
transcript:Os01t0769000-01	Maker00032248	0.336109	1.63636	0.205401	2307	557.833	1749.17
transcript:Os01t0771100-01	Maker00032257	0.294713	1.23443	0.238744	651	161.333	489.667
transcript:Os01t0771400-00	Maker00032284	0.218913	1.75093	0.125027	2331	511.667	1819.33
transcript:Os01t0773000-01	Maker00032289	0.264939	1.73995	0.152268	927	216.5	710.5
transcript:Os01t0773600-01	Maker00032230	0.20799	1.53416	0.135573	1842	429.417	1412.58
transcript:Os01t0774500-01	Maker00032327	0.308186	1.77167	0.173952	1413	339.667	1073.33
transcript:Os01t0810800-01	Maker00000445	0.714864	2.18551	0.327092	2529	609.75	1919.25
transcript:Os01t0812900-01	Maker00000392	0.306513	1.69427	0.180912	993	267	726
transcript:Os01t0813900-01	Maker00000436	0.476019	2.31281	0.205818	1740	398.583	1341.42
transcript:Os01t0816100-01	Maker00000376	0.270562	0.847358	0.319301	855	195.333	659.667
transcript:Os01t0816700-01	Maker00000375	0.252913	0.600211	0.421373	1650	397	1253
transcript:Os01t0818600-01	Maker00000354	0.313474	1.66191	0.188623	1434	360.667	1073.33
transcript:Os01t0820000-00	Maker00000483	0.584094	1.95782	0.298339	936	232.417	703.583
transcript:Os01t0821900-01	Maker00000421	0.319922	NaN	NaN	2325	578.583	1746.42
transcript:Os01t0292200-01	Maker00022333	0.255062	1.49419	0.170702	1371	316.5	1054.5
transcript:Os01t0292700-01	Maker00022456	0.378283	NaN	NaN	789	173.583	615.417
transcript:Os01t0296200-00	Maker00022460	0.289116	0.798396	0.362122	798	197.083	600.917
transcript:Os01t0298400-01	Maker00022485	0.402287	1.45766	0.275982	696	163.917	532.083
transcript:Os01t0299500-01	Maker00022582	0.465135	2.74545	0.16942	516	112.333	403.667
transcript:Os01t0300200-01	Maker00022430	0.0459241	1.2712	0.0361267	1824	443.417	1380.58
transcript:Os01t0200500-01	Maker00060433	0.491692	2.74236	0.179295	924	234.5	689.5
transcript:Os01t0202500-01	Maker00045728	0.54078	NaN	NaN	882	222.583	659.417
transcript:Os01t0202800-00	Maker00045730	0.301403	2.60158	0.115854	780	201.5	578.5
transcript:Os01t0205500-01	Maker00077231	0.0433289	1.18069	0.0366978	546	130.333	415.667
transcript:Os01t0205900-01	Maker00077442	0.344985	0.779263	0.442707	960	252.417	707.583
transcript:Os01t0206300-00	Maker00077418	0.331971	0.621453	0.534184	1449	365.083	1083.92
transcript:Os01t0207200-01	Maker00077366	0.337221	1.28928	0.261558	1758	446.333	1311.67
transcript:Os01t0721900-01	Maker00000945	0.25493	1.82935	0.139355	1068	254.417	813.583
transcript:Os01t0722700-01	Maker00001082	0.27848	0.965915	0.288307	876	216.5	659.5
transcript:Os01t0723800-01	Maker00000823	0.180351	NaN	NaN	3663	907.833	2755.17
transcript:Os01t0726700-01	Maker00000761	0.7232	1.47645	0.489824	1272	351.667	920.333
transcript:Os01t0727700-00	Maker00001056	0.662826	1.12366	0.589881	327	85	242
transcript:Os01t0728100-01	Maker00000827	0.304485	0.660495	0.460995	330	86.9167	243.083
transcript:Os01t0729100-01	Maker00000974	0.275712	1.58873	0.173542	933	255.75	677.25
transcript:Os01t0731100-01	Maker00000958	0.257355	0.731291	0.351919	681	171.083	509.917
transcript:Os01t0600000-01	Maker00031470	0.13866	1.34455	0.103128	366	85.5833	280.417
transcript:Os01t0600400-01	Maker00031552	0.35947	1.82374	0.197106	1062	237.667	824.333
transcript:Os01t0600500-01	Maker00031479	0.383188	NaN	NaN	522	115.667	406.333
transcript:Os01t0602800-01	Maker00031580	0.213705	2.10583	0.101483	2070	491.667	1578.33
transcript:Os01t0603000-01	Maker00031596	0.308868	1.73739	0.177777	1089	260.833	828.167
transcript:Os01t0603300-01	Maker00031540	0.371552	NaN	NaN	441	101.417	339.583
transcript:Os10t0345600-01	Maker00044627	0.559312	NaN	NaN	957	253.917	703.083
transcript:Os10t0346200-01	Maker00045204	NaN	NaN	NaN	1044	245.333	797.167
transcript:Os10t0347800-00	Maker00044932	0.424261	NaN	NaN	2379	601.333	1777.67
transcript:Os10t0352000-01	Maker00045477	0.638858	1.43424	0.445434	474	120.333	353.667
transcript:Os10t0358600-01	Maker00044634	1.07647	NaN	NaN	411	97.9167	313.083
transcript:Os10t0362700-01	Maker00045105	0.686008	NaN	NaN	351	84.4167	266.583
transcript:Os10t0363600-01	Maker00045068	0.718757	NaN	NaN	624	152.5	471.5
transcript:Os10t0498100-01	Maker00078879	0.714007	1.84589	0.386808	486	125	361
transcript:Os10t0499400-01	Maker00078620	0.347221	0.700242	0.495858	831	220.25	610.75
transcript:Os10t0501500-01	Maker00078157	0.643536	2.06268	0.311989	996	258.167	737.833
transcript:Os10t0503600-01	Maker00078367	0.187401	1.71916	0.109007	648	154.5	493.5
transcript:Os10t0506000-00	Maker00078500	0.336989	NaN	NaN	1515	349.667	1165.33
transcript:Os10t0508100-01	Maker00078408	0.348762	1.71889	0.202899	1329	332.25	996.75
transcript:Os10t0508300-01	Maker00078337	0.15902	0.727811	0.218491	465	109.667	355.333
transcript:Os10t0510400-01	Maker00077927	0.584653	NaN	NaN	1779	415	1364
transcript:Os10t0532600-01	Maker00077679	0.39769	0.749274	0.530766	609	157.583	451.417
transcript:Os10t0533500-00	Maker00077882	0.226183	0.718568	0.31477	861	224.25	636.75
transcript:Os10t0533600-01	Maker00078871	0.113119	1.9266	0.0587142	1098	259.917	838.083
transcript:Os10t0533900-01	Maker00078143	0.193867	2.68989	0.0720723	726	166.5	559.5
transcript:Os10t0535900-00	Maker00078348	0.291249	0.585987	0.497023	789	203.083	585.917
transcript:Os10t0536700-01	Maker00077623	0.460068	0.892897	0.515254	957	235.333	721.667
transcript:Os10t0572000-00	Maker00005194	0.419544	NaN	NaN	933	220.083	712.917
transcript:Os10t0574700-01	Maker00005140	0.389234	0.651959	0.597021	720	177.167	542.833
transcript:Os10t0574800-01	Maker00005171	0.208268	1.34153	0.155247	1185	272.167	912.833
transcript:Os10t0575200-01	Maker00005206	0.214974	1.424	0.150964	5025	1219.67	3805.33
transcript:Os10t0577600-01	Maker00005195	0.384409	NaN	NaN	2253	517.75	1735.25
transcript:Os10t0577800-01	Maker00005208	0.466755	2.25214	0.20725	1752	383.833	1368.17
transcript:Os10t0578000-01	Maker00005055	0.159437	2.24368	0.0710607	723	153.25	569.75
transcript:Os10t0533150-00	Maker00069313	0.29994	1.57368	0.190597	1395	346	1049
transcript:Os10t0536100-01	Maker00069009	0.461421	1.47587	0.312643	609	143.5	465.5
transcript:Os10t0536400-01	Maker00069150	0.306512	1.12253	0.273055	513	123.833	389.167
transcript:Os10t0536500-01	Maker00068937	0.475297	1.2313	0.386011	504	132.833	371.167
transcript:Os10t0536700-01	Maker00068946	0.468416	0.965072	0.485369	948	235.167	712.833
transcript:Os10t0537400-00	Maker00069100	0.382746	0.685338	0.558479	537	127.25	409.75
transcript:Os11t0156000-01	Maker00009039	0.355512	1.12064	0.317242	603	138.25	464.75
transcript:Os11t0156300-01	Maker00009141	0.452557	0.79138	0.571858	627	153.917	473.083
transcript:Os11t0156401-01	Maker00009001	0.610988	0.676259	0.903483	567	146.25	420.75
transcript:Os11t0156600-00	Maker00009007	0.38862	2.09582	0.185426	459	106.75	352.25
transcript:Os11t0158400-01	Maker00009110	0.195226	2.13259	0.091544	2133	490.917	1642.08
transcript:Os11t0158600-00	Maker00008994	0.402762	1.04689	0.384723	1047	248.25	798.75
transcript:Os11t0160500-01	Maker00008956	0.330705	1.44447	0.228945	681	176.5	504.5
transcript:Os11t0528700-01	Maker00037093	0.253231	0.584603	0.433167	1794	462.833	1331.17
transcript:Os11t0529125-00	Maker00037685	0.243174	0.863885	0.281489	228	61.0833	166.917
transcript:Os11t0529900-00	Maker00037509	1.33708	1.50002	0.891375	1101	289	812
transcript:Os11t0531700-01	Maker00037639	0.374203	3.27073	0.11441	597	137.083	459.917
transcript:Os11t0534300-01	Maker00036947	0.461948	NaN	NaN	1272	311.083	960.917
transcript:Os11t0537400-01	Maker00037474	0.145261	1.85583	0.078273	132	31.6667	100.333
transcript:Os11t0540600-01	Maker00037710	0.447807	0.985812	0.454252	1260	308.25	951.75
transcript:Os11t0113100-01	Maker00022303	0.240475	1.87439	0.128295	813	188	625
transcript:Os11t0114700-01	Maker00022598	0.523987	1.71472	0.305581	2364	551.5	1812.5
transcript:Os11t0116550-01	Maker00022450	0.115206	1.79297	0.0642542	1845	403.75	1441.25
transcript:Os11t0117400-00	Maker00022436	1.00999	3.63609	0.277768	780	170	610
transcript:Os11t0118200-01	Maker00022428	0.209402	1.25438	0.166937	597	138.167	458.833
transcript:Os11t0120100-01	Maker00022574	0.463571	0.660354	0.702004	627	173.667	453.333
transcript:Os11t0121400-01	Maker00022529	0.106437	2.24981	0.0473093	1239	298.417	940.583
transcript:Os11t0126900-01	Maker00022583	0.288516	0.939917	0.306959	510	121	389
transcript:Os11t0127700-01	Maker00022407	0.375734	1.75191	0.214471	915	218.833	696.167
transcript:Os11t0128000-01	Maker00022372	0.29155	NaN	NaN	1404	327.333	1076.67
transcript:Os11t0130800-01	Maker00022479	1.13752	1.74548	0.651696	1326	292.417	1033.58
transcript:Os12t0157000-01	Maker00009039	0.553081	1.44095	0.383832	429	109.083	319.917
transcript:Os12t0157200-01	Maker00008961	0.257842	1.63945	0.157273	1263	293.667	969.333
transcript:Os12t0158300-01	Maker00009141	0.527535	1.0578	0.498708	624	157.417	466.583
transcript:Os12t0158400-00	Maker00009001	0.560878	0.658861	0.851284	576	149.583	426.417
transcript:Os12t0158600-00	Maker00009007	0.404077	1.7263	0.23407	549	131	418
transcript:Os12t0160500-01	Maker00008994	0.508124	1.09104	0.465724	1233	315.417	917.583
transcript:Os12t0162500-01	Maker00008956	0.250067	1.30089	0.192228	930	227.75	702.25
transcript:Os12t0163800-01	Maker00008911	0.277681	1.77661	0.156298	1494	344.583	1149.42
transcript:Os12t0112500-01	Maker00022303	0.236005	1.70745	0.13822	813	187.833	625.167
transcript:Os12t0114200-01	Maker00022598	0.500789	1.71428	0.292128	2157	496	1661
transcript:Os12t0116000-01	Maker00022450	0.116976	1.78543	0.0655166	1845	403.917	1441.08
transcript:Os12t0116600-01	Maker00022436	0.957569	3.95901	0.241871	669	147.083	521.917
transcript:Os12t0117300-00	Maker00022428	0.239347	1.60107	0.149492	1137	258.583	878.417
transcript:Os12t0119800-01	Maker00022574	0.481023	0.671754	0.716071	627	173.333	453.667
transcript:Os12t0121100-01	Maker00022529	0.0960276	2.87065	0.0334515	1125	274.417	850.583
transcript:Os12t0123700-01	Maker00022583	0.476364	1.29493	0.367869	963	225.167	737.833
transcript:Os12t0123900-01	Maker00022407	0.37411	1.56492	0.23906	915	219.333	695.667
transcript:Os12t0124400-01	Maker00022372	0.299253	NaN	NaN	1401	327.417	1073.58
transcript:Os12t0127650-00	Maker00022479	0.87413	2.26868	0.385304	1872	403.833	1468.17
transcript:Os02t0754900-01	Maker00056669	0.363032	1.35098	0.268718	690	166.75	523.25
transcript:Os02t0755200-01	Maker00056782	0.262461	1.79575	0.146157	2373	607.417	1765.58
transcript:Os02t0755400-01	Maker00056709	0.317329	0.70046	0.45303	459	118.25	340.75
transcript:Os02t0755500-01	Maker00056851	2.93449	1.45943	2.01071	1050	257.833	792.167
transcript:Os02t0757900-01	Maker00056770	0.280688	NaN	NaN	222	51.1667	170.833
transcript:Os02t0760200-01	Maker00056800	0.193836	1.90936	0.101519	3102	730.5	2371.5
transcript:Os02t0761000-01	Maker00056691	0.320417	1.28402	0.249542	645	143.583	501.417
transcript:Os02t0761400-01	Maker00056576	0.15675	1.64512	0.0952816	369	89.1667	279.833
transcript:Os02t0174300-00	Maker00019279	0.650295	1.85123	0.351277	900	209.167	690.833
transcript:Os02t0176000-00	Maker00019365	0.631556	1.18536	0.532799	594	162.583	431.417
transcript:Os02t0176400-01	Maker00019409	0.210618	0.663444	0.317462	309	78.9167	230.083
transcript:Os02t0177600-01	Maker00019269	0.227109	1.22021	0.186123	1635	409.75	1225.25
transcript:Os02t0179300-01	Maker00019277	0.190906	1.40843	0.135545	1074	246.333	827.667
transcript:Os02t0179800-00	Maker00019265	0.311755	3.26615	0.0954504	3381	767.75	2613.25
transcript:Os02t0179900-01	Maker00019294	0.266309	2.09762	0.126958	708	158.917	549.083
transcript:Os02t0217900-00	Maker00059125	0.372557	0.589111	0.632406	459	115.583	343.417
transcript:Os02t0219800-01	Maker00059165	0.403789	0.485025	0.832511	771	206.25	564.75
transcript:Os02t0221500-01	Maker00059001	0.330153	1.44387	0.228659	1086	262.25	823.75
transcript:Os02t0221800-00	Maker00059076	0.278958	1.36593	0.204225	1068	238.083	829.917
transcript:Os02t0224200-01	Maker00058946	0.15378	1.61722	0.0950889	1539	351.083	1187.92
transcript:Os02t0227200-01	Maker00058991	0.265841	1.11899	0.237572	249	65.0833	183.917
transcript:Os02t0228900-01	Maker00058913	0.453054	2.23065	0.203104	786	187.583	598.417
transcript:Os02t0229000-01	Maker00059190	0.0791981	1.74614	0.0453562	405	92.3333	312.667
transcript:Os02t0633300-01	Maker00071792	0.125255	1.66559	0.0752014	702	171.75	530.25
transcript:Os02t0634100-00	Maker00071285	0.638893	1.55063	0.412022	1368	358.583	1009.42
transcript:Os02t0634900-01	Maker00071758	0.0612784	1.43622	0.0426664	705	169.667	535.333
transcript:Os02t0635000-01	Maker00072044	0.181202	1.26767	0.142941	1044	270.583	773.417
transcript:Os02t0635800-01	Maker00071376	0.403783	0.773573	0.521971	576	153.5	422.5
transcript:Os02t0638400-01	Maker00072138	0.455874	1.10414	0.412877	1053	263.583	789.417
transcript:Os02t0672800-01	Maker00013343	0.359761	2.09487	0.171734	1815	402.417	1412.58
transcript:Os02t0673500-01	Maker00013290	0.60303	2.28946	0.263394	2016	455.167	1560.83
transcript:Os02t0673600-01	Maker00013206	0.0770653	1.20708	0.0638445	471	109.167	361.833
transcript:Os02t0675800-01	Maker00013402	0.278391	1.83596	0.151632	855	201.417	653.583
transcript:Os02t0678400-01	Maker00013194	0.167148	NaN	NaN	285	61.4167	223.583
transcript:Os02t0682500-01	Maker00013311	0.225163	0.807127	0.278968	993	249.667	743.333
transcript:Os02t0702400-01	Maker00013184	0.313115	2.06304	0.151774	1164	271.333	892.667
transcript:Os02t0702800-01	Maker00013377	1.05745	NaN	NaN	771	174.167	596.833
transcript:Os02t0704800-01	Maker00013182	0.17704	1.23761	0.14305	1101	261.833	839.167
transcript:Os02t0705500-01	Maker00013211	0.518581	2.15369	0.240787	906	206.583	699.417
transcript:Os02t0706500-01	Maker00013213	0.287915	NaN	NaN	1845	429.583	1415.42
transcript:Os02t0707000-00	Maker00013410	0.417704	NaN	NaN	885	229.583	655.417
transcript:Os02t0707100-01	Maker00013341	0.245726	1.58053	0.155471	930	234	696
transcript:Os02t0708400-01	Maker00013399	0.210671	NaN	NaN	2088	495.917	1592.08
transcript:Os02t0710300-01	Maker00013208	0.504381	NaN	NaN	663	154.167	508.833
transcript:Os02t0710900-01	Maker00013295	0.248012	1.82302	0.136044	2664	616.333	2047.67
transcript:Os02t0711200-01	Maker00013228	0.469244	NaN	NaN	549	140	409
transcript:Os02t0116600-01	Maker00047332	0.351155	NaN	NaN	588	137.167	450.833
transcript:Os02t0116900-01	Maker00047314	0.188872	NaN	NaN	414	90.0833	323.917
transcript:Os02t0118000-01	Maker00047313	0.395101	1.66545	0.237233	1425	360.583	1064.42
transcript:Os02t0118200-01	Maker00047337	0.314308	3.15258	0.0996988	1275	310.417	964.583
transcript:Os02t0119700-01	Maker00047349	0.447433	0.91956	0.486572	1095	279.917	815.083
transcript:Os02t0120800-01	Maker00047318	0.0768085	2.10029	0.0365704	585	139.833	445.167
transcript:Os02t0184500-01	Maker00024822	0.290681	1.66731	0.174341	633	143.667	489.333
transcript:Os02t0187100-00	Maker00024902	0.334618	1.21933	0.274428	618	150.917	467.083
transcript:Os02t0187700-00	Maker00035651	0.496537	1.02241	0.485653	885	223.667	661.333
transcript:Os02t0188500-01	Maker00035636	0.592155	1.29864	0.455979	621	138.25	482.75
transcript:Os02t0189000-01	Maker00035262	0.418794	1.72817	0.242334	408	101.833	306.167
transcript:Os02t0189100-01	Maker00035895	0.236856	2.15874	0.10972	339	75.5833	263.417
transcript:Os02t0673500-01	Maker00037768	0.619931	1.76305	0.351624	2031	456.75	1574.25
transcript:Os02t0673600-01	Maker00036933	0.0618462	1.37071	0.0451198	471	108.833	362.167
transcript:Os02t0675800-01	Maker00037722	0.272257	1.80153	0.151126	852	201.583	650.417
transcript:Os02t0678400-01	Maker00037252	0.0984081	1.41691	0.0694527	903	218.083	684.917
transcript:Os02t0679700-01	Maker00037730	0.434235	0.788169	0.550942	657	167.083	489.917
transcript:Os02t0680700-01	Maker00037528	2.71948	2.00158	1.35867	465	108.167	356.833
transcript:Os02t0704600-01	Maker00037247	0.396135	2.04729	0.193492	1173	272.083	900.917
transcript:Os02t0704800-01	Maker00037098	0.195433	1.28138	0.152518	1101	259.167	841.833
transcript:Os02t0705500-01	Maker00037420	0.57615	3.34087	0.172455	843	188.75	654.25
transcript:Os02t0708400-01	Maker00037539	0.209142	3.38155	0.0618479	2121	496.917	1624.08
transcript:Os02t0710900-01	Maker00037819	0.230947	2.30762	0.10008	2673	618.75	2054.25
transcript:Os02t0711400-01	Maker00037289	0.502247	0.910427	0.551661	342	91.8333	250.167
transcript:Os02t0749800-01	Maker00004696	0.77141	2.36748	0.325836	1107	273.417	833.583
transcript:Os02t0750600-01	Maker00004927	0.18116	3.19652	0.0566742	354	84.75	269.25
transcript:Os02t0751600-01	Maker00004791	0.309555	1.23149	0.251366	654	176.917	477.083
transcript:Os02t0753000-01	Maker00004975	0.257109	1.33308	0.192868	1056	254.333	801.667
transcript:Os02t0754000-01	Maker00004616	0.461972	1.52692	0.30255	786	188.5	597.5
transcript:Os02t0754300-01	Maker00004595	0.27994	1.34222	0.208565	480	117.25	362.75
transcript:Os02t0534800-01	Maker00017531	0.0379732	1.78023	0.0213305	453	115.417	337.583
transcript:Os02t0536500-01	Maker00017476	0.602188	1.32412	0.454784	357	87.6667	269.333
transcript:Os02t0537500-01	Maker00017510	0.403995	1.33277	0.303124	1335	308.917	1026.08
transcript:Os02t0537700-01	Maker00017475	0.204024	NaN	NaN	777	190.583	586.417
transcript:Os02t0538900-01	Maker00017435	0.439456	2.0087	0.218776	948	226.083	721.917
transcript:Os02t0539100-01	Maker00017451	0.231797	1.84812	0.125423	2316	540.667	1775.33
transcript:Os02t0194200-01	Maker00019156	0.213625	1.73061	0.123439	876	210.75	665.25
transcript:Os02t0194700-01	Maker00019166	0.386061	0.786288	0.490992	2583	634.167	1948.83
transcript:Os02t0194800-01	Maker00019220	0.221377	1.38937	0.159337	1638	401.667	1236.33
transcript:Os02t0195600-01	Maker00019186	0.208984	NaN	NaN	507	112.25	394.75
transcript:Os02t0196100-01	Maker00019143	0.33157	0.703527	0.471296	657	158.833	498.167
transcript:Os02t0197300-00	Maker00019133	0.371499	0.81262	0.457162	1146	306.333	839.667
transcript:Os02t0554200-00	Maker00073502	0.729918	NaN	NaN	576	140.583	435.417
transcript:Os02t0555100-01	Maker00073457	0.362571	2.84951	0.12724	1701	408.25	1292.75
transcript:Os02t0555300-01	Maker00073475	0.372382	2.58937	0.143812	570	133.333	436.667
transcript:Os02t0555600-01	Maker00073461	0.233481	NaN	NaN	1314	315.083	998.917
transcript:Os02t0555900-00	Maker00011726	0.635891	1.49642	0.424942	1764	431.833	1332.17
transcript:Os02t0556600-01	Maker00011633	0.244253	1.8536	0.131772	1371	314.083	1056.92
transcript:Os02t0557200-01	Maker00011683	0.223089	1.93546	0.115264	1965	457.417	1507.58
transcript:Os02t0557800-01	Maker00011720	0.403771	NaN	NaN	522	128.583	393.417
transcript:Os03t0745600-01	Maker00034378	0.49507	1.29615	0.381953	741	190.5	550.5
transcript:Os03t0746500-01	Maker00034438	0.214389	1.63722	0.130947	1737	417.75	1319.25
transcript:Os03t0747800-01	Maker00034364	0.0813346	1.53306	0.0530538	975	237.667	737.333
transcript:Os03t0747900-00	Maker00034265	0.188866	1.87309	0.100831	4128	935.667	3192.33
transcript:Os03t0748000-01	Maker00034437	0.256049	NaN	NaN	390	75.75	314.25
transcript:Os03t0748500-01	Maker00034305	0.279469	1.87504	0.149047	576	144.167	431.833
transcript:Os03t0748800-01	Maker00034406	0.131149	3.78833	0.0346191	3417	798.333	2618.67
transcript:Os03t0157500-01	Maker00042813	0.269492	2.30487	0.116923	906	212.5	693.5
transcript:Os03t0157900-01	Maker00042840	0.174668	1.22191	0.142947	1245	306.417	938.583
transcript:Os03t0159100-01	Maker00042794	0.195902	2.02407	0.0967862	1068	250.167	817.833
transcript:Os03t0159400-01	Maker00042824	0.416064	1.2047	0.345368	513	139.833	373.167
transcript:Os03t0161100-00	Maker00046889	0.744479	2.99129	0.248882	7251	1530.58	5720.42
transcript:Os03t0161500-01	Maker00046896	0.599336	1.0642	0.56318	270	61.4167	208.583
transcript:Os03t0161600-01	Maker00046834	0.46098	0.975919	0.472354	342	95.4167	246.583
transcript:Os03t0722500-01	Maker00040789	0.397522	0.897577	0.442883	1263	345.833	917.167
transcript:Os03t0725050-01	Maker00040822	0.424384	NaN	NaN	837	202.917	634.083
transcript:Os03t0725800-01	Maker00040746	0.391857	NaN	NaN	969	227.167	741.833
transcript:Os03t0726400-01	Maker00040766	0.841055	3.0974	0.271536	1038	224.5	813.5
transcript:Os03t0726800-01	Maker00040821	0.288294	1.96092	0.14702	975	229.583	745.417
transcript:Os03t0727200-00	Maker00040754	0.419389	1.31805	0.31819	999	240.75	758.25
transcript:Os03t0288700-01	Maker00006130	0.22071	0.947094	0.233039	657	168.417	488.583
transcript:Os03t0289200-01	Maker00006024	0.237901	1.02178	0.232829	753	196.25	556.75
transcript:Os03t0289300-00	Maker00006066	0.381325	2.1972	0.17355	1758	405.083	1352.92
transcript:Os03t0289800-01	Maker00005910	0.341795	0.768426	0.444799	1083	279.75	803.25
transcript:Os03t0290900-01	Maker00006072	0.284424	0.889925	0.319605	1104	273.167	830.833
transcript:Os03t0292100-01	Maker00005941	0.317296	3.26995	0.0970339	1128	284.75	843.25
transcript:Os03t0292200-01	Maker00005931	0.129692	1.41035	0.0919573	951	241.5	709.5
transcript:Os03t0292900-01	Maker00006211	0.318721	1.7355	0.183648	945	217.75	727.25
transcript:Os03t0185500-01	Maker00006035	0.275374	1.69246	0.162706	1527	358.417	1168.58
transcript:Os03t0187300-01	Maker00006084	0.298532	1.22842	0.243021	909	209.917	699.083
transcript:Os03t0187500-01	Maker00006124	0.23417	NaN	NaN	756	185.083	570.917
transcript:Os03t0188100-01	Maker00005989	0.311865	0.652841	0.477705	813	202.25	610.75
transcript:Os03t0190300-00	Maker00006141	1.04159	2.74061	0.380057	939	246.833	692.167
transcript:Os03t0190800-01	Maker00005984	0.753487	NaN	NaN	969	209.417	759.583
transcript:Os03t0116300-01	Maker00043707	0.307824	2.5189	0.122206	1026	252.333	773.667
transcript:Os03t0116700-01	Maker00043700	0.266357	1.72713	0.154219	870	212.833	657.167
transcript:Os03t0116800-01	Maker00043692	0.412074	NaN	NaN	1104	256.583	847.417
transcript:Os03t0117000-00	Maker00043696	0.161671	2.23611	0.0722999	369	87.0833	281.917
transcript:Os03t0119966-01	Maker00043719	0.134808	1.91269	0.0704809	654	150.167	503.833
transcript:Os03t0764000-00	Maker00020601	0.310245	0.840221	0.369242	1212	318.583	893.417
transcript:Os03t0764100-01	Maker00020674	0.353431	1.02935	0.343355	594	149.583	444.417
transcript:Os03t0764300-01	Maker00020496	0.479004	1.49573	0.320247	795	182.25	612.75
transcript:Os03t0765400-01	Maker00020571	0.541794	2.15768	0.2511	1026	252.083	773.917
transcript:Os03t0765500-00	Maker00020635	0.67351	1.84793	0.364467	555	129.583	425.417
transcript:Os03t0765800-00	Maker00020691	0.27181	1.84521	0.147306	2772	648.5	2123.5
transcript:Os03t0769000-00	Maker00020404	0.318816	5.21955	0.0610811	1899	438.75	1460.25
transcript:Os03t0769500-01	Maker00020489	0.472117	2.60514	0.181225	555	129	426
transcript:Os03t0771100-01	Maker00020379	0.472229	1.34913	0.350024	774	177.083	596.917
transcript:Os03t0771500-01	Maker00020415	0.367383	1.76835	0.207755	801	188.75	612.25
transcript:Os03t0773000-01	Maker00020552	0.404807	1.52982	0.264611	288	64.5	223.5
transcript:Os03t0782500-01	Maker00022853	0.490568	2.2961	0.213652	1215	277.667	937.333
transcript:Os03t0784100-00	Maker00022904	0.357325	1.11544	0.320343	1311	348.833	962.167
transcript:Os03t0784300-01	Maker00022930	0.392044	1.79941	0.217874	708	169.5	538.5
transcript:Os03t0784900-01	Maker00022648	0.423817	1.85894	0.227989	519	118.25	400.75
transcript:Os03t0786000-01	Maker00022830	0.271503	1.69147	0.160513	726	177.25	548.75
transcript:Os03t0787300-01	Maker00022611	0.0929785	NaN	NaN	888	192.333	695.667
transcript:Os03t0788500-01	Maker00047029	0.196254	NaN	NaN	1725	394	1331
transcript:Os03t0788700-01	Maker00047016	0.27904	1.21045	0.230526	1392	371.667	1020.33
transcript:Os03t0790600-01	Maker00047028	0.294467	2.06844	0.142362	1452	349.5	1102.5
transcript:Os03t0794500-01	Maker00047053	0.06556	2.00482	0.0327011	1233	290.5	942.5
transcript:Os03t0796501-00	Maker00047025	0.203521	1.46746	0.138689	1212	302.667	909.333
transcript:Os03t0796600-01	Maker00047022	0.40517	1.0608	0.381947	1065	261.583	803.417
transcript:Os03t0796800-00	Maker00047023	0.179786	2.63516	0.0682259	1098	236.833	861.167
transcript:Os03t0796900-01	Maker00047021	0.320671	1.9584	0.163741	408	93.4167	314.583
transcript:Os03t0797800-01	Maker00047030	0.432549	1.27748	0.338595	537	135.167	401.833
transcript:Os03t0798200-01	Maker00047012	0.571647	2.14957	0.265936	1107	257.667	849.333
transcript:Os03t0764000-00	Maker00060661	0.331442	0.773915	0.428266	1215	318.833	896.167
transcript:Os03t0764100-01	Maker00060910	0.402263	1.124	0.357885	621	153.667	467.333
transcript:Os03t0764300-01	Maker00060900	0.488458	1.69109	0.288843	2247	542.333	1704.67
transcript:Os03t0765000-01	Maker00060974	0.138913	1.89286	0.0733878	822	187.833	634.167
transcript:Os03t0765800-00	Maker00060520	0.262117	2.5172	0.10413	2445	571.25	1873.75
transcript:Os03t0767000-01	Maker00060535	0.255347	0.770982	0.331197	1527	405.333	1121.67
transcript:Os03t0769000-00	Maker00060818	0.328143	3.71045	0.0884376	1917	445.833	1471.17
transcript:Os03t0770700-01	Maker00060495	0.47842	2.15974	0.221517	810	193.417	616.583
transcript:Os03t0771100-01	Maker00060795	0.386023	1.36632	0.282528	687	155.083	531.917
transcript:Os03t0771500-01	Maker00060752	0.446182	1.58434	0.281621	891	214.75	676.25
transcript:Os03t0773000-01	Maker00060530	0.271429	1.49257	0.181854	1290	331.667	958.333
transcript:Os03t0773700-01	Maker00060531	0.189658	2.15474	0.088019	480	114	366
transcript:Os03t0759000-01	Maker00076723	0.227225	NaN	NaN	960	216.5	743.5
transcript:Os03t0759500-01	Maker00076741	0.412992	2.32002	0.178013	1539	384.667	1154.33
transcript:Os03t0761200-01	Maker00076744	0.193201	1.35484	0.142601	975	234.25	740.75
transcript:Os03t0761500-01	Maker00076731	0.253872	0.893199	0.284228	2283	601	1682
transcript:Os03t0762700-01	Maker00076750	0.507017	NaN	NaN	909	220.667	688.333
transcript:Os03t0763000-01	Maker00076736	0.231377	1.17011	0.19774	966	233.083	732.917
transcript:Os03t0766000-01	Maker00076828	0.0954159	1.42946	0.0667497	681	167.583	513.417
transcript:Os03t0767500-01	Maker00076817	0.249126	2.40629	0.103531	777	189.667	587.333
transcript:Os03t0767800-01	Maker00076650	0.199509	1.20113	0.166101	501	125.667	375.333
transcript:Os03t0767900-01	Maker00076697	0.181747	1.3718	0.132488	456	118.333	337.667
transcript:Os03t0769050-00	Maker00076659	0.258156	1.31829	0.195826	1329	322.5	1006.5
transcript:Os03t0772600-01	Maker00011630	0.3534	1.5398	0.22951	1392	346.083	1045.92
transcript:Os03t0796501-00	Maker00061399	0.204665	1.29485	0.15806	1212	303.833	908.167
transcript:Os03t0796600-01	Maker00061887	0.405674	0.97839	0.414634	1026	255.25	770.75
transcript:Os03t0796800-00	Maker00061867	0.166462	2.61178	0.0637353	1077	234.083	842.917
transcript:Os03t0796900-01	Maker00061394	0.727637	2.74121	0.265444	1212	288.917	923.083
transcript:Os03t0797800-01	Maker00061593	0.462885	2.00222	0.231185	537	131.917	405.083
transcript:Os03t0798200-01	Maker00061500	0.611671	2.1544	0.283917	1107	259.333	847.667
transcript:Os03t0782500-01	Maker00061630	0.456958	2.80618	0.162839	1212	277.583	934.417
transcript:Os03t0784100-00	Maker00061463	0.360781	1.17283	0.307615	1284	340.083	943.917
transcript:Os03t0786000-01	Maker00061671	0.255675	1.73794	0.147113	783	194.5	588.5
transcript:Os03t0787300-01	Maker00061374	0.0856779	NaN	NaN	948	209	739
transcript:Os03t0789000-00	Maker00061754	0.300986	NaN	NaN	1566	363.667	1202.33
transcript:Os03t0790600-01	Maker00061555	0.379442	1.42563	0.266158	1575	414.5	1160.5
transcript:Os03t0791366-00	Maker00061852	0.604601	1.21226	0.498739	477	113	364
transcript:Os03t0120400-01	Maker00069100	0.241523	0.692971	0.348533	576	134.5	441.5
transcript:Os03t0121200-01	Maker00068946	0.454374	1.10645	0.410658	951	235.25	715.75
transcript:Os03t0121800-01	Maker00069340	0.16326	1.65908	0.0984041	5538	1286.5	4251.5
transcript:Os03t0122300-01	Maker00069150	0.281816	1.43934	0.195796	522	126.833	395.167
transcript:Os03t0122600-01	Maker00069009	0.329451	1.8331	0.179724	609	140.167	468.833
transcript:Os03t0125400-01	Maker00069085	0.25183	1.44993	0.173684	1047	252.667	794.333
transcript:Os03t0125600-01	Maker00069313	0.221074	1.71373	0.129002	1467	361.083	1105.92
transcript:Os03t0286500-01	Maker00000382	1.17963	3.50657	0.336406	927	235.417	691.583
transcript:Os03t0288500-01	Maker00000393	0.334103	2.14146	0.156016	486	112	374
transcript:Os03t0290300-01	Maker00000448	0.676645	1.94496	0.347897	663	163.083	499.917
transcript:Os03t0291500-01	Maker00000512	0.249134	NaN	NaN	1773	406.917	1366.08
transcript:Os03t0291800-01	Maker00000343	0.362629	0.848434	0.42741	1503	353	1150
transcript:Os03t0293500-01	Maker00000663	0.335001	0.786926	0.425709	1071	270	801
transcript:Os03t0294200-01	Maker00000594	0.186464	1.38462	0.134668	1929	447	1482
transcript:Os04t0367000-01	Maker00030714	0.780227	2.28607	0.341297	798	187.333	610.667
transcript:Os04t0367201-00	Maker00030627	0.847367	2.23533	0.37908	831	196.417	634.583
transcript:Os04t0368000-01	Maker00030719	0.511756	2.50612	0.204203	2160	493	1667
transcript:Os04t0370100-01	Maker00030731	0.587299	NaN	NaN	2238	515.667	1722.33
transcript:Os04t0371000-00	Maker00030666	0.511982	1.66045	0.308339	588	140.833	447.167
transcript:Os04t0684600-01	Maker00072128	0.321087	1.77639	0.180753	201	46.5833	154.417
transcript:Os04t0684800-01	Maker00071282	0.41586	1.26508	0.328721	405	88.0833	316.917
transcript:Os04t0685200-01	Maker00071168	0.459324	0.956941	0.479992	951	255.417	695.583
transcript:Os04t0685400-01	Maker00071334	0.434301	0.991512	0.438019	609	159.833	449.167
transcript:Os04t0685900-01	Maker00071628	0.579756	NaN	NaN	1455	358.083	1096.92
transcript:Os04t0686000-01	Maker00071098	0.350966	0.654147	0.536525	1203	325.333	877.667
transcript:Os04t0687100-01	Maker00071263	0.148342	1.25584	0.118121	270	58.25	211.75
transcript:Os04t0687900-01	Maker00071534	0.201166	2.10644	0.0955003	1299	311.917	987.083
transcript:Os04t0689300-01	Maker00071617	0.38167	NaN	NaN	1011	245.167	765.833
transcript:Os04t0689400-01	Maker00071930	0.263488	2.30889	0.114119	1998	478.583	1519.42
transcript:Os04t0412800-01	Maker00016089	0.49662	1.30387	0.380881	1194	295.5	898.5
transcript:Os04t0413600-01	Maker00015964	0.0271455	1.44761	0.0187519	453	115.417	337.583
transcript:Os04t0414800-00	Maker00015863	0.393483	1.0817	0.363763	1194	298	896
transcript:Os04t0416100-01	Maker00015809	0.39376	1.67051	0.235713	945	224.667	720.333
transcript:Os04t0416400-01	Maker00016195	0.572802	2.75201	0.208139	444	115.5	328.5
transcript:Os04t0419600-01	Maker00015950	0.0150507	0.73092	0.0205914	408	106	302
transcript:Os04t0603400-01	Maker00058282	0.342806	1.99513	0.171822	255	61.1667	193.833
transcript:Os04t0604300-01	Maker00058105	0.54393	NaN	NaN	822	194.917	627.083
transcript:Os04t0605500-01	Maker00058192	0.230531	NaN	NaN	1740	411.917	1328.08
transcript:Os04t0606500-01	Maker00058162	0.191734	1.57736	0.121553	1425	361.583	1063.42
transcript:Os04t0606800-01	Maker00058268	0.47291	1.68094	0.281337	783	185.75	597.25
transcript:Os04t0607100-01	Maker00058264	0.300718	1.81363	0.16581	594	132.833	461.167
transcript:Os04t0412800-01	Maker00017448	0.500961	1.45528	0.344236	1173	290.25	882.75
transcript:Os04t0413600-01	Maker00017531	0.0364444	1.32884	0.0274257	453	115.667	337.333
transcript:Os04t0414800-00	Maker00017476	0.353633	1.32482	0.266928	1635	406.083	1228.92
transcript:Os04t0416000-01	Maker00017421	0.21459	1.7008	0.12617	522	137.083	384.917
transcript:Os04t0416100-01	Maker00017510	0.375343	1.26457	0.296813	930	222.833	707.167
transcript:Os04t0416400-01	Maker00017475	0.675327	3.74752	0.180206	411	106.833	304.167
transcript:Os04t0416900-01	Maker00017451	0.150978	NaN	NaN	231	55.5	175.5
transcript:Os04t0419600-01	Maker00017517	0.0201298	1.52217	0.0132244	408	105.917	302.083
transcript:Os05t0578900-01	Maker00034342	0.586464	1.30483	0.449455	735	193.667	541.333
transcript:Os05t0579100-01	Maker00034399	0.333507	1.07508	0.310216	942	243.083	698.917
transcript:Os05t0579600-01	Maker00034302	0.457977	0.880108	0.520364	222	50.8333	171.167
transcript:Os05t0581300-00	Maker00034288	0.394365	3.02716	0.130275	2100	534.667	1565.33
transcript:Os05t0581800-01	Maker00034422	0.549136	1.3354	0.411215	2418	582.917	1835.08
transcript:Os05t0581900-01	Maker00034250	0.428075	NaN	NaN	543	139.083	403.917
transcript:Os05t0476700-01	Maker00071131	0.397643	1.32973	0.29904	1998	536.167	1461.83
transcript:Os05t0478000-01	Maker00071074	0.425978	0.615492	0.692094	513	139.917	373.083
transcript:Os05t0480000-01	Maker00071259	0.271936	NaN	NaN	1476	374.833	1101.17
transcript:Os05t0481100-01	Maker00071500	2.68361	2.16964	1.23689	852	201.5	650.5
transcript:Os05t0481100-06	Maker00072027	0.289982	1.872	0.154905	1077	256.833	820.167
transcript:Os05t0482700-01	Maker00071746	0.0825799	1.36023	0.0607104	1677	392.833	1284.17
transcript:Os05t0484800-01	Maker00071294	0.37409	0.816031	0.458426	588	156.833	431.167
transcript:Os05t0437200-01	Maker00072016	0.124455	1.30778	0.0951649	762	177.75	584.25
transcript:Os05t0437900-01	Maker00071534	0.148697	NaN	NaN	1299	310.5	988.5
transcript:Os05t0438500-01	Maker00071263	0.157715	2.6395	0.0597519	270	59.0833	210.917
transcript:Os05t0440100-01	Maker00071098	0.168182	NaN	NaN	768	198.833	569.167
transcript:Os05t0440800-01	Maker00071796	0.424665	2.33553	0.181828	2784	640.333	2143.67
transcript:Os05t0442000-00	Maker00072128	0.533707	1.20222	0.443936	339	85.4167	253.583
transcript:Os05t0442400-01	Maker00071772	0.348286	1.05658	0.329636	522	120	402
transcript:Os05t0443500-01	Maker00071818	0.284063	2.55205	0.111308	444	108.5	335.5
transcript:Os05t0444300-01	Maker00071847	0.641259	2.04018	0.314314	552	137.5	414.5
transcript:Os05t0496200-01	Maker00020579	0.132416	1.38899	0.0953323	1434	367.833	1066.17
transcript:Os05t0497300-01	Maker00020576	0.383265	1.68028	0.228096	642	165.75	476.25
transcript:Os05t0497600-01	Maker00020531	0.361427	3.00516	0.120269	1071	244.333	826.667
transcript:Os05t0498400-01	Maker00020557	0.132495	1.20819	0.109663	339	74.8333	264.167
transcript:Os05t0500400-01	Maker00020675	0.446357	1.04157	0.428541	957	247.5	709.5
transcript:Os05t0500900-01	Maker00020559	0.201534	0.697188	0.289067	1842	467	1375
transcript:Os05t0501400-01	Maker00020570	0.438641	1.02419	0.42828	1746	428.917	1317.08
transcript:Os05t0117798-01	Maker00078642	0.209835	2.43951	0.0860153	3081	695.333	2385.67
transcript:Os05t0120000-00	Maker00078137	0.276554	0.597103	0.463159	2022	522.833	1499.17
transcript:Os05t0121600-01	Maker00078547	0.324024	NaN	NaN	1050	252.167	797.833
transcript:Os05t0122500-00	Maker00077605	0.841322	NaN	NaN	1506	362.583	1143.42
transcript:Os05t0123300-00	Maker00078995	0.340336	2.2617	0.150478	1119	261.25	857.75
transcript:Os05t0126300-01	Maker00077733	0.667415	2.54859	0.261876	1200	270.833	929.167
transcript:Os05t0126800-01	Maker00078805	0.650693	1.67823	0.387727	396	101	295
transcript:Os05t0437200-01	Maker00039021	0.122899	1.31538	0.0934323	762	176.833	585.167
transcript:Os05t0437900-01	Maker00039203	0.137852	NaN	NaN	1287	307.583	979.417
transcript:Os05t0438500-01	Maker00038772	0.111233	5.08919	0.0218567	636	147.5	488.5
transcript:Os05t0440100-01	Maker00038657	0.214874	NaN	NaN	771	200.083	570.917
transcript:Os05t0440800-01	Maker00039078	0.427666	2.55109	0.16764	2772	635.167	2136.83
transcript:Os05t0442400-01	Maker00038872	0.351052	1.1053	0.317607	522	123.083	398.917
transcript:Os05t0443500-01	Maker00038636	0.253355	NaN	NaN	444	110.667	333.333
transcript:Os05t0444300-01	Maker00038835	0.309999	2.00768	0.154407	1008	247.583	760.417
transcript:Os05t0476700-01	Maker00039106	0.402965	1.28578	0.3134	1992	537.583	1454.42
transcript:Os05t0479900-01	Maker00039165	1.00299	NaN	NaN	954	248.417	705.583
transcript:Os05t0480400-01	Maker00038811	0.3001	2.66142	0.112759	1812	440.333	1371.67
transcript:Os05t0481100-01	Maker00039303	0.316341	1.49994	0.210902	1737	414.167	1322.83
transcript:Os05t0482400-01	Maker00039112	0.468762	NaN	NaN	1530	375.25	1154.75
transcript:Os05t0482700-01	Maker00039206	0.0800431	1.28552	0.0622654	1677	392.75	1284.25
transcript:Os05t0484800-01	Maker00038979	0.383993	0.712237	0.539137	588	158.75	429.25
transcript:Os05t0334750-00	Maker00000503	0.486793	1.13795	0.42778	1251	321.083	929.917
transcript:Os05t0342000-00	Maker00000629	0.529638	0.771252	0.686726	432	116.75	315.25
transcript:Os05t0342900-01	Maker00000562	0.331894	1.09854	0.302124	309	68.5	240.5
transcript:Os05t0344400-01	Maker00000428	0.477718	1.44114	0.331487	591	157.5	433.5
transcript:Os05t0346500-01	Maker00000648	0.357301	1.20025	0.29769	2052	485.833	1566.17
transcript:Os05t0349200-01	Maker00000529	0.0652709	NaN	NaN	1191	268.5	922.5
transcript:Os05t0559316-00	Maker00000603	0.721592	2.11958	0.340442	324	77.8333	246.167
transcript:Os05t0560600-01	Maker00000616	0.367848	1.11363	0.330315	804	190.917	613.083
transcript:Os05t0560900-01	Maker00000680	NaN	NaN	NaN	963	235.333	726.167
transcript:Os05t0561500-01	Maker00000499	0.133564	1.91822	0.0696295	879	211.5	667.5
transcript:Os05t0564000-00	Maker00000726	0.440017	1.65474	0.265914	633	147.333	485.667
transcript:Os05t0565500-01	Maker00000723	0.331007	1.18175	0.280099	936	249.083	686.917
transcript:Os05t0565900-00	Maker00000653	0.481317	1.59933	0.300949	849	194.25	654.75
transcript:Os05t0566400-01	Maker00000645	0.175685	2.1435	0.0819616	1767	412.917	1354.08
transcript:Os05t0203400-00	Maker00060382	0.68634	1.34659	0.509688	948	248.75	699.25
transcript:Os05t0204600-01	Maker00045728	0.612061	NaN	NaN	969	247.167	721.833
transcript:Os05t0205000-01	Maker00045730	0.271969	NaN	NaN	264	66	198
transcript:Os05t0207300-01	Maker00077231	0.0444209	1.66363	0.0267012	546	128.667	417.333
transcript:Os05t0207700-01	Maker00077241	0.194386	1.69599	0.114615	1200	300.667	899.333
transcript:Os05t0208100-01	Maker00077418	0.357613	0.667832	0.535484	1299	314	985
transcript:Os05t0212200-01	Maker00077401	0.452067	1.83438	0.246442	1782	422.5	1359.5
transcript:Os05t0212400-01	Maker00077311	0.389833	1.46019	0.266974	669	164.083	504.917
transcript:Os05t0518300-01	Maker00000827	0.212858	0.535724	0.397327	1086	272.083	813.917
transcript:Os05t0518800-00	Maker00001056	0.61933	1.51083	0.409927	357	89.75	267.25
transcript:Os05t0519500-01	Maker00001066	0.213979	1.51559	0.141185	2130	511.333	1618.67
transcript:Os05t0521600-01	Maker00000756	0.1864	0.95926	0.194316	978	251.417	726.583
transcript:Os05t0524550-00	Maker00000988	0.507567	0.778012	0.65239	663	168.833	494.167
transcript:Os05t0524600-00	Maker00000956	0.484144	3.28196	0.147517	888	214.25	673.75
transcript:Os05t0525400-00	Maker00000848	NaN	NaN	NaN	795	193.833	589.167
transcript:Os05t0525600-00	Maker00000881	0.526041	1.46869	0.358171	2664	656.917	2007.08
transcript:Os05t0110000-01	Maker00025192	0.367843	NaN	NaN	999	245.75	753.25
transcript:Os05t0110600-01	Maker00025105	0.288061	NaN	NaN	342	81.75	260.25
transcript:Os05t0110900-01	Maker00025134	0.21125	NaN	NaN	1182	281.25	900.75
transcript:Os05t0112750-01	Maker00025113	0.317353	NaN	NaN	486	110.167	375.833
transcript:Os05t0113400-01	Maker00025200	0.0900508	3.2068	0.0280812	414	89.9167	324.083
transcript:Os05t0114000-01	Maker00025122	0.105869	1.39142	0.0760869	645	150.417	494.583
transcript:Os05t0114100-00	Maker00025183	0.314355	1.61022	0.195225	1044	258.667	785.333
transcript:Os06t0219700-01	Maker00031925	0.287818	2.27985	0.126244	948	211.333	736.667
transcript:Os06t0220000-01	Maker00031880	0.216008	1.14938	0.187935	804	212.583	591.417
transcript:Os06t0221000-00	Maker00031817	0.347724	1.52618	0.22784	945	206.167	738.833
transcript:Os06t0221300-01	Maker00031852	0.337024	0.601468	0.560336	513	131.75	381.25
transcript:Os06t0222100-00	Maker00031864	0.523514	1.73207	0.302247	1038	260.667	777.333
transcript:Os06t0222900-01	Maker00031843	0.340665	1.27698	0.266773	1473	349.583	1123.42
transcript:Os06t0217300-01	Maker00056691	0.311574	1.06342	0.292992	630	138.417	491.583
transcript:Os06t0217900-01	Maker00056694	0.437854	1.63051	0.268538	498	113.583	384.417
transcript:Os06t0218100-01	Maker00056831	0.304497	NaN	NaN	198	40.8333	157.167
transcript:Os06t0219600-01	Maker00056770	0.240918	NaN	NaN	222	51.3333	170.667
transcript:Os06t0220500-01	Maker00056851	NaN	NaN	NaN	1068	268.667	797.833
transcript:Os06t0220600-01	Maker00056709	0.453368	1.27195	0.356435	837	221.25	615.75
transcript:Os06t0220800-01	Maker00056669	0.424872	1.61774	0.262633	840	211.083	628.917
transcript:Os06t0218800-01	Maker00015903	0.784695	1.23226	0.636791	516	134.583	381.417
transcript:Os06t0219800-01	Maker00016114	0.243309	1.12494	0.216286	1176	300.5	875.5
transcript:Os06t0221000-00	Maker00015984	0.37129	1.51517	0.245048	894	196.25	697.75
transcript:Os06t0223700-01	Maker00016168	0.465158	NaN	NaN	402	96.9167	305.083
transcript:Os06t0223800-01	Maker00016201	0.157685	1.63695	0.0963282	3111	769.417	2341.58
transcript:Os06t0224400-01	Maker00016152	0.803668	1.95575	0.410925	1107	268.333	838.667
transcript:Os06t0224900-01	Maker00015947	0.853003	1.85853	0.458965	876	217.833	658.167
transcript:Os06t0669800-01	Maker00053886	0.155147	NaN	NaN	675	147	528
transcript:Os06t0670000-01	Maker00054480	0.26359	1.55081	0.16997	2442	564.25	1877.75
transcript:Os06t0671150-00	Maker00054201	0.571094	1.52422	0.374679	282	72.5	209.5
transcript:Os06t0671900-01	Maker00054019	0.0339696	1.8794	0.0180747	798	180.75	617.25
transcript:Os06t0675700-01	Maker00054342	0.280441	0.798095	0.351388	2565	660.25	1904.75
transcript:Os06t0676600-01	Maker00054419	0.287302	1.4839	0.193613	1131	270	861
transcript:Os06t0678200-01	Maker00054105	0.242136	1.89759	0.127602	1218	297.833	920.167
transcript:Os06t0680700-01	Maker00054268	0.181849	0.526356	0.345487	1539	389.75	1149.25
transcript:Os06t0587000-00	Maker00032132	0.619052	NaN	NaN	1758	431.25	1326.75
transcript:Os06t0587900-00	Maker00030341	0.543851	4.1279	0.13175	2145	511.75	1633.25
transcript:Os06t0590700-01	Maker00030305	0.69722	1.03195	0.675632	1368	346.833	1021.17
transcript:Os06t0594100-01	Maker00030328	0.232123	1.42161	0.163282	1278	310.417	967.583
transcript:Os06t0596300-01	Maker00030297	0.279827	NaN	NaN	1020	239.667	780.333
transcript:Os06t0597800-01	Maker00030267	0.359756	NaN	NaN	1299	291.167	1007.83
transcript:Os06t0598900-01	Maker00030286	0.0824115	1.96276	0.0419875	1017	234.333	782.667
transcript:Os06t0602900-01	Maker00009860	0.262413	0.986638	0.265966	1017	253	764
transcript:Os06t0603600-01	Maker00010018	0.195612	NaN	NaN	837	189.917	647.083
transcript:Os06t0604000-01	Maker00009887	0.257969	0.91381	0.2823	327	82.6667	244.333
transcript:Os06t0604300-01	Maker00010117	0.287504	NaN	NaN	2436	568.083	1867.92
transcript:Os06t0604600-01	Maker00010152	0.406152	0.774533	0.524383	363	95.4167	267.583
transcript:Os06t0607100-01	Maker00009874	0.412243	1.11238	0.370595	837	222.917	614.083
transcript:Os06t0551400-01	Maker00033246	0.232475	1.19501	0.194538	642	157.583	484.417
transcript:Os06t0554600-00	Maker00033272	0.448935	0.506996	0.885481	573	144.5	428.5
transcript:Os06t0555400-01	Maker00033266	0.0748161	1.75796	0.0425586	345	78.1667	266.833
transcript:Os06t0559500-01	Maker00033302	0.304276	1.44789	0.210151	705	175.583	529.417
transcript:Os06t0562300-00	Maker00033337	0.68001	NaN	NaN	1560	379.25	1180.75
transcript:Os06t0563900-01	Maker00033352	0.35495	1.37212	0.258686	588	146.25	441.75
transcript:Os06t0565900-01	Maker00033288	0.13687	1.61923	0.0845275	1764	401.833	1362.17
transcript:Os06t0595800-01	Maker00026732	0.649113	1.62057	0.400546	1119	305.167	813.833
transcript:Os06t0597900-01	Maker00026699	0.24917	1.41729	0.175808	1137	277.75	859.25
transcript:Os06t0602600-01	Maker00026765	0.125998	2.69139	0.0468152	378	83.4167	294.583
transcript:Os06t0602700-01	Maker00026566	0.211221	2.79255	0.0756374	1170	284.083	885.917
transcript:Os06t0602800-01	Maker00026769	0.171432	NaN	NaN	627	142.5	484.5
transcript:Os06t0604000-01	Maker00026654	0.254196	0.86451	0.294035	327	82.3333	244.667
transcript:Os06t0152100-01	Maker00010321	0.830704	1.26885	0.654689	372	92.75	279.25
transcript:Os06t0152500-00	Maker00010406	0.793125	1.41191	0.561739	1368	323.583	1044.42
transcript:Os06t0154900-01	Maker00010340	0.431515	NaN	NaN	783	175.5	607.5
transcript:Os06t0156400-00	Maker00010355	0.527755	1.71371	0.307961	684	182.583	501.417
transcript:Os06t0156600-01	Maker00010360	0.472678	0.873247	0.541287	1047	259.417	787.583
transcript:Os06t0156900-01	Maker00010440	0.275462	1.23437	0.223159	894	223.833	670.167
transcript:Os06t0157500-01	Maker00010262	0.194991	1.17837	0.165475	528	131	397
transcript:Os06t0158100-00	Maker00010345	0.608306	2.01596	0.301745	957	238.083	718.917
transcript:Os06t0610350-01	Maker00019133	0.364546	0.710981	0.512737	1146	305.5	840.5
transcript:Os06t0612300-01	Maker00019143	0.19899	0.738501	0.269452	894	212.667	681.333
transcript:Os06t0612800-01	Maker00019186	0.216026	NaN	NaN	507	112.75	394.25
transcript:Os06t0613500-01	Maker00019140	0.413024	NaN	NaN	363	87.75	275.25
transcript:Os06t0614300-01	Maker00019220	0.216596	1.57917	0.137158	1647	406.25	1240.75
transcript:Os06t0618100-01	Maker00019156	0.268004	1.96575	0.136337	762	181.417	580.583
transcript:Os06t0621900-01	Maker00019128	0.27301	1.26045	0.216597	777	189.25	587.75
transcript:Os06t0671000-01	Maker00005396	0.233103	3.91379	0.0595593	2247	564.167	1682.83
transcript:Os06t0671900-01	Maker00005593	0.0204372	1.37529	0.0148603	1284	292	992
transcript:Os06t0676600-01	Maker00005502	0.26509	1.7348	0.152807	1146	274.25	871.75
transcript:Os06t0677000-01	Maker00005521	0.351412	0.976443	0.35989	1137	308.917	828.083
transcript:Os06t0678200-01	Maker00005480	0.234404	1.59818	0.14667	1248	306.25	941.75
transcript:Os06t0679600-00	Maker00005589	0.522282	1.36252	0.38332	360	101.5	258.5
transcript:Os06t0680700-01	Maker00005482	0.181138	0.495629	0.365471	1542	390.833	1151.17
transcript:Os07t0564200-01	Maker00042778	0.219358	0.472834	0.463921	204	51.0833	152.917
transcript:Os07t0565400-01	Maker00042722	0.162777	3.2295	0.0504033	309	72.0833	236.917
transcript:Os07t0565600-01	Maker00042746	0.243755	2.80072	0.087033	1290	319.75	970.25
transcript:Os07t0565700-01	Maker00042832	0.26565	0.891903	0.297846	990	250.167	739.833
transcript:Os07t0566200-01	Maker00042845	0.244457	2.26778	0.107796	1251	301.083	949.917
transcript:Os07t0566800-01	Maker00042761	0.484574	0.811444	0.597175	540	138.667	401.333
transcript:Os07t0588200-01	Maker00044932	0.525572	2.74415	0.191524	2244	567.167	1676.83
transcript:Os07t0589000-01	Maker00045038	0.350912	1.03535	0.338932	642	171	471
transcript:Os07t0591100-01	Maker00045000	0.225221	1.07671	0.209174	1473	375.167	1097.83
transcript:Os07t0592600-01	Maker00044557	0.144418	0.701837	0.205772	1812	468.417	1343.58
transcript:Os07t0596600-01	Maker00045327	0.284193	1.84931	0.153675	1698	392.083	1305.92
transcript:Os07t0598100-01	Maker00044996	0.273456	1.57539	0.173579	987	239.667	747.333
transcript:Os07t0600400-01	Maker00044866	0.235625	1.45983	0.161405	1305	313.417	991.583
transcript:Os07t0602600-01	Maker00044639	0.70543	2.0573	0.342891	525	130.75	394.25
transcript:Os07t0585900-00	Maker00034541	0.641969	1.14913	0.558654	585	138.333	446.667
transcript:Os07t0587500-01	Maker00034560	0.42042	1.12214	0.37466	1062	289.083	772.917
transcript:Os07t0588000-01	Maker00034453	0.320133	2.1878	0.146326	1293	294.25	998.75
transcript:Os07t0591100-01	Maker00034504	0.244062	1.13349	0.215319	1329	340.583	988.417
transcript:Os07t0592600-01	Maker00034585	0.157181	0.61598	0.255172	1797	464.167	1332.83
transcript:Os07t0595700-01	Maker00034494	0.726133	2.10215	0.345424	648	169.5	478.5
transcript:Os07t0596000-01	Maker00034645	0.458875	2.93666	0.156257	636	142.167	493.833
transcript:Os07t0570550-00	Maker00055573	0.488669	0.785279	0.622288	378	103.917	274.083
transcript:Os07t0572050-00	Maker00055972	0.331095	0.678858	0.487724	762	206.917	555.083
transcript:Os07t0572600-01	Maker00055695	0.254969	1.84276	0.138362	1659	394.833	1264.17
transcript:Os07t0573400-01	Maker00055541	0.182072	1.08734	0.167446	1245	283.083	961.917
transcript:Os07t0574800-01	Maker00055555	0.0308322	1.49986	0.0205567	1347	320.75	1026.25
transcript:Os07t0577300-01	Maker00055793	0.229447	2.038	0.112584	1470	360.833	1109.17
transcript:Os07t0577700-01	Maker00055926	0.0730387	1.26188	0.057881	978	247.583	730.417
transcript:Os07t0682800-01	Maker00069542	0.225368	1.98054	0.113791	1371	335	1036
transcript:Os07t0683200-01	Maker00069833	0.290312	2.2127	0.131202	237	57.3333	179.667
transcript:Os07t0685300-01	Maker00069439	0.503839	NaN	NaN	987	224.083	762.917
transcript:Os07t0685700-01	Maker00069433	0.48497	NaN	NaN	1044	219.167	824.833
transcript:Os07t0686500-01	Maker00069768	0.533785	2.19579	0.243095	1995	454.667	1540.33
transcript:Os07t0686600-01	Maker00069655	0.648506	1.5181	0.427183	471	127	344
transcript:Os07t0618700-01	Maker00054057	0.843726	1.79121	0.471037	600	132.25	467.75
transcript:Os07t0619100-01	Maker00054244	0.486157	1.7459	0.278456	2400	530.75	1869.25
transcript:Os07t0620200-01	Maker00053994	0.498299	1.8676	0.266812	1107	271.75	835.25
transcript:Os07t0622700-01	Maker00053998	0.273802	1.02646	0.266745	924	236.667	687.333
transcript:Os07t0622900-01	Maker00053885	0.378613	1.42584	0.265537	324	81.25	242.75
transcript:Os07t0624600-01	Maker00054130	0.42486	1.28422	0.330832	1068	256.917	811.083
transcript:Os07t0556000-01	Maker00077877	0.571775	0.853654	0.669797	846	214.667	631.333
transcript:Os07t0556200-01	Maker00077720	0.201069	2.17218	0.0925658	669	171	498
transcript:Os07t0557100-01	Maker00078880	0.197505	2.45358	0.0804963	1230	303.75	926.25
transcript:Os07t0558000-01	Maker00078962	0.186905	2.33313	0.0801089	288	62.3333	225.667
transcript:Os07t0558500-01	Maker00078732	0.193045	2.91235	0.0662849	852	203.75	648.25
transcript:Os07t0559400-00	Maker00078478	0.33587	0.510716	0.657646	795	208.333	586.667
transcript:Os07t0505200-01	Maker00020714	0.440275	1.01305	0.434601	471	117.417	353.583
transcript:Os07t0507300-01	Maker00020697	0.292092	1.3126	0.22253	2067	484.25	1582.75
transcript:Os07t0509700-01	Maker00020715	0.279532	1.30244	0.214621	849	223.333	625.667
transcript:Os07t0511000-01	Maker00020364	0.392214	2.16007	0.181574	1824	419.667	1404.33
transcript:Os07t0512250-00	Maker00020557	0.59465	0.958832	0.620182	426	100.25	325.75
transcript:Os07t0516300-01	Maker00020362	0.571437	1.21558	0.470095	573	147.917	425.083
transcript:Os07t0516600-01	Maker00020398	0.241861	0.834796	0.289725	1452	383.417	1068.58
transcript:Os07t0178100-01	Maker00047047	0.154633	2.1803	0.0709231	2652	624.333	2027.67
transcript:Os07t0179300-00	Maker00047033	0.16754	1.60416	0.104441	858	199.75	658.25
transcript:Os07t0180900-01	Maker00047025	0.191187	1.17696	0.162441	1215	301	914
transcript:Os07t0181000-01	Maker00047035	0.188546	1.63093	0.115607	1557	378.333	1178.67
transcript:Os07t0181500-01	Maker00047022	0.526041	1.12132	0.469128	600	143.083	456.917
transcript:Os07t0181700-01	Maker00047023	0.195245	1.8653	0.104672	1719	386.833	1332.17
transcript:Os07t0182000-01	Maker00047021	0.449892	1.39851	0.321695	408	91.25	316.75
transcript:Os07t0182400-01	Maker00047030	0.381355	1.66513	0.229024	549	132.25	416.75
transcript:Os07t0123400-01	Maker00020404	0.388896	NaN	NaN	345	81.9167	263.083
transcript:Os07t0123700-00	Maker00020489	0.221868	1.71974	0.129013	2265	532.917	1732.08
transcript:Os07t0124600-01	Maker00020591	0.58358	2.95466	0.197512	1002	238.417	763.583
transcript:Os07t0124700-01	Maker00020535	0.356878	NaN	NaN	933	220.5	712.5
transcript:Os07t0129700-01	Maker00020415	0.269378	1.37506	0.195904	906	210.417	695.583
transcript:Os07t0132300-01	Maker00020585	0.595111	1.52363	0.390588	411	96.1667	314.833
transcript:Os07t0133500-01	Maker00020552	0.385749	1.23134	0.313276	285	62.8333	222.167
transcript:Os07t0618700-01	Maker00037052	0.8589	1.86182	0.461322	603	134.333	468.667
transcript:Os07t0619100-01	Maker00037091	0.480396	1.73601	0.276724	2433	538.417	1894.58
transcript:Os07t0619700-01	Maker00037531	0.556499	1.86213	0.298851	528	120.75	407.25
transcript:Os07t0620200-01	Maker00036943	0.53958	1.60851	0.335453	1020	247.167	772.833
transcript:Os07t0621800-01	Maker00036920	0.261389	1.808	0.144574	1131	267.083	863.917
transcript:Os07t0622100-01	Maker00037345	0.0679279	1.19848	0.0566785	747	173.417	573.583
transcript:Os07t0622900-01	Maker00037834	0.395959	0.906627	0.436738	315	78.25	236.75
transcript:Os07t0623100-01	Maker00037037	0.267833	NaN	NaN	789	179.25	609.75
transcript:Os07t0624600-01	Maker00037063	0.398179	1.31183	0.303529	987	235.25	751.75
transcript:Os07t0626100-01	Maker00037318	0.342776	1.02366	0.334853	456	121.917	334.083
transcript:Os07t0626300-01	Maker00037017	0.45373	NaN	NaN	1197	273.667	923.333
transcript:Os07t0626500-01	Maker00037389	0.31193	2.1005	0.148503	3123	772.5	2350.5
transcript:Os07t0627300-01	Maker00037663	0.456468	2.23429	0.204302	1377	300.5	1076.5
transcript:Os07t0629000-01	Maker00037265	0.276402	1.45412	0.190083	375	85.9167	289.083
transcript:Os07t0175500-00	Maker00061494	0.528983	1.48251	0.356815	360	102.667	257.333
transcript:Os07t0178100-01	Maker00061489	0.157952	2.02289	0.0780827	2652	625.25	2026.75
transcript:Os07t0179300-00	Maker00061490	0.156379	1.56469	0.0999424	861	204.5	656.5
transcript:Os07t0180900-01	Maker00061399	0.198094	1.17127	0.169127	1215	302.167	912.833
transcript:Os07t0181000-01	Maker00061437	0.145153	1.76714	0.08214	1680	408.25	1271.75
transcript:Os07t0181500-01	Maker00061887	0.511078	1.24031	0.412058	594	143.583	450.417
transcript:Os07t0181700-01	Maker00061867	0.21892	1.76294	0.124179	1644	368.083	1275.92
transcript:Os07t0182000-01	Maker00061394	0.808959	2.65151	0.305094	1254	288.75	965.25
transcript:Os07t0182400-01	Maker00061593	0.404355	NaN	NaN	543	127.083	415.917
transcript:Os07t0572050-00	Maker00036851	0.327393	0.61756	0.530139	759	209.917	549.083
transcript:Os07t0572600-01	Maker00036800	0.246317	1.57359	0.156532	1641	387.167	1253.83
transcript:Os07t0573400-01	Maker00036731	0.18856	1.22055	0.154488	1239	280.833	958.167
transcript:Os07t0574800-01	Maker00036771	0.0359171	1.31964	0.0272173	1347	320.5	1026.5
transcript:Os07t0575800-01	Maker00036822	0.122518	1.27646	0.0959826	591	138.333	452.667
transcript:Os07t0577300-01	Maker00036668	0.250221	2.35415	0.106289	1494	362.833	1131.17
transcript:Os07t0577700-01	Maker00036713	0.0856121	1.32324	0.064699	984	248.583	735.417
transcript:Os08t0503200-01	Maker00040808	0.357585	1.75107	0.204209	2250	544.75	1705.25
transcript:Os08t0503700-01	Maker00040787	0.291892	1.53589	0.190048	1578	397.25	1180.75
transcript:Os08t0504700-01	Maker00040759	0.330173	0.660226	0.50009	447	114.083	332.917
transcript:Os08t0508100-01	Maker00040738	0.338117	5.59104	0.0604749	1722	384	1338
transcript:Os08t0508700-01	Maker00040782	0.419187	4.65443	0.0900619	1710	371.75	1338.25
transcript:Os08t0509600-01	Maker00040834	0.588866	1.99631	0.294977	1080	263.75	816.25
transcript:Os08t0510700-01	Maker00040842	0.58857	1.12559	0.522897	1842	456	1386
transcript:Os08t0511800-01	Maker00040750	0.033703	2.89263	0.0116513	348	74.9167	273.083
transcript:Os08t0512200-00	Maker00040728	0.219488	NaN	NaN	276	64.9167	211.083
transcript:Os08t0503200-01	Maker00045554	0.355586	1.69722	0.209511	2250	544.917	1705.08
transcript:Os08t0503700-01	Maker00044652	0.293349	1.51094	0.194149	1578	397.583	1180.42
transcript:Os08t0504700-01	Maker00044577	0.323092	0.672075	0.480738	450	115.083	334.917
transcript:Os08t0508100-01	Maker00044764	0.34048	3.13689	0.10854	1719	384.083	1334.92
transcript:Os08t0508700-01	Maker00045533	0.51252	3.3161	0.154555	1272	275.083	996.917
transcript:Os08t0509600-01	Maker00045502	0.601737	1.93115	0.311595	1101	270.25	830.75
transcript:Os08t0510700-01	Maker00044969	0.583872	1.1004	0.530601	1842	453.583	1388.42
transcript:Os08t0511800-01	Maker00045148	0.033703	4.277	0.00788005	348	74.9167	273.083
transcript:Os08t0512200-00	Maker00044833	0.219488	NaN	NaN	276	64.9167	211.083
transcript:Os08t0107400-01	Maker00072156	0.978451	2.13543	0.458198	777	183.417	593.583
transcript:Os08t0107500-01	Maker00071148	0.271946	NaN	NaN	1053	236.833	816.167
transcript:Os08t0108500-01	Maker00071728	0.296625	0.956903	0.309984	564	131.333	432.667
transcript:Os08t0109000-01	Maker00071052	0.305759	2.67859	0.114149	1191	267.75	923.25
transcript:Os08t0109500-01	Maker00071771	0.535935	2.11317	0.253616	1692	366.333	1325.67
transcript:Os08t0111200-01	Maker00071623	0.320254	NaN	NaN	2748	655.833	2092.17
transcript:Os08t0113000-01	Maker00071645	0.316093	1.61525	0.195692	861	209.667	651.333
transcript:Os08t0544900-01	Maker00055208	0.145712	1.47005	0.0991205	1398	320.083	1077.92
transcript:Os08t0546700-01	Maker00055177	0.228052	1.73061	0.131776	948	233.083	714.917
transcript:Os08t0546800-01	Maker00055135	0.362072	1.3899	0.260502	885	216.75	668.25
transcript:Os08t0546900-01	Maker00055384	0.274317	NaN	NaN	729	183.833	545.167
transcript:Os08t0548200-01	Maker00055425	0.0943927	1.27525	0.074019	816	207.167	608.833
transcript:Os08t0422000-01	Maker00025260	0.28679	1.40075	0.20474	1836	445.75	1390.25
transcript:Os08t0425500-01	Maker00025353	0.420068	NaN	NaN	1017	240.75	776.25
transcript:Os08t0427600-00	Maker00025436	0.499679	1.12383	0.444622	1260	346.417	913.583
transcript:Os08t0428400-01	Maker00025307	0.785251	NaN	NaN	1191	287.917	903.083
transcript:Os08t0430100-01	Maker00025338	0.381665	2.00646	0.190218	786	185.083	600.917
transcript:Os08t0430200-01	Maker00025430	0.225662	1.20708	0.186949	228	45.8333	182.167
transcript:Os08t0430500-01	Maker00025293	0.102528	1.79091	0.057249	768	176.667	591.333
transcript:Os08t0431900-00	Maker00025327	0.245517	1.90199	0.129084	477	102.083	374.917
transcript:Os08t0500700-01	Maker00053883	0.125116	1.42884	0.0875645	891	197.5	693.5
transcript:Os08t0500800-01	Maker00054449	0.360811	1.88215	0.191702	1707	380.25	1326.75
transcript:Os08t0503200-01	Maker00054370	0.380417	1.87726	0.202644	2172	520	1652
transcript:Os08t0504000-01	Maker00054150	NaN	NaN	NaN	903	214.667	685.333
transcript:Os08t0505300-00	Maker00054478	0.0373169	NaN	NaN	198	46.9167	151.083
transcript:Os08t0505900-01	Maker00053900	0.321345	0.627155	0.512385	1119	308.833	810.167
transcript:Os08t0508800-01	Maker00054166	0.324144	1.36035	0.238279	2607	630.583	1976.42
transcript:Os08t0510400-01	Maker00054214	0.266286	2.27762	0.116914	813	215.917	597.083
transcript:Os08t0544900-01	Maker00021422	0.0994896	1.60961	0.0618098	1359	311.667	1047.33
transcript:Os08t0545000-01	Maker00021628	0.350625	NaN	NaN	1920	454.917	1465.08
transcript:Os08t0546700-01	Maker00021633	0.235008	1.51741	0.154875	960	236.75	723.25
transcript:Os08t0546900-01	Maker00021384	0.264566	NaN	NaN	729	185.5	543.5
transcript:Os08t0547900-01	Maker00021399	0.296502	0.76367	0.38826	1128	280.75	847.25
transcript:Os08t0548200-01	Maker00021546	0.0976284	1.64283	0.0594271	771	195.667	575.333
transcript:Os08t0471000-00	Maker00000351	0.415141	0.98584	0.421104	1017	255.833	761.167
transcript:Os08t0472400-00	Maker00000394	0.291477	1.16052	0.25116	1119	308.833	810.167
transcript:Os08t0474866-00	Maker00000658	0.440769	1.00448	0.438801	945	245.417	699.583
transcript:Os08t0476600-00	Maker00000453	0.328265	1.02418	0.320515	693	187.083	505.917
transcript:Os08t0478700-01	Maker00000366	0.506524	NaN	NaN	369	104.25	264.75
transcript:Os08t0478800-01	Maker00000433	0.13611	1.27665	0.106615	1806	440.25	1365.75
transcript:Os08t0129700-01	Maker00005531	0.111199	1.65049	0.0673735	1215	291.75	923.25
transcript:Os08t0129900-00	Maker00005558	0.676255	1.3099	0.516264	354	93.6667	260.333
transcript:Os08t0131300-00	Maker00005538	0.401357	0.861703	0.465772	1404	380.333	1023.67
transcript:Os08t0136100-01	Maker00005568	0.172591	0.888201	0.194315	2190	536	1654
transcript:Os08t0138500-01	Maker00005536	0.300372	2.3823	0.126085	678	151.083	526.917
transcript:Os08t0138600-01	Maker00005601	0.416735	3.06652	0.135898	2028	470.667	1557.33
transcript:Os08t0138700-01	Maker00005603	0.212897	1.51668	0.140371	1284	313.75	970.25
transcript:Os08t0139000-01	Maker00005535	0.285218	1.78511	0.159776	324	83.75	240.25
transcript:Os08t0141300-01	Maker00005477	0.135607	1.81675	0.0746429	699	170.333	528.667
transcript:Os08t0141400-01	Maker00005595	0.212761	2.73418	0.0778154	1068	247.917	820.083
transcript:Os09t0484900-01	Maker00040787	0.247058	1.00513	0.245798	1590	403.083	1186.92
transcript:Os09t0488800-01	Maker00040738	0.396313	NaN	NaN	1728	401.583	1326.42
transcript:Os09t0489500-01	Maker00040776	0.220062	1.27517	0.172575	906	211.25	694.75
transcript:Os09t0490200-01	Maker00040782	0.355796	NaN	NaN	1683	364.333	1318.67
transcript:Os09t0491532-01	Maker00040834	0.684293	2.03584	0.336123	870	208.833	661.167
transcript:Os09t0491644-01	Maker00040842	0.610376	1.47829	0.412894	720	181.25	538.75
transcript:Os09t0491692-01	Maker00040750	0.0375548	1.20708	0.0311121	348	75	273
transcript:Os09t0484900-01	Maker00044652	0.243595	1.05122	0.231726	1584	401.667	1182.33
transcript:Os09t0488800-01	Maker00044764	0.397135	NaN	NaN	1725	400.667	1324.33
transcript:Os09t0489500-01	Maker00045004	0.315803	1.41597	0.223029	1317	299.833	1017.17
transcript:Os09t0490200-01	Maker00045533	0.463378	4.14754	0.111724	1230	266.167	963.833
transcript:Os09t0491532-01	Maker00045502	0.699546	1.80654	0.387229	864	206.333	657.667
transcript:Os09t0491644-01	Maker00044969	0.618094	1.48492	0.416248	720	181.25	538.75
transcript:Os09t0491692-01	Maker00045148	0.0452968	1.20708	0.037526	348	75	273
transcript:Os09t0431100-01	Maker00021401	0.610485	1.1912	0.512494	2757	711.583	2045.42
transcript:Os09t0433700-01	Maker00021608	0.547249	1.05258	0.51991	993	238.5	754.5
transcript:Os09t0434500-01	Maker00021390	0.50608	1.58012	0.320279	1047	239.583	807.417
transcript:Os09t0437400-00	Maker00021644	NaN	NaN	NaN	420	107.667	309.333
transcript:Os09t0438000-01	Maker00021601	0.153915	1.19771	0.128508	2814	698.167	2115.83
transcript:Os09t0439200-01	Maker00042390	0.644841	NaN	NaN	636	146.667	489.333
transcript:Os09t0439600-01	Maker00042385	0.223951	1.67721	0.133525	1851	461.167	1389.83
transcript:Os09t0466100-01	Maker00004677	0.354524	3.33598	0.106273	996	230.25	765.75
transcript:Os09t0467300-01	Maker00004672	0.386302	0.624106	0.618969	795	213.417	581.583
transcript:Os09t0468300-00	Maker00004671	0.474797	1.00081	0.474413	1092	283.25	808.75
transcript:Os09t0468700-00	Maker00004637	0.44014	2.06633	0.213005	942	228.417	713.583
transcript:Os09t0469900-01	Maker00004727	0.0750263	1.16301	0.0645104	1194	288.25	905.75
transcript:Os09t0470500-01	Maker00004716	0.437962	1.14885	0.381219	774	184.417	589.583

## Sheet: Potato vs Ginger
gene ID(Potato)	gene ID (Ginger)	Ka	Ks	Ka_Ks	EffectiveLen	AverageS-sites	AverageN-sites
transcript:PGSC0003DMT400052637	Maker00046902	0.563545	NaN	NaN	759	186.083	572.917
transcript:PGSC0003DMT400044501	Maker00046841	0.243772	NaN	NaN	2238	507.833	1730.17
transcript:PGSC0003DMT400044600	Maker00046909	0.704301	NaN	NaN	2064	501.167	1562.83
transcript:PGSC0003DMT400044650	Maker00046912	0.33633	NaN	NaN	705	164.167	540.833
transcript:PGSC0003DMT400044654	Maker00046864	0.422447	NaN	NaN	1521	342.167	1178.83
transcript:PGSC0003DMT400044514	Maker00046887	0.386231	NaN	NaN	1530	344.583	1185.42
transcript:PGSC0003DMT400018278	Maker00045071	0.355233	NaN	NaN	408	97.5833	310.417
transcript:PGSC0003DMT400018280	Maker00044788	0.380598	NaN	NaN	780	175	605
transcript:PGSC0003DMT400018283	Maker00045087	0.211202	NaN	NaN	342	76.25	265.75
transcript:PGSC0003DMT400018215	Maker00045098	0.352861	NaN	NaN	729	181.583	547.417
transcript:PGSC0003DMT400018219	Maker00044882	0.405953	NaN	NaN	1524	345.083	1178.92
transcript:PGSC0003DMT400018224	Maker00045361	0.328583	NaN	NaN	705	165.333	539.667
transcript:PGSC0003DMT400018230	Maker00045407	0.702514	NaN	NaN	483	117	366
transcript:PGSC0003DMT400032232	Maker00044933	0.402856	NaN	NaN	1524	344.667	1179.33
