# Supplementary material for: Genome-wide investigation of the AP2/ERF gene family in ginger: evolution and expression profiling during development and abiotic stresses
Source: BMC Plant Biol. 2021 Nov 25;21:561. doi: 10.1186/s12870-021-03329-3 (PMC8620233; doi:10.1186/s12870-021-03329-3)
Supplement: Supplementary file 13 — Additional file 13: Table S7. Expression profile of ZoAP2/ERF family genes in different tissues. [file 12870_2021_3329_MOESM13_ESM.xls]

## Sheet:  AP2 
GeneID	Flower bud	Young flower	mature flower	flower petiole	Rhizome Bud	1st internode	2ed internode	3rd internode	Shoot apical Bud	Basal Stem	Leaf	Root
ZoAP2#01	1.11333	1.06667	3.93	2.89	0.28	0.633333	0.653333	0.35	1.12	0.646667	1.84667	0.876667
ZoAP2#02	0.0233333	0.0933333	0.0366667	0	0.09	0.02	0	0.1	0.0533333	0	0.00666667	0.02
ZoAP2#03	0.0733333	0.223333	0.0433333	0.0433333	0.146667	0.01	0.08	0.08	0.156667	0.0433333	0.23	0.363333
ZoAP2#04	0	0.0233333	0.09	0.0133333	0.01	0	0	0	0.0133333	0	0	0
ZoAP2#05	0.0166667	0	0.01	0	0.0766667	0.03	0	0	0	0	0	0
ZoAP2#06	0.233333	0.0166667	0.0266667	0	0.406667	0	0.00666667	0.0133333	0.21	0	0.0266667	0
ZoAP2#07	0.13	0.04	0.00333333	0.00666667	0	0	0	0.0133333	0.103333	0.0366667	0.00666667	0.0166667
ZoAP2#08	1.06667	1.06333	1.58333	0.19	1.20667	0.656667	0.346667	0.253333	5.62667	1.43	2.37	0.316667
ZoAP2#09	0	0.0466667	0.00666667	0	0	0	0	0	0	0	0	0
ZoAP2#10	0.2	0.136667	0.0433333	0.05	0.313333	0.166667	0.0233333	0.113333	0.666667	0.09	0.07	0.08
ZoAP2#11	1.82333	1.00333	0.32	0.496667	1.28	0.686667	0.883333	0.54	4.92333	1.89	2.79333	2.03667
ZoAP2#12	0.02	0.00666667	0	0	0.00666667	0	0	0	0.156667	0	0	0
ZoAP2#13	0.203333	0.176667	0.0466667	0.0966667	0.146667	0.0966667	0.153333	0.0366667	0.173333	0.0866667	0.176667	0.14
ZoAP2#14	0.263333	0.0966667	0.0766667	0.00666667	0.816667	0.01	0.12	0.0133333	1.12333	0.0233333	0.0133333	0
ZoAP2#15	0.663333	0.0666667	0.11	0.126667	0.323333	0.146667	0.0266667	0.436667	0.503333	0.03	0.03	0.0833333
ZoAP2#16	1.43667	2.41667	12.1567	3.15	0.423333	2.05	2.06667	2.36333	0.696667	1.18333	0.643333	2.88667
ZoAP2#17	2.10333	3.48667	0.796667	3.29	3.16333	2.96333	2.57333	2.97333	4.89	5.61667	3.66667	5.53667
ZoAP2#18	0	0.29	0.173333	0	0	0	0	0.176667	0	0.183333	0	0
ZoAP2#19	3.33667	6.53333	6.98667	13.2433	4.46333	4.05	3.19	2.37333	3.75	4.88667	4.16333	11.7433
ZoAP2#20	0.1	0.376667	0.276667	1	0.356667	0.2	0.453333	0.456667	0.363333	0.866667	0.0533333	1.01
ZoAP2#21	5.69	3.61	4.79667	6.25667	4.8	3.86	3.40667	2.71	5.28667	7.21667	1.56333	3.29667
ZoAP2#22	0.00666667	0.09	0.0133333	0	0.373333	0.266667	0.0333333	0.0733333	0.17	0.0233333	0	0.07
ZoAP2#24	0	0.213333	0	0.00666667	0.00666667	0.0333333	0	0.0133333	0.28	0	0	0.0466667
ZoAP2#25	0.0666667	0.0233333	0	0	0.0566667	0.0233333	0.0466667	0	0.0466667	0	0	0
ZoAP2#26	0.443333	0.26	0.603333	1.28	0.676667	0.333333	0.0833333	0.366667	0.896667	0.933333	0.28	0.77
ZoAP2#27	7.19667	7.75333	5.7	4.49	6.82	4.69	4.7	4.30667	6.16667	4.53333	3.39667	7.77667
ZoAP2#28	0.0366667	0.06	0.0333333	0	0.07	0	0.0733333	0	0.0266667	0	0.00666667	0
ZoAP2#29	0.00666667	0.06	0	0.0166667	0.0733333	0.106667	0.0433333	0.12	0.0866667	0.0833333	0	0
ZoAP2#30	22.7233	34.0767	33.84	25.4367	24.8633	26.27	17.57	12.29	15.7267	7.79333	4.47	53.97
ZoAP2#31	0.376667	0.0533333	0.0633333	0.00666667	0.406667	0.0533333	0.166667	0.00666667	0.193333	0	0	0.0233333
ZoAP2#32	0.136667	0.24	0.476667	0.08	0.533333	0.146667	0.203333	0.09	0.103333	0.0133333	0	0
ZoAP2#33	0.106667	1.96333	3.46667	3.13333	0.566667	1.15333	1.35333	0	1.87	5.25667	0.753333	1.21
ZoAP2#34	0.0933333	0.0833333	0.00666667	0	0.19	0.03	0	0.0666667	0.09	0.0533333	0.0266667	0.0866667
ZoAP2#35	0.13	1.43333	2.96333	0.823333	0.316667	0.77	0.456667	0.663333	0	0.263333	0	1.52333

## Sheet:  ERF 
GeneID	Flower bud	Young flower	mature flower	flower petiole	Rhizome Bud	1st internode	2nd internode	3rd internode	Shoot apical Bud	Basal Stem	Leaf	Root
ZoERF#001	18.4733	9.56	20.4733	14.35	18.5433	25.42	22.8733	16.8867	8.74333	4.05333	3.55	8.36667
ZoERF#002	0	0	0	0	0.0466667	0.0366667	0.0366667	0	4.45667	0	0.05	0.0933333
ZoERF#003	0	0.0866667	0.0466667	0	0.0466667	0	0	0	6.26	0.383333	0.543333	0
ZoERF#004	3.89333	20.6567	5.98667	0	4.98	8.3	5.33667	2.80333	0	0	0	10.3933
ZoERF#005	0	0.01	0	0	0	0	0	0.0233333	0	0.0533333	0	0
ZoERF#006	42.2967	22.8367	20.71	22.61	55.3367	12.3433	15.0467	10.83	19.68	16.8567	3.07333	34.98
ZoERF#007	7.47333	8.52333	8.39667	10.1633	9.83667	4.85333	6.11	3.04667	11.3833	13.2067	6.72333	16.9767
ZoERF#008	1.15333	1.54333	6.99333	5.04667	0.79	0.83	0.523333	1.17667	1.65667	5.18333	3.02	0.223333
ZoERF#009	0.07	0.58	2.47	3.54667	0.206667	0.15	0.19	0.05	1.62333	0.576667	0.816667	0.623333
ZoERF#010	5.83	1.72	9.69333	6.00333	1.25333	0.09	0.17	0.0333333	0.763333	10.5867	0.0233333	7.66
ZoERF#011	0.463333	0.816667	1.89667	1.77667	1.44	0.73	0.52	0.32	5.29	10.69	0.576667	3.84
ZoERF#012	0.0166667	0.00333333	0.153333	0	0.0166667	0	0.01	0.0233333	0	0.02	0.01	0
ZoERF#013	10.0733	7.34667	29.0033	4.49333	22.5433	4.5	5.83333	2.82	7.87	6.46333	4.80667	22.41
ZoERF#014	4.15333	3.69667	2.02333	2.10333	3.71667	2.18667	1.65	0.916667	2.05	2.20333	0.57	4.88
ZoERF#015	4.21	7.7	30.4267	26.3	5.67333	6.06	6.65333	6.09	15.85	7.83667	8.64	16.9867
ZoERF#016	0.84	0.576667	0.446667	1.59	1.05667	0.34	0.336667	0.226667	0.876667	1.21667	0.226667	0.836667
ZoERF#017	1.83667	2.42333	1.66667	2.24333	0.996667	0.176667	0.64	0.0966667	0.673333	0	0.22	0.583333
ZoERF#018	0.173333	0.656667	0.49	0	0.586667	0.05	0.16	0.11	0.176667	0.743333	0.0366667	1.41
ZoERF#019	19.98	30.2567	23.8567	24.5033	18.7633	23.1733	18.27	16.5833	47.01	37.69	16.6533	31.5733
ZoERF#020	0.0233333	0	0	0	0	0	0	0	0	0	0	0
ZoERF#021	0.176667	0.0566667	0.223333	0.0366667	0.136667	0.103333	0.0166667	0	3.08667	0.14	0.126667	0
ZoERF#022	0.0833333	0.0266667	0	0	0	0	0	0	5.93333	0	0.236667	0
ZoERF#023	0.266667	0.0466667	0	0	1.16	1.29	0.726667	0.51	0	0	0.0533333	0.136667
ZoERF#024	0.12	0.166667	0.06	0.07	0.03	0.0466667	0.0666667	0.0533333	0.0466667	0.05	0.05	0.156667
ZoERF#025	0.02	0	0.07	0.0166667	0	0.0466667	0.06	0	0.313333	0.236667	0.133333	0.0533333
ZoERF#026	0.74	0.41	0.176667	0.506667	0.246667	0.193333	0.156667	0.0933333	0.276667	0.656667	0.3	0.106667
ZoERF#027	0.373333	0.02	0.48	0.0433333	0.256667	0.0566667	0.256667	0.193333	2.26	0.156667	0.49	0.0966667
ZoERF#028	15.6033	12.35	11.2567	11.7433	12.8267	8.10667	11.2267	6.04667	19.7833	20.39	5.05667	30.12
ZoERF#029	0.533333	1.79	10.76	0.586667	1.30667	0.223333	0.226667	0.2	13.4467	0.65	1.59667	1.51333
ZoERF#030	1.33	2.85333	2.38333	2.81	1.48	0.97	1.38	0.713333	3.87	4.83667	2.89	2.26667
ZoERF#031	0.0966667	0.626667	3.58667	0.0233333	1.17	0.04	0.0366667	0.0966667	1.68	0.23	0	2.88
ZoERF#032	0.66	1.06	4.42333	2.66	0.556667	1.05667	0.866667	0.83	1.66667	0.996667	0.936667	1.07
ZoERF#033	0.146667	0.0933333	0.246667	0.206667	0.276667	0.166667	0.103333	0	2.16667	1.33	0.183333	0.22
ZoERF#034	0.246667	0.0833333	0.22	0.113333	0.0933333	0.0166667	0	0.0466667	0.183333	0.0166667	0.0366667	0.503333
ZoERF#035	53.3967	56.8333	26.67	61.1667	63.75	9.22	21.5667	11.2167	26.7267	138.09	4.65	40.7933
ZoERF#036	0	0	0.913333	0.0333333	0	0	0	0	0.0866667	0	0	0
ZoERF#037	1.03667	0	0.38	0.0833333	0.703333	0.56	0.12	0.233333	0.776667	0.0366667	0.0433333	1.42667
ZoERF#038	0.29	0	0.5	0.11	0.83	0.09	0.123333	0.0166667	1.89	0.126667	1.67	1.19667
ZoERF#039	0	0	0	0	0	0.133333	0	0	0	0	0	0
ZoERF#040	0.703333	0.313333	0.27	0.25	0.993333	0.56	0.54	0.283333	0.816667	0.37	0.07	0.746667
ZoERF#041	0.953333	0.153333	1.05333	0.11	0.933333	0.27	0.0533333	0.04	1.85667	0.04	0.0466667	0
ZoERF#042	0	0.173333	0.14	0	0.0433333	0	0.0366667	0.0433333	0	0.0366667	0	0
ZoERF#043	0.703333	0.436667	0.63	0.293333	0.293333	0.28	0.236667	0.25	0.37	0.62	0.19	0.636667
ZoERF#044	7.76667	7.23667	2.61667	1.38	7.34333	1.09667	2.91	0.816667	11.33	8.91333	2.63333	1.02333
ZoERF#045	0	0.283333	0	0	0	0.14	0	0	0	0	0.0966667	0
ZoERF#046	17.37	14.43	49.8367	32.5733	11.49	1.03	2.46333	1.04667	8.24333	72.5667	0.226667	56.69
ZoERF#047	0.03	0	0.12	0	0.136667	0	0.02	0	0.493333	0	0.0533333	0
ZoERF#048	6.69667	25.0567	14.6333	4.79333	8.83667	2.44667	2.64	2.02	14.0133	6.29667	4.37	14.5633
ZoERF#049	6.02	19.2367	13.2733	4.91	8.07667	1.70333	2.56667	1.49	10.6133	6.67333	5.05	15.6567
ZoERF#050	0	0.0633333	0	0	0.0933333	0.0433333	0.01	0.01	0.0966667	0.01	0.00666667	0.0466667
ZoERF#051	15.0433	13.1533	34.6133	49.3067	47.5133	3.53667	5.50667	6.4	28.5767	28.1133	2.74333	91.85
ZoERF#052	2.14667	0.356667	0.54	0.183333	4.21667	0.386667	0.45	0.06	0.21	0	0.0466667	0.356667
ZoERF#053	0.0666667	0.0233333	0.0133333	0.01	0.173333	0.0733333	0.03	0.106667	0.0733333	0.0233333	0	0.23
ZoERF#054	5.96333	3.55333	0.843333	3.07	3.41333	1.73333	2.45667	0.333333	11.1133	3.59	1.23667	0
ZoERF#055	7.85	0.61	12.0967	13.0433	5.12	4.28333	3.02667	1.57	3.45	5.9	1.00667	12.0333
ZoERF#056	1.17	3.57667	3.06333	0.833333	1.59	1.24333	1.21	0.11	10.83	0.433333	2.26	6.01667
ZoERF#057	5.49333	3.14667	3.93667	3.21667	4.03	3.60333	2.94667	1.42667	2.69	3.43667	0.763333	2.12333
ZoERF#058	3.16333	0	1.36	1.78667	5.69333	0.966667	0.493333	0.66	1.89333	0.12	0.353333	2.87333
ZoERF#059	0.33	0.07	0.0233333	0.0233333	0.21	0.0633333	0.28	0.2	1.16667	0.346667	0.143333	0.58
ZoERF#060	1.37333	2.38667	18.3967	17.49	2.13333	2.15667	1.31667	1.22	10.72	5.75	3.73333	8.55667
ZoERF#061	20.2333	9.78333	14.72	11.09	17.2233	13.78	10.7867	8.07333	13.3767	10.1	2.96	11.6367
ZoERF#062	0.0733333	0.703333	2.24667	0.0266667	0.183333	0	0	0.0233333	0.86	0.0233333	0.0533333	0.236667
ZoERF#063	0.706667	1.2	1.85667	6.05	0.343333	0.0866667	0.42	0.296667	0.6	16.17	0.1	1.65667
ZoERF#064	0	0.18	0.13	0.27	0.103333	0.0366667	0.0166667	0	0.0533333	0.323333	0.0233333	0.06
ZoERF#065	0	0	0	0	0	0	0	0	0	0.376667	0	0
ZoERF#066	70.28	56.7567	69.64	50.86	53.3033	10.1133	21.6833	17.3333	75.33	204.887	10.69	129.22
ZoERF#067	0.0733333	0.06	0.333333	0.0333333	0.126667	0.0433333	0.193333	0.0833333	0.176667	0.136667	0.493333	1.36333
ZoERF#068	0.8	0.156667	0.206667	0.0266667	1.18667	0.193333	0.216667	0	3.78333	0.05	0.0566667	0
ZoERF#069	0.626667	0.0266667	0	0.513333	0.44	0.0733333	0.116667	0	0.0233333	0.0266667	0.0633333	0.11
ZoERF#070	7.81667	1.99333	1.31333	0.116667	11.43	3.5	4.12333	1.47333	1.34333	0.0166667	0	1.43667
ZoERF#071	0.133333	0.0666667	0.1	0.0333333	0.186667	0.303333	0.223333	0.223333	0.1	0.0533333	0.0166667	0.27
ZoERF#072	0.513333	0.05	0.286667	0.41	0.68	0.0966667	0	0	0.626667	0.303333	0	0
ZoERF#073	1.1	0.73	4.95333	3.23667	1.22	1.13	0.69	0.63	1.83333	0.986667	0.48	0.306667
ZoERF#074	1.84333	1.90333	11.14	3.89	2.26667	0.206667	0.126667	0.0933333	9.18333	3.16333	2.04667	1.51667
ZoERF#075	1.72667	0.426667	0.536667	0.86	2.10333	0.496667	1.02333	0.41	1.91667	2.88333	0.203333	2.57
ZoERF#076	17.58	15.4167	36.4433	43.6033	33.19	6.04	11.59	11.7667	25.8	62.1733	0.716667	52.1633
ZoERF#077	0.416667	0.333333	0.93	0.04	0.47	0.03	0.07	0.0166667	0.31	0.0866667	0	0.88
ZoERF#078	1.67	0.226667	0.873333	0.0233333	0.79	0.0266667	0.02	0	0.556667	0.476667	0.0233333	2.65667
ZoERF#079	0.07	0.01	0.0666667	0.01	0.09	0.05	0.06	0.0133333	0.18	0.0166667	0.01	0
ZoERF#080	0.126667	0.0533333	0.0166667	0	0.333333	0.136667	0.226667	0.0366667	0.0833333	0	0	0
ZoERF#081	1.41667	0.686667	3.97	0.663333	0.85	0.106667	0.163333	0.0333333	1.54333	0.813333	1.08	0.943333
ZoERF#082	29.5467	38.4167	25.0967	15.6067	25.0033	10.34	14.0967	8.49667	15.46	22.1867	3.98333	65.2367
ZoERF#083	9.76667	3.19333	13.7833	6.62333	3.11	0.326667	0.583333	0.103333	2.15	15.5833	0	14.07
ZoERF#084	0.06	0.203333	2.31333	0.836667	0.0666667	0.143333	0.186667	0	7.58333	1.26667	1.67333	0.05
ZoERF#085	1.24667	1.43667	1.84333	6.42333	1.83667	1.42	1.04	1.62333	1.31667	2.44	0.866667	11.77
ZoERF#086	0.0366667	0.113333	0.0466667	0.0266667	0.03	0.12	0.0366667	0.01	0.02	0.0566667	0.01	0.02
ZoERF#087	0	0.01	0	0	0	0.01	0	0	0	0	0	0
ZoERF#088	5.18	3.01333	6.32667	1.16667	5.88	0.796667	1.24	0.693333	25.95	3.77333	0.606667	4.06667
ZoERF#089	79.1333	46.44	43.6033	20.4867	74.13	6.67	12.9433	2.54	88.8367	93.14	6.30333	69.5933
ZoERF#090	0.11	0.0233333	0	0	0	0.01	0.0266667	0.01	0.0233333	0	0.00666667	0
ZoERF#091	9.2	15.7633	5.96	10.2733	9.83333	5.19333	5.82667	5.55	8.68	11.6933	1.54667	41.3633
ZoERF#092	0.0866667	0.07	0	0.04	0.303333	0.01	0	0.02	0.156667	0	0	0
ZoERF#093	0.08	0.03	0.653333	1.09	0.15	0.273333	0.143333	0	0.17	0.19	0.106667	0.05
ZoERF#094	12.17	14.1533	13.0267	10.8433	12.46	10.1267	8.42667	5.8	9.43	8.54667	5.02	11.1067
ZoERF#095	13.12	3.60333	0.33	0.433333	15.9833	1.50667	1.22	0.42	0.44	0.176667	0.163333	0.453333
ZoERF#096	48.69	28.1767	60.9733	35.6567	66.1533	23.63	20.1367	13.4567	24.5467	23.31	2.18	154.097
ZoERF#097	4.98333	6.34667	3.60333	9.35	5.87667	5.24	3.97333	2.79667	3.57333	4.50333	1.04667	10.64
ZoERF#098	0	1.39333	0.0333333	1.74	0	0	0	0	0	1.59667	0.56	0.34
ZoERF#099	0.343333	1.06667	0.31	0.173333	0.293333	0.0533333	0.25	0.253333	3.75	1.69333	0.223333	0.913333
ZoERF#100	0	0	0	0	0	0.0366667	0	0.0333333	0	0	0	0
ZoERF#101	0.2	0	0.496667	0	0	0	0.04	0.05	0	0.11	0.0833333	0
ZoERF#102	0	0	0	0.07	0	0	0.0433333	0	0	0.0466667	0.15	0
ZoERF#103	7.42	6.26333	7.28667	4.7	7.50333	0.563333	2.04333	1.19667	2.52	22.77	0.09	22.3633
ZoERF#104	0.0633333	0.0233333	0.176667	0	0.0933333	0.0233333	0.06	0	0.12	0.0233333	0	0.0933333
ZoERF#105	0.0933333	0	0	0	0.133333	0.04	0.02	0.01	0.03	0.0133333	0.0266667	0
ZoERF#106	44.1767	60.2267	69.3533	41.2733	53.7467	20.1967	21.5133	12.8733	40.8767	34.73	5.62667	201.097
ZoERF#107	22.8067	12.67	12.82	12.9433	19.2833	19.0867	24.5433	23.8	17.2633	23.7233	5.3	28.6167
ZoERF#108	0.843333	0.29	1.24	1.04	0.503333	0.59	0.53	0.786667	1.4	0.753333	0	2.22667
ZoERF#109	0.643333	3.32	7.61	1.63	2.24667	0.116667	0.57	0.186667	0.266667	5.65667	0.0433333	9.11333
ZoERF#110	0	0	0	0	0	0.00666667	0	0.00666667	0.00666667	0	0	0
ZoERF#111	13.13	9.92	23.4233	16.25	13.46	74.49	65.7267	36.4967	5.59	11.9833	22.7	10.44
ZoERF#112	9.48	1.74333	6.59333	0.173333	6.78333	0.67	0.723333	0.08	97.46	0.67	2.77333	2.99667
ZoERF#113	0.28	0.31	3.44333	0.0566667	0.113333	0.12	0.03	0.04	33.9867	0.943333	2.55333	0.0566667
ZoERF#114	34.5067	20.62	20.9967	17.1733	30.0533	16.2467	18.1467	13.74	20.5533	19.8833	6.25333	32.72

## Sheet:  RAV 
GeneID	Flower bud	Young flower	mature flower	flower petiole	Rhizome Bud	1st internode	2ed internode	3rd internode	Shoot apical Bud	Basal Stem	Leaf	Root
ZoRAV#1	0.103333	0.02	0	0	0.106667	0	0.0166667	0	0.153333	0	0	0
ZoRAV#2	0.54	0.27	5.99	0.623333	0.423333	0.596667	2.07667	0.673333	8.22333	3.60333	0.5	0.5
ZoRAV#3	0.166667	3.41	86.4633	8.09667	0.296667	0.15	0.356667	0.22	10.17	2.19667	4.87333	0.0333333

## Sheet: Soloist 
GeneID	Flower bud	Young flower	mature flower	flower petiole	Rhizome Bud	1st internode	2ed internode	3rd internode	Shoot apical Bud	Basal Stem	Leaf	Root
ZoAP2Solo#1	0.55	2.56	2	0.13	0.593333	0.293333	0.246667	1.03	2.40333	0.416667	1.77333	0.473333
ZoAP2Solo#2	0.423333	0.473333	0.313333	0.42	0.746667	0.39	0.306667	0.19	0.216667	0.443333	0.453333	0.653333
ZoAP2Solo#3	0.0533333	0.15	0.0133333	0.0533333	0.0866667	0.0266667	0.0233333	0.0133333	0.0433333	0.0233333	0.0266667	0.0433333
ZoAP2Solo#4	0.796667	1.96667	1.43	0.193333	0.656667	1.06667	0.196667	0.41	0.82	0.563333	1.70333	0.886667
ZoAP2Solo#5	0	0.57	0.0133333	0	0.0266667	0.14	0.08	0.0366667	0	0	0.353333	0.0233333
