# Supplementary material for: Genome-wide investigation of the AP2/ERF gene family in ginger: evolution and expression profiling during development and abiotic stresses
Source: BMC Plant Biol. 2021 Nov 25;21:561. doi: 10.1186/s12870-021-03329-3 (PMC8620233; doi:10.1186/s12870-021-03329-3)
Supplement: Supplementary file 14 — Additional file 14: Table S8. Expression profile of ZoAP2/ERF family genes response to abiotic stress treatment. [file 12870_2021_3329_MOESM14_ESM.xls]

## Sheet: AP2 RAV Soloist
Gene Name	CK	Cold	Drought	Heat	Salt	Bacteria
ZoAP2#01	78.605	18.015	25.755	22.965	41.855	38.945
ZoAP2#03	0.175	0.61	1.145	1.12	0.32	1.86
ZoAP2#04	0.055	0.0433333	0.15	0	0.385	0.645
ZoAP2#05	0	0.04	0.0133333	0.0233333	0.7	0.0366667
ZoAP2#07	0	0.0133333	0.05	0.035	1.515	0.0666667
ZoAP2#08	9.29	4.225	9.045	3.645	4.89	6.265
ZoAP2#10	0.915	8.055	2.52	1	5.395	2.38
ZoAP2#11	6.3	26.265	12.865	6.29	11.625	12.95
ZoAP2#13	0.94	0.375	0.533333	0.89	1.045	0.745
ZoAP2#14	0	0	0.0133333	0	0.06	0
ZoAP2#15	2.41	0.39	0.665	1.905	2.045	4.725
ZoAP2#16	2.95	14.335	17.99	11.66	12.34	10.87
ZoAP2#17	14.615	13.405	26.255	9.34667	31.775	28.6
ZoAP2#18	14.645	25.075	47.125	58.285	11.27	9.955
ZoAP2#19	14.005	12.345	18.2133	14.045	34.945	33.845
ZoAP2#20	8.67	5.485	5.98667	3.31667	10.8	9.96
ZoAP2#21	4.705	9.34	4.75	7.46	9.03	7.52667
ZoAP2#22	0.25	0.0333333	0.37	0.275	1.02	1.83
ZoAP2#23	3.08333	2.46	3.745	1.53	1.51	1.335
ZoAP2#24	0	0.0166667	0	0.065	0.275	0.025
ZoAP2#25	0.0166667	0	0.0133333	0.02	0.015	0
ZoAP2#26	6.005	4.905	6.37	4.78	10.85	6.05
ZoAP2#27	5.08	8.37333	5.97	6.585	8.65	7.53
ZoAP2#28	0	0.0133333	0.0133333	0	0	0
ZoAP2#29	0.0533333	0.27	0.0866667	0.0166667	0.16	0.35
ZoAP2#30	4.345	9.64	29.53	8.605	12.46	9.645
ZoAP2#31	0.04	0.14	0.18	0.0266667	0.0266667	0.02
ZoAP2#32	0	0	0.343333	0.39	0.225	0
ZoAP2#33	15.47	11.275	21.1933	8.325	26.035	21.335
ZoAP2#34	0.06	0.185	0.04	0.16	0.19	0.06
ZoAP2#35	15.68	7.965	25.43	13.64	26.32	30.9133
ZoRAV#1	0.885	3.59667	4.665	3.145	2.675	2.65
ZoRAV#2	2.155	9.175	11.6133	8.135	7.21	4.735
ZoRAV#3	2.01	28.275	59.19	12.585	1.4	1.655
ZoAP2Solo#1	20.94	17.225	22.73	31.1	23.91	25.0233
ZoAP2Solo#2	15.79	32.57	11.065	19.25	22.415	23.6433
ZoAP2Solo#3	0.17	0.29	0.725	0.155	0.08	0.57
ZoAP2Solo#4	19.19	6.495	8.725	9.005	27.01	24.82
ZoAP2Solo#5	17.97	9.745	14.795	7.115	6.23	4.32

## Sheet: ERF subfamily
Gene Name	Gene ID	CK_Ave	ABA12_ Ave	C12_Ave	D12_Ave	H12_Ave	NaCl12_Ave	SL12_Ave
ZoERF#001	Maker00030653	10.645	11.94	4.16	8.275	9.23	7.74	14.045
ZoERF#002	Maker00012298	0	0	0.116667	0	0	0.575	0
ZoERF#003	Maker00012440	0	0.23	0.96	0.23	0	1.045	0.0766667
ZoERF#004	Maker00064555	16.29	24.05	36.24	20.825	21.77	25.56	24.5533
ZoERF#005	Maker00064441	0	0.07	2.535	0.185	1.155	0.745	0.255
ZoERF#006	Maker00031856	11.365	42.68	111.98	7.2	14.39	22.475	31.54
ZoERF#007	Maker00019380	34.5167	19.99	45.72	22.34	41.4467	21.865	24.37
ZoERF#008	Maker00056637	28.985	44.57	166.835	89.47	24.32	50.21	58.845
ZoERF#009	Maker00045149	0.55	1.64	0.485	2.555	5.98	3.085	2.68
ZoERF#010	Maker00044534	0.225	0.12	114.46	0.273333	0.945	0.175	2.83
ZoERF#011	Maker00044754	0.355	0.25	21.855	1.83	3.645	1.62	1.255
ZoERF#012	Maker00045369	0.195	0.54	0	0.24	0.225	0	0.15
ZoERF#013	Maker00044823	23.205	64.04	113.8	4.045	9.06	101.51	164.75
ZoERF#014	Maker00034447	6.945	9.66	3.685	8.255	5.52	9.78	6.87
ZoERF#015	Maker00071941	8.25	98.53	16.615	34.445	64.89	71.975	86.19
ZoERF#016	Maker00030925	5.67	2.78	1.745	3.06	2.135	10.2	13.93
ZoERF#017	Maker00070640	2.53	5.81	0.126667	0.295	7.705	7.075	6.39
ZoERF#018	Maker00070719	3.96	3.25	13.655	0.34	1.395	4.175	0.955
ZoERF#019	Maker00067469	80.9	76.36	65.545	67.27	45.04	101.945	107.26
ZoERF#020	Maker00011366	1.22	3.35	2.73333	1.875	4.58	2.66	2.46667
ZoERF#021	Maker00001467	0.055	0.04	0.36	0.16	0.77	0.17	0.23
ZoERF#022	Maker00023067	0.16	0	0.415	0.0533333	0.0533333	0.415	0.0566667
ZoERF#023	Maker00035026	0	0	0	0	0	0	0
ZoERF#024	Maker00035064	40.27	30.97	25.235	10.19	33.4633	17.865	15.7233
ZoERF#025	Maker00020837	12.265	4.02	0.76	6.28	0.735	3.76	13.935
ZoERF#026	Maker00053454	9.765	5.38	1.91	6.85	4.865	8.665	10.405
ZoERF#027	Maker00055601	0.57	1.28	8.26	1.41	2.11	15.015	0.863333
ZoERF#028	Maker00055538	7.43	8.68	36.55	23.215	22.37	15.685	31.54
ZoERF#029	Maker00016133	5.3	1.05	16.9867	17.51	41.285	27.035	189.12
ZoERF#030	Maker00015865	0.825	4.97	32.195	1.165	1.81	3.075	3.125
ZoERF#031	Maker00021591	0	0	1.205	0.125	1.165	0.39	0.26
ZoERF#032	Maker00021390	14.99	12.12	5.72	5.83	10.02	14.88	32.63
ZoERF#033	Maker00009550	0.94	1.13	37.615	0.09	0.54	1.63	2.305
ZoERF#034	Maker00009576	0.505	0.43	1.01	0.773333	0.615	1.07	1.235
ZoERF#035	Maker00009553	5.535	33.38	2047.89	29.98	77.295	44.51	45.345
ZoERF#036	Maker00009526	2.945	5.41	0	0.745	6.275	0.455	4.735
ZoERF#037	Maker00009412	0.435	0.33	0	0.375	0.71	0.225	0.35
ZoERF#038	Maker00038512	124.685	21.76	1.835	31.515	12.48	62.36	31.61
ZoERF#039	Maker00038422	0.67	1.24	4.86	5.075	3.045	9.04	0.375
ZoERF#040	Maker00038477	0.09	0.1	0.15	0.06	0.185	0.245	0.245
ZoERF#041	Maker00026654	0.696667	7.6	0.315	0.445	1.22	5.065	1.22
ZoERF#042	Maker00025373	46.5433	110.39	99.48	74.48	66.375	116.75	107.24
ZoERF#043	Maker00033624	5.56	0.66	3.135	1.07	0.49	0.605	0.475
ZoERF#044	Maker00033684	0.225	1.29	117.55	0.65	5.42	3.885	3.96
ZoERF#045	Maker00016282	1.84	4.02	3.165	5.48	3.41	5.135	5.84
ZoERF#046	Maker00076412	0.27	1.97	1744.71	2.745	2.1	2.125	1.22
ZoERF#047	Maker00009887	2.87	7.74	0.13	4.81	0.185	9.24	6.275
ZoERF#048	Maker00032108	8.5	31.34	69.02	32.16	28.2	49.46	35.765
ZoERF#049	Maker00030216	20.71	52.71	69.585	41.555	21.865	74.135	64.07
ZoERF#050	Maker00020535	1.14	0.49	0.163333	0.153333	0.14	0.515	0.465
ZoERF#051	Maker00020576	6.255	31.75	155.155	21.81	18.345	26.01	22.435
ZoERF#052	Maker00022654	5.325	8.21	0.72	4.23	2.88	7.71	4.875
ZoERF#053	Maker00022869	0.255	0.15	1.335	0.255	0.18	0.265	0.075
ZoERF#054	Maker00022914	0.21	0.36	0.435	0.205	1.555	16.645	0.44
ZoERF#055	Maker00022862	4.35	20.03	7.175	23.68	14.945	21.825	31.57
ZoERF#056	Maker00077960	5.89	7.08	37.67	2.83	9.98	16.565	13.515
ZoERF#057	Maker00077603	12.87	26.91	15.13	23.64	22.8133	20.645	22.7233
ZoERF#058	Maker00077626	7.145	5.01	5.945	3.765	10.095	7.145	11.44
ZoERF#059	Maker00006056	0	0	2.075	0.04	0.0833333	0.065	0.205
ZoERF#060	Maker00039145	2.26	10.34	36.825	6.225	14.49	9.995	9.085
ZoERF#061	Maker00038853	34.49	39.8	26.69	33.265	42.91	32.38	39.55
ZoERF#062	Maker00065574	0.51	1.95	0.455	0.836667	1.87	0.45	0.68
ZoERF#063	Maker00036104	0	0.11	90.755	0.0566667	0.0533333	0.345	0.77
ZoERF#064	Maker00035615	0.35	0.78	1.62	0.975	2.825	0.74	0.37
ZoERF#065	Maker00035647	75.31	7.64	5.27	9.265	2.65	25.375	20.495
ZoERF#066	Maker00035390	45.04	21.46	511.855	49.91	52.135	17.455	16.33
ZoERF#067	Maker00036452	0.42	0.45	2.17	0.405	0.235	37.18	3.525
ZoERF#068	Maker00016868	0	0	0.0966667	0.35	0.46	0.22	0.505
ZoERF#069	Maker00068433	0.295	0.36	5.675	0.43	0.295	0.15	4.07
ZoERF#070	Maker00068713	0.265	0.96	0.443333	0.515	1.095	0.72	1.685
ZoERF#071	Maker00009021	1.01	1.5	2.38	1.41	1.365	1.305	1.23
ZoERF#072	Maker00036924	0	0	1.685	0.35	3.24	0.08	0.32
ZoERF#073	Maker00037479	23.9	38.13	1.15	18.03	18.07	13.41	16.42
ZoERF#074	Maker00037764	13.895	32.62	48.475	38.3933	75.725	23.21	44.595
ZoERF#075	Maker00037381	0.455	0.75	3.16	0.44	1.675	1.125	4.135
ZoERF#076	Maker00032245	2.03	11.47	15.49	13.69	5.11	6.295	6.225
ZoERF#077	Maker00012685	0.055	0	0.13	0.225	0.04	0.54	0
ZoERF#078	Maker00013097	0	0.04	0.46	0.06	0.13	0.27	0.23
ZoERF#079	Maker00012655	0.555	0.95	0.48	0.836667	0.455	0.24	0.695
ZoERF#080	Maker00064647	0.0533333	0.06	0.03	0	0	0	0.045
ZoERF#081	Maker00008742	0	0.2	20.04	0.45	0.385	0.14	0.51
ZoERF#082	Maker00029280	82.365	38.84	109.055	69.67	42.885	33.02	24.865
ZoERF#083	Maker00029470	0	0.08	136.09	0.39	0.71	0.5	0.165
ZoERF#084	Maker00028473	0.75	0.78	0.3	2.185	28.305	4.82	0.59
ZoERF#085	Maker00029135	9.095	39.02	4.72	5.735	2.73	13.435	5.39
ZoERF#086	Maker00028816	5.24333	12.31	11.23	6.935	5.83	6.74	6.52667
ZoERF#087	Maker00004922	0	0	0	0	0	0	0
ZoERF#088	Maker00004861	0.78	1.94	34.27	1.8	7.51	3.605	4.92
ZoERF#089	Maker00057813	2.47	17.64	80.42	2.59	10.09	35.535	253.44
ZoERF#090	Maker00058224	0	0	0	0	0.055	0.04	0
ZoERF#091	Maker00022489	9.52	12.07	41.63	23.14	13.43	22.295	15.57
ZoERF#092	Maker00068950	7.85	23.6	0.125	0.13	12.295	9.355	28.495
ZoERF#093	Maker00061441	4.915	10.63	0.1	7.005	7.885	6.91	6.865
ZoERF#094	Maker00061775	80.585	98.75	71.695	80.19	77.33	89.33	85.63
ZoERF#095	Maker00061762	1.06	9.53	4.62	3.645	4.27	6.715	5.215
ZoERF#096	Maker00060881	3.03	12.81	138.32	31.39	44.165	14.795	42.675
ZoERF#097	Maker00068055	6.8	25.08	13.56	13.73	20.7	15.485	19.06
ZoERF#098	Maker00038276	4.615	9.66	30.4	6.04	11.39	8.085	5.73
ZoERF#099	Maker00010384	0.17	0.06	4.36	0.87	0.515	0	1.645
ZoERF#100	Maker00010371	0.385	0.92	0.175	0.205	1.155	0.133333	0.285
ZoERF#101	Maker00000441	1.92	7.3	7.36667	4.975	16.4	24.985	45.38
ZoERF#102	Maker00000530	3.605	5.88	41.315	2.825	4.21667	8.36	6.63333
ZoERF#103	Maker00011227	0.0333333	0.1	16.885	0.28	0.24	0.166667	0.3
ZoERF#104	Maker00025131	0.065	0.27	0.09	1.615	1.11	0.205	2.78
ZoERF#105	Maker00077283	0.0233333	0	0	0	0	0.0233333	0
ZoERF#106	Maker00077337	18.75	99.25	863.88	48.44	45.2	93.585	98.79
ZoERF#107	Maker00077239	5.62	99.45	171.185	41.45	83.935	48.04	48.66
ZoERF#108	Maker00052245	40.09	79.93	213.22	89.49	134.255	65.15	88.28
ZoERF#109	Maker00052066	0.0266667	0.06	9.295	0.085	0.526667	0.03	4.51
ZoERF#110	Maker00005544	0	0	0	0	0	0	0
ZoERF#111	Maker00008128	26.7	59.45	34.375	33.08	34.03	32.935	29.995
ZoERF#112	Maker00016386	0.345	0.12	2.26	3.605	0.875	60.78	0.405
ZoERF#113	Maker00034718	0.0466667	0.02	0.145	1.755	0.24	60.445	1.195
ZoERF#114	Maker00000943	39.43	45.47	32.74	41.22	64.735	35.805	42.39
ZoERF#115	Maker00067748	0	0	0	0	0	0	0
ZoERF#116	Maker00058996	0	0	0	0	0	0	0
ZoERF#117	Maker00044912	0	0	0	0	0	0	0
ZoERF#118	Maker00021402	0	0	0	0	0	0	0
ZoERF#119	Maker00004369	0	0	0	0	0	0	0
ZoERF#120	Maker00027389	0	0	0	0	0	0	0

## Sheet: ERF subfamily delet 0
Gene Name	Gene ID	CK	Cold	Drought	Heat	Salt	Bacteria
ZoERF#001	Maker00030653	10.645	4.16	8.275	9.23	7.74	14.045
ZoERF#002	Maker00012298	0	0.116667	0	0	0.575	0
ZoERF#003	Maker00012440	0	0.96	0.23	0	1.045	0.0766667
ZoERF#004	Maker00064555	16.29	36.24	20.825	21.77	25.56	24.5533
ZoERF#005	Maker00064441	0	2.535	0.185	1.155	0.745	0.255
ZoERF#006	Maker00031856	11.365	111.98	7.2	14.39	22.475	31.54
ZoERF#007	Maker00019380	34.5167	45.72	22.34	41.4467	21.865	24.37
ZoERF#008	Maker00056637	28.985	166.835	89.47	24.32	50.21	58.845
ZoERF#009	Maker00045149	0.55	0.485	2.555	5.98	3.085	2.68
ZoERF#010	Maker00044534	0.225	114.46	0.273333	0.945	0.175	2.83
ZoERF#011	Maker00044754	0.355	21.855	1.83	3.645	1.62	1.255
ZoERF#012	Maker00045369	0.195	0	0.24	0.225	0	0.15
ZoERF#013	Maker00044823	23.205	113.8	4.045	9.06	101.51	164.75
ZoERF#014	Maker00034447	6.945	3.685	8.255	5.52	9.78	6.87
ZoERF#015	Maker00071941	8.25	16.615	34.445	64.89	71.975	86.19
ZoERF#016	Maker00030925	5.67	1.745	3.06	2.135	10.2	13.93
ZoERF#017	Maker00070640	2.53	0.126667	0.295	7.705	7.075	6.39
ZoERF#018	Maker00070719	3.96	13.655	0.34	1.395	4.175	0.955
ZoERF#019	Maker00067469	80.9	65.545	67.27	45.04	101.945	107.26
ZoERF#020	Maker00011366	1.22	2.73333	1.875	4.58	2.66	2.46667
ZoERF#021	Maker00001467	0.055	0.36	0.16	0.77	0.17	0.23
ZoERF#022	Maker00023067	0.16	0.415	0.0533333	0.0533333	0.415	0.0566667
ZoERF#024	Maker00035064	40.27	25.235	10.19	33.4633	17.865	15.7233
ZoERF#025	Maker00020837	12.265	0.76	6.28	0.735	3.76	13.935
ZoERF#026	Maker00053454	9.765	1.91	6.85	4.865	8.665	10.405
ZoERF#027	Maker00055601	0.57	8.26	1.41	2.11	15.015	0.863333
ZoERF#028	Maker00055538	7.43	36.55	23.215	22.37	15.685	31.54
ZoERF#029	Maker00016133	5.3	16.9867	17.51	41.285	27.035	189.12
ZoERF#030	Maker00015865	0.825	32.195	1.165	1.81	3.075	3.125
ZoERF#031	Maker00021591	0	1.205	0.125	1.165	0.39	0.26
ZoERF#032	Maker00021390	14.99	5.72	5.83	10.02	14.88	32.63
ZoERF#033	Maker00009550	0.94	37.615	0.09	0.54	1.63	2.305
ZoERF#034	Maker00009576	0.505	1.01	0.773333	0.615	1.07	1.235
ZoERF#035	Maker00009553	5.535	2047.89	29.98	77.295	44.51	45.345
ZoERF#036	Maker00009526	2.945	0	0.745	6.275	0.455	4.735
ZoERF#037	Maker00009412	0.435	0	0.375	0.71	0.225	0.35
ZoERF#038	Maker00038512	124.685	1.835	31.515	12.48	62.36	31.61
ZoERF#039	Maker00038422	0.67	4.86	5.075	3.045	9.04	0.375
ZoERF#040	Maker00038477	0.09	0.15	0.06	0.185	0.245	0.245
ZoERF#041	Maker00026654	0.696667	0.315	0.445	1.22	5.065	1.22
ZoERF#042	Maker00025373	46.5433	99.48	74.48	66.375	116.75	107.24
ZoERF#043	Maker00033624	5.56	3.135	1.07	0.49	0.605	0.475
ZoERF#044	Maker00033684	0.225	117.55	0.65	5.42	3.885	3.96
ZoERF#045	Maker00016282	1.84	3.165	5.48	3.41	5.135	5.84
ZoERF#046	Maker00076412	0.27	1744.71	2.745	2.1	2.125	1.22
ZoERF#047	Maker00009887	2.87	0.13	4.81	0.185	9.24	6.275
ZoERF#048	Maker00032108	8.5	69.02	32.16	28.2	49.46	35.765
ZoERF#049	Maker00030216	20.71	69.585	41.555	21.865	74.135	64.07
ZoERF#050	Maker00020535	1.14	0.163333	0.153333	0.14	0.515	0.465
ZoERF#051	Maker00020576	6.255	155.155	21.81	18.345	26.01	22.435
ZoERF#052	Maker00022654	5.325	0.72	4.23	2.88	7.71	4.875
ZoERF#053	Maker00022869	0.255	1.335	0.255	0.18	0.265	0.075
ZoERF#054	Maker00022914	0.21	0.435	0.205	1.555	16.645	0.44
ZoERF#055	Maker00022862	4.35	7.175	23.68	14.945	21.825	31.57
ZoERF#056	Maker00077960	5.89	37.67	2.83	9.98	16.565	13.515
ZoERF#057	Maker00077603	12.87	15.13	23.64	22.8133	20.645	22.7233
ZoERF#058	Maker00077626	7.145	5.945	3.765	10.095	7.145	11.44
ZoERF#059	Maker00006056	0	2.075	0.04	0.0833333	0.065	0.205
ZoERF#060	Maker00039145	2.26	36.825	6.225	14.49	9.995	9.085
ZoERF#061	Maker00038853	34.49	26.69	33.265	42.91	32.38	39.55
ZoERF#062	Maker00065574	0.51	0.455	0.836667	1.87	0.45	0.68
ZoERF#063	Maker00036104	0	90.755	0.0566667	0.0533333	0.345	0.77
ZoERF#064	Maker00035615	0.35	1.62	0.975	2.825	0.74	0.37
ZoERF#065	Maker00035647	75.31	5.27	9.265	2.65	25.375	20.495
ZoERF#066	Maker00035390	45.04	511.855	49.91	52.135	17.455	16.33
ZoERF#067	Maker00036452	0.42	2.17	0.405	0.235	37.18	3.525
ZoERF#068	Maker00016868	0	0.0966667	0.35	0.46	0.22	0.505
ZoERF#069	Maker00068433	0.295	5.675	0.43	0.295	0.15	4.07
ZoERF#070	Maker00068713	0.265	0.443333	0.515	1.095	0.72	1.685
ZoERF#071	Maker00009021	1.01	2.38	1.41	1.365	1.305	1.23
ZoERF#072	Maker00036924	0	1.685	0.35	3.24	0.08	0.32
ZoERF#073	Maker00037479	23.9	1.15	18.03	18.07	13.41	16.42
ZoERF#074	Maker00037764	13.895	48.475	38.3933	75.725	23.21	44.595
ZoERF#075	Maker00037381	0.455	3.16	0.44	1.675	1.125	4.135
ZoERF#076	Maker00032245	2.03	15.49	13.69	5.11	6.295	6.225
ZoERF#077	Maker00012685	0.055	0.13	0.225	0.04	0.54	0
ZoERF#078	Maker00013097	0	0.46	0.06	0.13	0.27	0.23
ZoERF#079	Maker00012655	0.555	0.48	0.836667	0.455	0.24	0.695
ZoERF#080	Maker00064647	0.0533333	0.03	0	0	0	0.045
ZoERF#081	Maker00008742	0	20.04	0.45	0.385	0.14	0.51
ZoERF#082	Maker00029280	82.365	109.055	69.67	42.885	33.02	24.865
ZoERF#083	Maker00029470	0	136.09	0.39	0.71	0.5	0.165
ZoERF#084	Maker00028473	0.75	0.3	2.185	28.305	4.82	0.59
ZoERF#085	Maker00029135	9.095	4.72	5.735	2.73	13.435	5.39
ZoERF#086	Maker00028816	5.24333	11.23	6.935	5.83	6.74	6.52667
ZoERF#087	Maker00004922	0	0	0	0	0	0
ZoERF#088	Maker00004861	0.78	34.27	1.8	7.51	3.605	4.92
ZoERF#089	Maker00057813	2.47	80.42	2.59	10.09	35.535	253.44
ZoERF#090	Maker00058224	0	0	0	0.055	0.04	0
ZoERF#091	Maker00022489	9.52	41.63	23.14	13.43	22.295	15.57
ZoERF#092	Maker00068950	7.85	0.125	0.13	12.295	9.355	28.495
ZoERF#093	Maker00061441	4.915	0.1	7.005	7.885	6.91	6.865
ZoERF#094	Maker00061775	80.585	71.695	80.19	77.33	89.33	85.63
ZoERF#095	Maker00061762	1.06	4.62	3.645	4.27	6.715	5.215
ZoERF#096	Maker00060881	3.03	138.32	31.39	44.165	14.795	42.675
ZoERF#097	Maker00068055	6.8	13.56	13.73	20.7	15.485	19.06
ZoERF#098	Maker00038276	4.615	30.4	6.04	11.39	8.085	5.73
ZoERF#099	Maker00010384	0.17	4.36	0.87	0.515	0	1.645
ZoERF#100	Maker00010371	0.385	0.175	0.205	1.155	0.133333	0.285
ZoERF#101	Maker00000441	1.92	7.36667	4.975	16.4	24.985	45.38
ZoERF#102	Maker00000530	3.605	41.315	2.825	4.21667	8.36	6.63333
ZoERF#103	Maker00011227	0.0333333	16.885	0.28	0.24	0.166667	0.3
ZoERF#104	Maker00025131	0.065	0.09	1.615	1.11	0.205	2.78
ZoERF#105	Maker00077283	0.0233333	0	0	0	0.0233333	0
ZoERF#106	Maker00077337	18.75	863.88	48.44	45.2	93.585	98.79
ZoERF#107	Maker00077239	5.62	171.185	41.45	83.935	48.04	48.66
ZoERF#108	Maker00052245	40.09	213.22	89.49	134.255	65.15	88.28
ZoERF#109	Maker00052066	0.0266667	9.295	0.085	0.526667	0.03	4.51
ZoERF#111	Maker00008128	26.7	34.375	33.08	34.03	32.935	29.995
ZoERF#112	Maker00016386	0.345	2.26	3.605	0.875	60.78	0.405
ZoERF#113	Maker00034718	0.0466667	0.145	1.755	0.24	60.445	1.195
ZoERF#114	Maker00000943	39.43	32.74	41.22	64.735	35.805	42.39

## Sheet: ERF subfamily delet 0-0
Gene Name	CK	Cold	Drought	Heat	Salt	Bacteria
ZoERF#001	10.645	4.16	8.275	9.23	7.74	14.045
ZoERF#002	0	0.116667	0	0	0.575	0
ZoERF#003	0	0.96	0.23	0	1.045	0.0766667
ZoERF#004	16.29	36.24	20.825	21.77	25.56	24.5533
ZoERF#005	0	2.535	0.185	1.155	0.745	0.255
ZoERF#006	11.365	111.98	7.2	14.39	22.475	31.54
ZoERF#007	34.5167	45.72	22.34	41.4467	21.865	24.37
ZoERF#008	28.985	166.835	89.47	24.32	50.21	58.845
ZoERF#009	0.55	0.485	2.555	5.98	3.085	2.68
ZoERF#010	0.225	114.46	0.273333	0.945	0.175	2.83
ZoERF#011	0.355	21.855	1.83	3.645	1.62	1.255
ZoERF#012	0.195	0	0.24	0.225	0	0.15
ZoERF#013	23.205	113.8	4.045	9.06	101.51	164.75
ZoERF#014	6.945	3.685	8.255	5.52	9.78	6.87
ZoERF#015	8.25	16.615	34.445	64.89	71.975	86.19
ZoERF#016	5.67	1.745	3.06	2.135	10.2	13.93
ZoERF#017	2.53	0.126667	0.295	7.705	7.075	6.39
ZoERF#018	3.96	13.655	0.34	1.395	4.175	0.955
ZoERF#019	80.9	65.545	67.27	45.04	101.945	107.26
ZoERF#020	1.22	2.73333	1.875	4.58	2.66	2.46667
ZoERF#021	0.055	0.36	0.16	0.77	0.17	0.23
ZoERF#022	0.16	0.415	0.0533333	0.0533333	0.415	0.0566667
ZoERF#024	40.27	25.235	10.19	33.4633	17.865	15.7233
ZoERF#025	12.265	0.76	6.28	0.735	3.76	13.935
ZoERF#026	9.765	1.91	6.85	4.865	8.665	10.405
ZoERF#027	0.57	8.26	1.41	2.11	15.015	0.863333
ZoERF#028	7.43	36.55	23.215	22.37	15.685	31.54
ZoERF#029	5.3	16.9867	17.51	41.285	27.035	189.12
ZoERF#030	0.825	32.195	1.165	1.81	3.075	3.125
ZoERF#031	0	1.205	0.125	1.165	0.39	0.26
ZoERF#032	14.99	5.72	5.83	10.02	14.88	32.63
ZoERF#033	0.94	37.615	0.09	0.54	1.63	2.305
ZoERF#034	0.505	1.01	0.773333	0.615	1.07	1.235
ZoERF#035	5.535	2047.89	29.98	77.295	44.51	45.345
ZoERF#036	2.945	0	0.745	6.275	0.455	4.735
ZoERF#037	0.435	0	0.375	0.71	0.225	0.35
ZoERF#038	124.685	1.835	31.515	12.48	62.36	31.61
ZoERF#039	0.67	4.86	5.075	3.045	9.04	0.375
ZoERF#040	0.09	0.15	0.06	0.185	0.245	0.245
ZoERF#041	0.696667	0.315	0.445	1.22	5.065	1.22
ZoERF#042	46.5433	99.48	74.48	66.375	116.75	107.24
ZoERF#043	5.56	3.135	1.07	0.49	0.605	0.475
ZoERF#044	0.225	117.55	0.65	5.42	3.885	3.96
ZoERF#045	1.84	3.165	5.48	3.41	5.135	5.84
ZoERF#046	0.27	1744.71	2.745	2.1	2.125	1.22
ZoERF#047	2.87	0.13	4.81	0.185	9.24	6.275
ZoERF#048	8.5	69.02	32.16	28.2	49.46	35.765
ZoERF#049	20.71	69.585	41.555	21.865	74.135	64.07
ZoERF#050	1.14	0.163333	0.153333	0.14	0.515	0.465
ZoERF#051	6.255	155.155	21.81	18.345	26.01	22.435
ZoERF#052	5.325	0.72	4.23	2.88	7.71	4.875
ZoERF#053	0.255	1.335	0.255	0.18	0.265	0.075
ZoERF#054	0.21	0.435	0.205	1.555	16.645	0.44
ZoERF#055	4.35	7.175	23.68	14.945	21.825	31.57
ZoERF#056	5.89	37.67	2.83	9.98	16.565	13.515
ZoERF#057	12.87	15.13	23.64	22.8133	20.645	22.7233
ZoERF#058	7.145	5.945	3.765	10.095	7.145	11.44
ZoERF#059	0	2.075	0.04	0.0833333	0.065	0.205
ZoERF#060	2.26	36.825	6.225	14.49	9.995	9.085
ZoERF#061	34.49	26.69	33.265	42.91	32.38	39.55
ZoERF#062	0.51	0.455	0.836667	1.87	0.45	0.68
ZoERF#063	0	90.755	0.0566667	0.0533333	0.345	0.77
ZoERF#064	0.35	1.62	0.975	2.825	0.74	0.37
ZoERF#065	75.31	5.27	9.265	2.65	25.375	20.495
ZoERF#066	45.04	511.855	49.91	52.135	17.455	16.33
ZoERF#067	0.42	2.17	0.405	0.235	37.18	3.525
ZoERF#068	0	0.0966667	0.35	0.46	0.22	0.505
ZoERF#069	0.295	5.675	0.43	0.295	0.15	4.07
ZoERF#070	0.265	0.443333	0.515	1.095	0.72	1.685
ZoERF#071	1.01	2.38	1.41	1.365	1.305	1.23
ZoERF#072	0	1.685	0.35	3.24	0.08	0.32
ZoERF#073	23.9	1.15	18.03	18.07	13.41	16.42
ZoERF#074	13.895	48.475	38.3933	75.725	23.21	44.595
ZoERF#075	0.455	3.16	0.44	1.675	1.125	4.135
ZoERF#076	2.03	15.49	13.69	5.11	6.295	6.225
ZoERF#077	0.055	0.13	0.225	0.04	0.54	0
ZoERF#078	0	0.46	0.06	0.13	0.27	0.23
ZoERF#079	0.555	0.48	0.836667	0.455	0.24	0.695
ZoERF#080	0.0533333	0.03	0	0	0	0.045
ZoERF#081	0	20.04	0.45	0.385	0.14	0.51
ZoERF#082	82.365	109.055	69.67	42.885	33.02	24.865
ZoERF#083	0	136.09	0.39	0.71	0.5	0.165
ZoERF#084	0.75	0.3	2.185	28.305	4.82	0.59
ZoERF#085	9.095	4.72	5.735	2.73	13.435	5.39
ZoERF#086	5.24333	11.23	6.935	5.83	6.74	6.52667
ZoERF#087	0	0	0	0	0	0
ZoERF#088	0.78	34.27	1.8	7.51	3.605	4.92
ZoERF#089	2.47	80.42	2.59	10.09	35.535	253.44
ZoERF#090	0	0	0	0.055	0.04	0
ZoERF#091	9.52	41.63	23.14	13.43	22.295	15.57
ZoERF#092	7.85	0.125	0.13	12.295	9.355	28.495
ZoERF#093	4.915	0.1	7.005	7.885	6.91	6.865
ZoERF#094	80.585	71.695	80.19	77.33	89.33	85.63
ZoERF#095	1.06	4.62	3.645	4.27	6.715	5.215
ZoERF#096	3.03	138.32	31.39	44.165	14.795	42.675
ZoERF#097	6.8	13.56	13.73	20.7	15.485	19.06
ZoERF#098	4.615	30.4	6.04	11.39	8.085	5.73
ZoERF#099	0.17	4.36	0.87	0.515	0	1.645
ZoERF#100	0.385	0.175	0.205	1.155	0.133333	0.285
ZoERF#101	1.92	7.36667	4.975	16.4	24.985	45.38
ZoERF#102	3.605	41.315	2.825	4.21667	8.36	6.63333
ZoERF#103	0.0333333	16.885	0.28	0.24	0.166667	0.3
ZoERF#104	0.065	0.09	1.615	1.11	0.205	2.78
ZoERF#105	0.0233333	0	0	0	0.0233333	0
ZoERF#106	18.75	863.88	48.44	45.2	93.585	98.79
ZoERF#107	5.62	171.185	41.45	83.935	48.04	48.66
ZoERF#108	40.09	213.22	89.49	134.255	65.15	88.28
ZoERF#109	0.0266667	9.295	0.085	0.526667	0.03	4.51
ZoERF#111	26.7	34.375	33.08	34.03	32.935	29.995
ZoERF#112	0.345	2.26	3.605	0.875	60.78	0.405
ZoERF#113	0.0466667	0.145	1.755	0.24	60.445	1.195
ZoERF#114	39.43	32.74	41.22	64.735	35.805	42.39
