# Supplementary material for: Genome-wide investigation of the AP2/ERF gene family in ginger: evolution and expression profiling during development and abiotic stresses
Source: BMC Plant Biol. 2021 Nov 25;21:561. doi: 10.1186/s12870-021-03329-3 (PMC8620233; doi:10.1186/s12870-021-03329-3)
Supplement: Supplementary file 17 — Additional file 17: Figure S9. The primer sequences for qRT-PCR used in this study. [file 12870_2021_3329_MOESM17_ESM.xls]

## Sheet: Sheet1
Gene Name	Forward primer (5`- 3`)	Reverse primer (5`- 3`)
ZoAP2#16	ACCTTGACCTTTGTTTGGGG	CTGCTTGGATTCTGATTCGC
ZoAP2#19	TGTGGAGGTGGAAATGGATG	AGGAAAGAGTTGCTTGGTGA
ZoAP2#30	CATCAGCCACAGCAACAGCC	GCGTCAACTCCCCGAAACTT
ZoERF#001	GACACGGATCTGGCTGGGTA	GAGGGCGGCTGTAAGGGGAA
ZoERF#003	AGGAAAGGAGAAGGAGAAGA	GGCGAAGGTGCCCAGCCACA
ZoERF#013	GCCGTTCCGTTTCCTTTGAA	GCTGGGGGTGGGAGGTTGAG
ZoERF#048	TTCCCCAACATCCGCCATAC	CCAAGTCGCCCTTAGTCACC
ZoERF#049	TTCCCCAACATCCGCCATAC	CCAAGTCGCCCTTAGTCACC
ZoERF#061	CCCTCCTTCCATTTTCTTCC	AGGTCACCGTCCGTGTTGTC
ZoERF#070	TGGGGGAAGTGGGTGTCGG	GCGTTCGGGTCCTTGGGTG
ZoERF#071	CTGGAAGAAGGTCAGGGTG	AATGCAGGAGTAGGGGTGG
ZoERF#096	GGAAGAAGAGTCGGGTTTGG	AGGTTCAGGTAGGCGTCAGG
ZoERF#103	GCGGTACGCTGCGGAGATAA	TCAGGGCGGGGGAAGTTGGT
ZoERF#114	CTTTCCGATTCCCCTTCCTC	ACGGTGCTGCTGTGACTGCT
ZoRAV#3	GATGCCGTCACCAACTTCAA	CGACCGCTGTTTCGTCCCCC
ZoERF#004	CTCCGAAATCAAACTCCC	CTCCAAAGGTTCACAGCA
ZoERF#010	CAACAGCAACCGAAGAAGGG	GCGTGAGCAGTGTCAAAACC
ZoERF#015	GGTGGTGGAGGTCTGTGGTT	AAAGGGTTTGCGGGTTCGTG
ZoERF#027	TGCCAAAGACATCTACCT	AATACCTCCCTCACCATA
ZoERF#035	CGATCCTCAACTTCCCCC	CCCATCCTTCCTCCTCCG
ZoERF#046	CGGTGGGTGTGCGAGGTG	GAAATTGAGGCAGGCTGC
ZoERF#051	ATGGTAGTGGAGGGAAGG	ACACGGGAAGTTGGTTTT
ZoERF#068	AGTCTCAACTTCCCAGCC	GCAAATGATCCTACAACG
ZoERF#074	CCGTACACCGATGACAGT	CGCAGAGAAGACACCTAA
ZoERF#077	CTCCGCCCACCTCAACTT	CGTCCACGAACACCTCCG
ZoERF#078	CGGAAGTGGGTGTCGGAG	GGGAAGTTGAGGTGGGCG
ZoERF#088	AGACCGCCATTGCCCCTC	GCCACTGCCTCATCATCC
ZoERF#089	GTGACCCGGAGAGCAAGA	TGGAAGGGCAGGAGAAAT
ZoERF#106	TCTGGTGCCGAGATGTTT	GCGAGGGAGTTCGTGTTC
ZoERF#108	TGAAGAAAGGGGGAGGCA	GTGTTGAAAGCGAGGGGC
ZoERF#113	GCCGCACTCCGTTTCCGT	CGCCGCTCTCTCTAGCCA
ZoAP2#03	GCAGCTCGTGCCTATGAC	TTGCGACGCCTCTGTATT
ZoRAV#1	TGACCAAGGGATGGATTC	CGCTCGATGTACAACTGC
ZoRAV#2	TAGAAAGATTCGGGAGCG	GGTGGAAGTTGGAGACGG
ZoERF#011	GAGGGAGAATCGTTTCCG	GTTGGTCTTCGCCTTGGG
ZoERF#060	CTTATCTGCTTATCCCAT	TCCTGCCTCTCTTACTAC
ZoERF#076	AGAGCAGCACGGTGGAGT	GTGATAAGGGCGAAATGG
ZoERF#104	CCGCCCCAACCCTTTACC	CGCATTCGGACGCCCATA
ZoERF#107	GCCGATCTGATTCCACTT	GCTTTGACCTTCGCCTTG
ZoERF#028	CCGCTGTGTACGACGATG	AGGGGAGGAGAAGGGATT
ZoERF#020	TCTCCGCCGAATCAACAA	GGCCAGAAACCGAAGCAT
ZoERF#030	TTTGGTTGGAGAGCGAGA	CAAGTGAGCGACGAGTGC
ZoERF#112	GGTGGCGGATGCTGTGGG	CGGCGGCTTCGGCGGTGG
ZoERF#067	TTTCGTGGGGTGCAGGAA	GGGGGGAGATGAGGTGGG
ZoERF#054	GCACCTTCAACACCGCTG	TCACTTCCTTCTCCTCGC
ZoERF#039	GACTTTCTACCCGCACTT	TCATCATCCTTCTCCTCC
ZoERF#099	CGCCGTGTTCTTTCTCCA	CTCCTCCCTTTGCCTTCC
ZoERF#109	TGGGGGTGAGGAAGAGGC	GGGAGTTGGTCGGGGAAA
ZoERF#044	GCCCAAGCGGAGAAAGAG	GAGAAAGAGGCGAACCCG
ZoTUB-2	GAACATGATGTGTGCTGCCG	ATCTTCAGCCCTTTCGGAGG
